# Supplementary material for: The Application of the Open Pharmacological Concepts Triple Store (Open PHACTS) to Support Drug Discovery Research
Source: PLoS One. 2014 Dec 18;9(12):e115460. doi: 10.1371/journal.pone.0115460 (PMC4270790; doi:10.1371/journal.pone.0115460)
Supplement: S1 Table — List of current resources available through the Open PHACTS Discovery Platform. (XLSX) [file pone.0115460.s004.xlsx]

## Sheet: Table S1
Table S1. List of current resources available through the Open PHACTS Discovery Platform.
Database	URL (Reference)
ChEMBL	https://www.ebi.ac.uk/chembl/ ([15],[16])
ChEBI	https://www.ebi.ac.uk/chebi/ ([17],[18],[19])
Drugbank	http://www.drugbank.ca ([20])
Chemspider	http://www.chemspider.com ([21])
Gene Ontology	http://www.geneontology.org/ ([22],[23])
WikiPathways	http://www.wikipathways.org ([12])
UniProt	http://www.uniprot.org ([24])
ENZYME	http://enzyme.expasy.org ([25])
ConceptWiki	http://www.bioinformatics.org/wiki/ConceptWiki.org ([26])
