# Supplementary material for: The Application of the Open Pharmacological Concepts Triple Store (Open PHACTS) to Support Drug Discovery Research
Source: PLoS One. 2014 Dec 18;9(12):e115460. doi: 10.1371/journal.pone.0115460 (PMC4270790; doi:10.1371/journal.pone.0115460)
Supplement: S2 Table — Examples of free text and URI inputs used in the API calls. (XLSX) [file pone.0115460.s005.xlsx]

## Sheet: Table S2
Table S2. Example of free text and URI inputs used in the API calls.
Use Case	Example of Input	API call	Parameter/Value
A	c1ccc(cc1)CCCCCN2CCC(CC2)c3ccccc3	Chemical Structure Search: Substructure	default
B	http://rdf.ebi.ac.uk/resource/chembl/molecule/CHEMBL101	Compound Classification	tree=chebi
C	http://rdf.ebi.ac.uk/resource/chembl/molecule/CHEMBL10030	Compound Information	_pageSize=all
C	http://rdf.ebi.ac.uk/resource/chembl/molecule/CHEMBL224719	Compound Pharmacology: List	_pageSize=250
			_page=x*
C	Regulation of Vitamin D	Free Text to Concept	default
A	P24628	Free Text to Concept	limit=5
			branch=3
A	DRD2	Free Text to Concept	limit=20
			branch=3
C	Vitamin D3 receptor	Free Text to Concept for Semantic Tag	limit=20
			uuid=eeaec894-d856-4106-9fa1-662b1dc6c6f1
			branch=3
C	http://purl.org/obo/owl/GO#GO_0010979	Hierarchies: Child Nodes	default
C	http://identifiers.org/wikipathways/WP1531	Pathway information	default
B,C	http://identifiers.org/wikipathways/WP1531	Pathway Information: Get Targets	default
C	http://identifiers.org/ncbigene/1717	Pathways for Target: List	_pageSize=all
C	http://purl.org/obo/owl/GO#GO_0010980	Target Class Member: List	_pageSize=all
B	http://rdf.ebi.ac.uk/resource/chembl/target/CHEMBL4040	Target Classifications	tree=go
A,C	http://identifiers.org/ncbigene/1717	Target Information	default
C	http://identifiers.org/ncbigene/1717	Target Pharmacology: List	_pageSize=250
			_page=x*
			target_type=protein_complex (in Workflow 1)
B	http://identifiers.org/ncbigene/2069	Target Pharmacology: List	activity_type=IC50|EC50|AC50|Ki|Kd|Potency
			activity_unit=nanomolar
			_pageSize=250
			_page=x*
A	http://www.conceptwiki.org/concept/ea0eac40-f931-45b8-a073-f3c80701adf5	Target Pharmacology: List	max-activity_value=2000
			_page=1
			_pageSize=all
API 1.3 documentation (https://dev.openphacts.org/docs/1.3) contains detailed information about parameters.
*pages are retrieved in a loop from x=1 to total counts retrieved by the corresponding Count API call divided by the used page size.
