# Supplementary material for: The Application of the Open Pharmacological Concepts Triple Store (Open PHACTS) to Support Drug Discovery Research
Source: PLoS One. 2014 Dec 18;9(12):e115460. doi: 10.1371/journal.pone.0115460 (PMC4270790; doi:10.1371/journal.pone.0115460)
Supplement: S3 Table — List of all GO ‘biological process’ terms that have been annotated to at least 5 of the 23 prioritized targets (plus ChEMBL target IDs of those targets). (XLSX) [file pone.0115460.s006.xlsx]

## Sheet: Blatt1
GO Process ID	GO Process label	Number of targets	CHEMBL Target IDs
GO_0045087	innate immune response	16	[CHEMBL4040 CHEMBL262 CHEMBL1824 CHEMBL203 CHEMBL3009 CHEMBL267 CHEMBL3587 CHEMBL1862 CHEMBL2276 CHEMBL2695 CHEMBL3663 CHEMBL2842 CHEMBL299 CHEMBL2095188 CHEMBL2095188 CHEMBL5023]
GO_0007165	signal transduction	14	[CHEMBL4040 CHEMBL1824 CHEMBL203 CHEMBL3009 CHEMBL267 CHEMBL4816 CHEMBL3587 CHEMBL4482 CHEMBL2842 CHEMBL299 CHEMBL4501 CHEMBL1907601 CHEMBL2095942 CHEMBL2095942]
GO_0048011	nerve growth factor receptor signaling pathway	14	[CHEMBL4040 CHEMBL262 CHEMBL1824 CHEMBL203 CHEMBL3009 CHEMBL267 CHEMBL3587 CHEMBL2276 CHEMBL3663 CHEMBL2842 CHEMBL299 CHEMBL2095188 CHEMBL2095188 CHEMBL5023]
GO_0007173	epidermal growth factor receptor signaling pathway	13	[CHEMBL4040 CHEMBL262 CHEMBL1824 CHEMBL203 CHEMBL3009 CHEMBL267 CHEMBL3587 CHEMBL3663 CHEMBL2842 CHEMBL299 CHEMBL2095188 CHEMBL2095188 CHEMBL5023]
GO_0008543	fibroblast growth factor receptor signaling pathway	13	[CHEMBL4040 CHEMBL262 CHEMBL1824 CHEMBL203 CHEMBL3009 CHEMBL267 CHEMBL3587 CHEMBL3663 CHEMBL2842 CHEMBL299 CHEMBL2095188 CHEMBL2095188 CHEMBL5023]
GO_0038095	Fc-epsilon receptor signaling pathway	12	[CHEMBL4040 CHEMBL262 CHEMBL1824 CHEMBL203 CHEMBL3009 CHEMBL3587 CHEMBL2276 CHEMBL3663 CHEMBL2842 CHEMBL2095188 CHEMBL2095188 CHEMBL5023]
GO_0001934	positive regulation of protein phosphorylation	10	[CHEMBL1824 CHEMBL203 CHEMBL3009 CHEMBL2695 CHEMBL2842 CHEMBL299 CHEMBL1907601 CHEMBL2095942 CHEMBL2095942 CHEMBL2095942]
GO_0006468	protein phosphorylation	10	[CHEMBL262 CHEMBL1824 CHEMBL4816 CHEMBL2842 CHEMBL299 CHEMBL4501 CHEMBL1907601 CHEMBL2095188 CHEMBL2095188 CHEMBL2095942]
GO_0007411	axon guidance	10	[CHEMBL4040 CHEMBL262 CHEMBL1824 CHEMBL203 CHEMBL267 CHEMBL3587 CHEMBL1862 CHEMBL2695 CHEMBL3663 CHEMBL2095188]
GO_0048015	phosphatidylinositol-mediated signaling	10	[CHEMBL262 CHEMBL1824 CHEMBL203 CHEMBL3009 CHEMBL3663 CHEMBL2842 CHEMBL4501 CHEMBL2095188 CHEMBL2095188 CHEMBL5023]
GO_0042493	response to drug	9	[CHEMBL262 CHEMBL2695 CHEMBL4501 CHEMBL1907601 CHEMBL1907601 CHEMBL2095188 CHEMBL5023 CHEMBL2095942 CHEMBL2095942]
GO_0043066	negative regulation of apoptotic process	9	[CHEMBL262 CHEMBL203 CHEMBL3009 CHEMBL4096 CHEMBL2276 CHEMBL2695 CHEMBL4501 CHEMBL2095188 CHEMBL5023]
GO_0007596	blood coagulation	7	[CHEMBL4040 CHEMBL267 CHEMBL4096 CHEMBL1862 CHEMBL2695 CHEMBL3663 CHEMBL299]
GO_0008284	positive regulation of cell proliferation	7	[CHEMBL4040 CHEMBL203 CHEMBL3009 CHEMBL2695 CHEMBL1907601 CHEMBL5023 CHEMBL2095942]
GO_0008283	cell proliferation	6	[CHEMBL1824 CHEMBL203 CHEMBL3009 CHEMBL3587 CHEMBL4096 CHEMBL4482]
GO_0008286	insulin receptor signaling pathway	6	[CHEMBL4040 CHEMBL3587 CHEMBL3663 CHEMBL2842 CHEMBL4501 CHEMBL2095188]
GO_0016477	cell migration	6	[CHEMBL262 CHEMBL3009 CHEMBL4482 CHEMBL4501 CHEMBL2095188 CHEMBL2095188]
GO_0045727	positive regulation of translation	6	[CHEMBL4040 CHEMBL1824 CHEMBL2842 CHEMBL4501 CHEMBL1907601 CHEMBL2095942]
GO_0046777	protein autophosphorylation	6	[CHEMBL1824 CHEMBL203 CHEMBL3009 CHEMBL267 CHEMBL2695 CHEMBL2842]
GO_0051301	cell division	6	[CHEMBL1907601 CHEMBL1907601 CHEMBL2095942 CHEMBL2095942 CHEMBL2095942 CHEMBL2095942]
GO_0000082	G1/S transition of mitotic cell cycle	5	[CHEMBL4501 CHEMBL1907601 CHEMBL1907601 CHEMBL2095942 CHEMBL2095942]
GO_0006915	apoptotic process	5	[CHEMBL4040 CHEMBL2276 CHEMBL2695 CHEMBL4482 CHEMBL4501]
GO_0006974	response to DNA damage stimulus	5	[CHEMBL4040 CHEMBL4096 CHEMBL1862 CHEMBL1907601 CHEMBL2095942]
GO_0007265	Ras protein signal transduction	5	[CHEMBL4040 CHEMBL267 CHEMBL3587 CHEMBL4096 CHEMBL3663]
GO_0018105	peptidyl-serine phosphorylation	5	[CHEMBL4040 CHEMBL262 CHEMBL2276 CHEMBL2842 CHEMBL2095188]
GO_0019048	virus-host interaction	5	[CHEMBL4040 CHEMBL267 CHEMBL4096 CHEMBL3663 CHEMBL5023]
GO_0030168	platelet activation	5	[CHEMBL4040 CHEMBL267 CHEMBL2695 CHEMBL3663 CHEMBL299]
GO_0038096	Fc-gamma receptor signaling pathway involved in phagocytosis	5	[CHEMBL4040 CHEMBL267 CHEMBL1862 CHEMBL2695 CHEMBL3663]
GO_0043065	positive regulation of apoptotic process	5	[CHEMBL4096 CHEMBL1862 CHEMBL2276 CHEMBL1907601 CHEMBL2095942]
GO_0045444	fat cell differentiation	5	[CHEMBL262 CHEMBL2695 CHEMBL1907601 CHEMBL2095188 CHEMBL2095942]
GO_0045944	positive regulation of transcription from RNA polymerase II promoter	5	[CHEMBL262 CHEMBL203 CHEMBL4096 CHEMBL2095188 CHEMBL2095188]
