# Supplementary material for: The Application of the Open Pharmacological Concepts Triple Store (Open PHACTS) to Support Drug Discovery Research
Source: PLoS One. 2014 Dec 18;9(12):e115460. doi: 10.1371/journal.pone.0115460 (PMC4270790; doi:10.1371/journal.pone.0115460)
Supplement: S4 Table — List of all ChEBI classification terms for the 23 prioritized targets that have been annotated to at least 6 compounds. (XLSX) [file pone.0115460.s007.xlsx]

## Sheet: Blatt1
ChEBI Classification ID	ChEBI Classification label	Number of compounds
CHEBI_35610	antineoplastic agent	79
CHEBI_26619	secondary metabolite	52
CHEBI_38637	tyrosine kinase inhibitor	24
CHEBI_48279	serotonergic antagonist	21
CHEBI_48561	dopaminergic antagonist	20
CHEBI_33286	agrochemical	17
CHEBI_22586	antioxidant	15
CHEBI_24127	fungicide	14
CHEBI_35620	vasodilator agent	14
CHEBI_37955	H1-receptor antagonist	14
CHEBI_50919	antiemetic	14
CHEBI_35674	antihypertensive agent	13
CHEBI_25212	metabolite	12
CHEBI_35469	antidepressant	12
CHEBI_33282	antibacterial agent	11
CHEBI_38070	anti-arrhythmia drug	11
CHEBI_38462	acetylcholinesterase inhibitor	11
CHEBI_48407	antiparkinson drug	11
CHEBI_22153	acaricide	10
CHEBI_35221	antimetabolite	10
CHEBI_48876	muscarinic antagonist	10
CHEBI_50903	carcinogenic agent	10
CHEBI_35705	immunosuppressive agent	9
CHEBI_37890	alpha-adrenergic antagonist	9
CHEBI_50949	serotonin uptake inhibitor	9
CHEBI_35475	non-steroidal anti-inflammatory drug	8
CHEBI_35481	non-narcotic analgesic	8
CHEBI_35718	antifungal agent	8
CHEBI_37699	protein kinase inhibitor	8
CHEBI_37733	cholinesterase inhibitor	8
CHEBI_50857	anti-allergic agent	8
CHEBI_50914	phosphatidylinositol-3-OH kinase inhibitor	8
CHEBI_51065	dopamine agonist	8
CHEBI_25435	mutagen	7
CHEBI_35441	antiinfective agent	7
CHEBI_35717	sedative	7
CHEBI_36333	local anaesthetic	7
CHEBI_37930	phenothiazine antipsychotic drug	7
CHEBI_47868	photosensitizing agent	7
CHEBI_50249	anticoagulant	7
CHEBI_65190	first generation antipsychotic	7
CHEBI_23924	enzyme inhibitor	6
CHEBI_35474	anxiolytic drug	6
CHEBI_35522	beta-adrenergic agonist	6
CHEBI_35523	bronchodilator agent	6
CHEBI_35524	sympathomimetic agent	6
CHEBI_37700	protein kinase C inhibitor	6
CHEBI_50266	prodrug	6
CHEBI_68495	apoptosis inducer	6
