# Supplementary material for: The Application of the Open Pharmacological Concepts Triple Store (Open PHACTS) to Support Drug Discovery Research
Source: PLoS One. 2014 Dec 18;9(12):e115460. doi: 10.1371/journal.pone.0115460 (PMC4270790; doi:10.1371/journal.pone.0115460)
Supplement: S5 Table — Specificity of compounds targeting proteins in the Vitamin D pathway. (XLSX) [file pone.0115460.s008.xlsx]

## Sheet: Table S5
Table S5. Specificity of compounds targeting proteins in the Vitamin D pathway.
Protein targets in Vit D pathway (including protein complexes	Retinoid X receptor beta	Retinoid X receptor alpha	Vitamin D receptor	Vitamin D-binding protein	Anti-estrogen binding site (AEBS)	Cytochrome P450 24A1	Sterol 26-hydroxylase, mitochondrial	RXR alpha/PPAR gamma	7-dehydrocholesterol reductase	25-hydroxyvitamin D-1 alpha hydroxylase, mitochondrial
Retinoid X receptor beta	149	135	2	0	0	0	0	3	0	0
Retinoid X receptor alpha	135	545	15	0	0	0	0	26	0	0
Vitamin D receptor	2	15	4139	2	0	1	0	0	0	0
Vitamin D-binding protein	0	0	2	39	0	0	0	0	0	0
Anti-estrogen binding site (AEBS)	0	0	0	0	66	0	0	0	0	0
Cytochrome P450 24A1	0	0	1	0	0	26	5	0	0	1
Sterol 26-hydroxylase, mitochondrial	0	0	0	0	0	5	5	0	0	0
RXR alpha/PPAR gamma	3	26	0	0	0	0	0	33	0	0
7-dehydrocholesterol reductase	0	0	0	0	0	0	0	0	4	0
25-hydroxyvitamin D-1 alpha hydroxylase, mitochondrial	0	0	0	0	0	1	0	0	0	1
