# Supplementary material for: The Application of the Open Pharmacological Concepts Triple Store (Open PHACTS) to Support Drug Discovery Research
Source: PLoS One. 2014 Dec 18;9(12):e115460. doi: 10.1371/journal.pone.0115460 (PMC4270790; doi:10.1371/journal.pone.0115460)
Supplement: S6 Table — Additional pathways for targets in the Vitamin D pathway. (XLSX) [file pone.0115460.s009.xlsx]

## Sheet: Table S6
Table S6. Additional pathways for targets in the Vitamin D pathway.
Entrez-gene_id	UniProt Accession	Target	Gene name	Additional pathways				Number
1591	Q07973	1,25-dihydroxyvitamin D(3) 24-hydroxylase, mitochondrial	CYP24A1	Nuclear receptors in lipid metabolism and toxicity	Cytochrome P450	metapathway biotransformation		3
1594	O15528	25-hydroxyvitamin D-1 alpha hydroxylase, mitochondrial	CYP27B1	Nuclear receptors in lipid metabolism and toxicity	Cytochrome P450	metapathway biotransformation		3
1593	Q02318	Sterol 26-hydroxylase, mitochondrial	CYP27A1	Cytochrome P450	metapathway biotransformation			2
2638	P02774	Vitamin D-binding protein	GC					0
1717	Q9UBM7	7-dehydrocholesterol reductase	DHCR7	Cholesterol biosynthesis				1
6256	P19793	Retinoic acid receptor RXR-alpha	RXRA	Nuclear Receptors	Adipogenesis	Integrated Pancreatic Cancer Pathway		3
6257	P28702	Retinoic acid receptor RXR-beta	RXRB	Nuclear Receptors				1
7421	P11473	Vitamin D3 receptor	VDR	Nuclear Receptors	Drug Induction of Bile Acid Pathway	Nuclear receptors in lipid metabolism and toxicity	Ovarian Infertility Genes	4
120227	Q6VVX0	Vitamin D 25-hydroxylase	CYP2R1	Cytochrome P450	metapathway biotransformation			2
5741	P01270	PTH parathyroid hormone	PTH	Endochondral Ossification				1
