# Supplementary material for: The Application of the Open Pharmacological Concepts Triple Store (Open PHACTS) to Support Drug Discovery Research
Source: PLoS One. 2014 Dec 18;9(12):e115460. doi: 10.1371/journal.pone.0115460 (PMC4270790; doi:10.1371/journal.pone.0115460)
Supplement: S7 Table — List of VDR and DBP orthologues and corresponding bioactivity records. (XLSX) [file pone.0115460.s010.xlsx]

## Sheet: Table S7
Table S7. List of VDR and DBP orthologues and corresponding bioactivity records.
Target name and synonyms	Homologues	Compounds	Bioactivities
1,25-dihydroxyvitamin D3 receptor, Nuclear receptor subfamily 1 group I member 1, VDR	Vitamin D3 receptor (Homo sapiens)	4139	5918
	Vitamin D3 receptor (Gallus gallus)	166	170
	Vitamin D3 receptor (Rattus norvegicus)	91	256
	Vitamin D3 receptor (Bos taurus)	87	126
	Vitamin D3 receptor (Mus musculus)	26	43
	Vitamin D3 receptor (Sus scrofa)	13	15
	Vitamin D3 receptor (Saguinus oedipus)	0	0
	Vitamin D3 receptor (Xenopus laevis)	0	0
	Vitamin D3 receptor A (Danio rerio)	0	0
	Vitamin D3 receptor B (Danio rerio)	0	0
Vitamin D-binding protein, GC, DBP	Vitamin D-binding protein (Rattus norvegicus)	29	34
	Vitamin D-binding protein (Homo sapiens)	39	56
	Vitamin D-binding protein (Mus musculus)	0	0
	Vitamin D-binding protein (Bos taurus)	0	0
	Vitamin D-binding protein (Oryctolagus cuniculus)	0	0
