# Supplementary material for: The Application of the Open Pharmacological Concepts Triple Store (Open PHACTS) to Support Drug Discovery Research
Source: PLoS One. 2014 Dec 18;9(12):e115460. doi: 10.1371/journal.pone.0115460 (PMC4270790; doi:10.1371/journal.pone.0115460)
Supplement: S1 File — Organic molecules active against DRD2 retrieved from Open PHACTS API. (XLSX) [file pone.0115460.s011.xlsx]

## Sheet: Sheet1
canonical_smiles	Accn	cpd_source	Reported_Targets	Is_Relevant_Assay	activity_type	standardValue	standardUnits	Assay_target_title	Assay_description	REFERENCE
c1ccc(cc1)CCCCCN2CCC(CC2)c3ccccc3	ChemSpider_23197585	OpenPHACTS	Drd2 Not Applicable NOS group NOS2 JAK3 GSK3 group GRIK2	Assay for DRD2	IC50	210	nM	Dopamine D2 receptor	Compound was tested for its binding affinity towards dopamine receptor D2 by using [3H]domperidone as radioligand	PubMed ID: 1662725
O=C(c1ccccc1)C2CCNCC2	ChemSpider_196602	OpenPHACTS	Drd2 FAAH	Assay for DRD2	IC50	78	nM	Dopamine D2 receptor	Ability to inhibit the binding of [3H]spiroperidol in rat striatal tissue	PubMed ID: 2861286
Clc3ccc(N2CCN(CCNC(=O)c1cccc(OC)c1)CC2)cc3	ChemSpider_2861546	OpenPHACTS	DRD2 Drd2	Assay for DRD2	IC50	1000	nM	Dopamine D2 receptor	In vitro binding affinity at human cloned Dopamine receptor D2 by [3H]spiroperidol displacement.	PubMed ID: 9822559
Fc1ccc(cc1)C[C@H]5CN(C[C@H]4[C@H](NC(=O)Nc3cc(c2nnnn2C)ccc3)CCCC4)CCC5	ChemSpider_9447111	OpenPHACTS	DRD2 Drd2	Assay for DRD2	IC50	487	nM	Dopamine D2 receptor	Inhibition of Dopamine receptor D2	PubMed ID: 15771462
O=C(c1cc(ccc1)NC(=O)N[C@H]4[C@H](CN2CCCC(C2)Cc3ccc(F)cc3)CCCC4)C	ChemSpider_9388522	OpenPHACTS	DRD2 Drd2	Assay for DRD2	IC50	1019	nM	Dopamine D2 receptor	Inhibition of Dopamine receptor D2	PubMed ID: 15771462
O=C(Nc1nc(c(s1)C(=O)C)C)N[C@@H]4CCCC[C@H]4CN3C[C@H](Cc2ccc(F)cc2)CCC3	ChemSpider_9504195	OpenPHACTS	DRD2 Drd2	Assay for DRD2	IC50	321	nM	Dopamine D2 receptor	Inhibition of Dopamine receptor D2	PubMed ID: 15771462
[Br-].Oc1ccc(cc1)C3CC[NH+](CCCCc2ccccc2)CC3	ChemSpider_8914473	OpenPHACTS	Drd2	Assay for DRD2	IC50	1200	nM	Dopamine D2 receptor	Inhibition of [3H]-raclopride binding at Dopamine receptor D2 in rat brain membranes.	PubMed ID: 10715162
[Cl-].c1cc(c2c(c1)CC([NH2+]C2)C)c3ccccc3	ChemSpider_45764	OpenPHACTS	DRD2	Assay for DRD2	IC50	750	nM	Dopamine D2 receptor	Inhibition of [3H]haloperidol binding to Dopamine receptor in calf caudate nuclei.	PubMed ID: 6106063
[Cl-].c1cc(c3c(c1)CC([NH+](Cc2ccccc2)C3)C)c4ccccc4	ChemSpider_45760	OpenPHACTS	DRD2	Assay for DRD2	IC50	400	nM	Dopamine D2 receptor	Inhibition of [3H]haloperidol binding to Dopamine receptor in calf caudate nuclei.	PubMed ID: 6106063
[Cl-].c1ccc3c(c1c2ccccc2)C[NH2+]CC3	ChemSpider_45762	OpenPHACTS	DRD2	Assay for DRD2	IC50	1500	nM	Dopamine D2 receptor	Inhibition of [3H]haloperidol binding to Dopamine receptor in calf caudate nuclei.	PubMed ID: 6106063
[Cl-].c1ccc4c(c1c2ccccc2)C[NH+](Cc3ccccc3)CC4	ChemSpider_45758	OpenPHACTS	DRD2	Assay for DRD2	IC50	62	nM	Dopamine D2 receptor	Inhibition of [3H]haloperidol binding to Dopamine receptor in calf caudate nuclei.	PubMed ID: 6106063
[Cl-].O(c1cc(ccc1OC)CC([NH2+]CCC)CCCCC)CCc2ccccc2	ChemSpider_8845135	OpenPHACTS	Drd2	Assay for DRD2	IC50	1000	nM	Dopamine D2 receptor	In vitro binding affinity at Dopamine receptor D2 of rat striatal membranes by [3H]-raclopride displacement.	PubMed ID: 10508444
[Cl-].O(c1cccc(c1)c2cccc3c2C[NH+](C)CC3)C	ChemSpider_47858	OpenPHACTS	DRD2	Assay for DRD2	IC50	85	nM	Dopamine D2 receptor	Inhibition of [3H]haloperidol binding to Dopamine receptor in calf caudate nuclei.	PubMed ID: 6106063
[Cl-].O(c1ccccc1c2cccc3c2C[NH+](C)CC3)C	ChemSpider_47856	OpenPHACTS	DRD2	Assay for DRD2	IC50	660	nM	Dopamine D2 receptor	Inhibition of [3H]haloperidol binding to Dopamine receptor in calf caudate nuclei.	PubMed ID: 6106063
[H+].[Cl-].FC(F)(F)c2cc1N(c3c(Sc1cc2)cccc3)CCCN4CCN(C)CC4	ChemSpider_571367	OpenPHACTS	DRD2	Assay for DRD2	Activity	98	%	Dopamine D2 receptor	Displacement of [3H]YM091512 from dopamine D2 receptor at 10 uM	PubMed ID: 17407813
[I-].O=C1N(C(=O)CC2(C1)CCCC2)CCCC[N+](C3Cc4c(OC)cccc4OC3)(CCC)C	ChemSpider_8184042	OpenPHACTS	DRD2	Assay for DRD2	IC50	1000	nM	Dopamine D2 receptor	Binding affinity against D2 receptor in calf caudate nucleus	PubMed ID: 7912735
[O-][N+](=O)c1ccc(cc1)C(=O)NC/C=C/CN3CCN(c2cccc(Cl)c2Cl)CC3	ChemSpider_9491814	OpenPHACTS	DRD2	Assay for DRD2	IC50	13.8	nM	Dopamine D2 receptor	Mitogenic stimulation or antagonism of 30 nM quinpirole-stimulated mitogenesis in CHO cells expressing human dopamine D2 receptor	PubMed ID: 15916415
[O-][N+](=O)c1ccc(cc1)N2CCN(CC2)CCCN5c4cccc3cccc(c34)S5(=O)=O	ChemSpider_14526933	OpenPHACTS	Drd2	Assay for DRD2	IC50	1000	nM	Dopamine D2 receptor	The concentration required to inhibit [3H]spiperone binding to dopamine receptor D2 in rat brain membranes (in vitro)	PubMed ID: 1908521
[O-][N+](=O)c1ccc(cc1)NC(=O)NCCC2CCN(CC2)CC3Oc4ccccc4OC3	ChemSpider_8702463	OpenPHACTS	Drd2	Assay for DRD2	IC50	11	nM	Dopamine D2 receptor	In vitro inhibition of specific binding of [3H]-YM 09151-2 to Dopamine receptor D2 site in rat striatal tissue.	PubMed ID: 11020279
[O-][N+](=O)c1ccccc1C(=O)NCCC2CCN(CC2)CC3Oc4ccccc4OC3	ChemSpider_8821413	OpenPHACTS	Drd2	Assay for DRD2	IC50	25	nM	Dopamine D2 receptor	In vitro inhibition of specific binding of [3H]-YM 09151-2 to Dopamine receptor D2 site in rat striatal tissue.	PubMed ID: 11020279
[O-][N+](=O)c1ccccc1CC(=O)NCCC2CCN(CC2)CC3Oc4ccccc4OC3	ChemSpider_8917039	OpenPHACTS	Drd2	Assay for DRD2	IC50	1.8	nM	Dopamine D2 receptor	In vitro inhibition of specific binding of [3H]-YM 09151-2 to Dopamine receptor D2 site in rat striatal tissue.	PubMed ID: 11020279
[O-][N+](=O)c3ccc4C(=O)N(CCCCN1CCN(CC1)c2ncccn2)C(=O)c4c3	ChemSpider_14320791	OpenPHACTS	Drd2	Assay for DRD2	IC50	1000	nM	Dopamine D2 receptor	Binding affinity at Dopamine receptor D2 in rat corpus striatum by displacing [3H]-spiperone.	PubMed ID: 2874226
[O-][N+](=O)c4ccc2c(c(cn2c1ccc(F)cc1)/C3=C/CN(C)CC3)c4	ChemSpider_2325487	OpenPHACTS	Drd2	Assay for DRD2	IC50	0.76	nM	Dopamine D2 receptor	Tested for the inhibition of [3H]spiperone binding to dopamine D2 receptor	PubMed ID: 1348090
[O-][N+](=O)c4ccccc4N3CCN(CCCCN2C(=O)CC1(CCCC1)CC2=O)CC3	ChemSpider_184541	OpenPHACTS	Drd2	Assay for DRD2	IC50	50	nM	Dopamine D2 receptor	Inhibition of [3H]spiperone binding to dopamine receptor from rat corpus striatal membranes	PubMed ID: 6131130
[O-][N+]3(CCN(c1nc(N)c2c(n1)cc(OC)c(OC)c2)CC3)Cc4ccccc4	ChemSpider_8962186	OpenPHACTS	Drd2	Assay for DRD2	IC50	1000	nM	Dopamine D2 receptor	Inhibitory concentration against Dopamine receptor D2 (Inactive at >1000 nM concentration)	PubMed ID: 9986714
Br.c1cc(c2c(c1)CC(N(C2)C)C)c3ccccc3	ChemSpider_2314647	OpenPHACTS	DRD2	Assay for DRD2	IC50	1800	nM	Dopamine D2 receptor	Inhibition of [3H]haloperidol binding to Dopamine receptor in calf caudate nuclei.	PubMed ID: 6106063
Br.Clc1c3c(cc(O)c1O)C(c2cccc(c2)C)CN(CC3)C	ChemSpider_10131933	OpenPHACTS	DRD2	Assay for DRD2	Activity	80	%	Dopamine D2 receptor	Displacement of [3H]spiperone from human dopamine D2 receptor expressed in HEK293 cells at 10 uM	PubMed ID: 18835172
Br.Fc1ccc(cc1)C(=O)CC3CCN(CC2CC2)CC3	ChemSpider_108807	OpenPHACTS	Drd2	Assay for DRD2	IC50	1630	nM	Dopamine D2 receptor	In vitro binding affinity towards dopamine receptor D2	PubMed ID: 1360026
Br.Fc1ccc(cc1)C(=O)CC3CCN(CCC2CC2)CC3	ChemSpider_8424046	OpenPHACTS	Drd2	Assay for DRD2	IC50	220	nM	Dopamine D2 receptor	In vitro binding affinity towards dopamine receptor D2	PubMed ID: 1360026
Br.O=C(c1ccc(OC)cc1)CC3CCN(CC2CC2)CC3	ChemSpider_8559825	OpenPHACTS	Drd2	Assay for DRD2	IC50	1802	nM	Dopamine D2 receptor	In vitro binding affinity towards dopamine receptor D2	PubMed ID: 1360026
Br.O=C(c2ccc(c1ccccc1)cc2)CC4CCN(CC3CC3)CC4	ChemSpider_9917213	OpenPHACTS	Drd2	Assay for DRD2	IC50	1718	nM	Dopamine D2 receptor	In vitro binding affinity towards dopamine receptor D2	PubMed ID: 1360026
Br.Oc1cc2CCNCC(c2cc1O)c3ccccc3	ChemSpider_15028705	OpenPHACTS	DRD2	Assay for DRD2	Activity	80	%	Dopamine D2 receptor	Displacement of [3H]spiperone from human dopamine D2 receptor expressed in HEK293 cells at 10 uM	PubMed ID: 18835172
Brc1c(O)c(c(OC)c(Br)c1)C(=O)NC[C@H]2N(CC)CCC2	ChemSpider_2298375	OpenPHACTS	Drd2	Assay for DRD2	IC50	26	nM	Dopamine D2 receptor	Antidopamine activity in vitro by ability to displace [3H]spiperone from rat brain striatal preparations.	PubMed ID: 3941414
Brc1c(O)c(OC)c3c2c1CCN(C)[C@H]2Cc4cc(O)c(OC)cc34	ChemSpider_8584475	OpenPHACTS	Drd2	Assay for DRD2	IC50	1050	nM	Dopamine D2 receptor	Displacement of [3H]raclopride from dopamine D2 receptor in Wistar rat striatal membrane	PubMed ID: 10785418
Brc1c3c(cc(O)c1O)[C@@H](c2ccccc2)CN(CC3)C\C=C	ChemSpider_8627436	OpenPHACTS	Drd2	Assay for DRD2	IC50	511	nM	Dopamine D2 receptor	Displacement of [3H]YM-09151-2 (60 pm) from dopamine receptor D2 in crude membrane fraction of rat brain corpus striatum	PubMed ID: 1533424
Brc1c3c(cc(O)c1O)C(c2ccccc2)CN(CC3)C\C=C	ChemSpider_4841	OpenPHACTS	Drd2	Assay for DRD2	IC50	701	nM	Dopamine D2 receptor	Displacement of [3H]YM-09151-2 (60 pm) from dopamine receptor D2 in crude membrane fraction of rat brain corpus striatum	PubMed ID: 1533424
Brc1cc(c(O)c(c1OC)C(=O)NC[C@H]2N(CC)CCC2)CC	ChemSpider_8605585	OpenPHACTS	Drd2	Assay for DRD2	IC50	2.3	nM	Dopamine D2 receptor	Antidopamine activity in vitro by ability to displace [3H]spiperone from rat brain striatal preparations.	PubMed ID: 3941414
Brc1cc(c(OC)c(OC)c1)C(=O)NC[C@H]2N(CC)CCC2	ChemSpider_8083088	OpenPHACTS	Drd2	Assay for DRD2	IC50	1.2	nM	Dopamine D2 receptor	Inhibition of [3H]spiperone binding to rat striatal dopamine receptor D2 was determined in vitro	PubMed ID: 1672158
Brc1cc(c(OC)cc1)C(=O)NCC2N(CC)CCC2	ChemSpider_4481392	OpenPHACTS	Drd2	Assay for DRD2	IC50	46	nM	Dopamine D2 receptor	The affinity for the Dopamine receptor D2 was assessed by the inhibition of [3H]-spiperone binding in rat striatal membranes in vitro.	PubMed ID: 1973734
Brc1cc(c(OC)nc1NC)C(=O)NC2CN(CC)CCN(C2)CC	ChemSpider_9037859	OpenPHACTS	Drd2	Assay for DRD2	IC50	20.9	nM	Dopamine D2 receptor	Inhibition of the binding of radioligand [3H]spiperone to dopamine receptor D2 in rat brain synaptic membrane	PubMed ID: 12593651
Brc1cc(c(OCC)nc1NC)C(=O)NC2CN(CC)CCN(C2)C	ChemSpider_9081010	OpenPHACTS	Drd2	Assay for DRD2	IC50	86.4	nM	Dopamine D2 receptor	Inhibition of the binding of radioligand [3H]spiperone to dopamine receptor D2 in rat brain synaptic membrane	PubMed ID: 12593651
Brc1cc(O)c(OC)c(c1O)C(=O)NC[C@H]2N(CC)CCC2	ChemSpider_8152182	OpenPHACTS	Drd2	Assay for DRD2	IC50	1.9	nM	Dopamine D2 receptor	The affinity for the Dopamine receptor D2 was assessed by the inhibition of [3H]-spiperone binding in rat striatal membranes in vitro.	PubMed ID: 1973734
Brc1cc(OC)c(OC)c(c1O)C(=O)NCC2N(CC)CCC2	ChemSpider_117322	OpenPHACTS	Drd2	Assay for DRD2	IC50	79	nM	Dopamine D2 receptor	In vitro ability to inhibit the binding of [3H]spiperone to dopamine receptor D2 in rat striatal membranes.	PubMed ID: 1969484
Brc1ccc(cc1)Cn3c2ccccc2c(c3)CC(=O)N(CCC)CCC	ChemSpider_8269559	OpenPHACTS	Drd2	Assay for DRD2	IC50	1000	nM	Dopamine D2 receptor	Inhibitory activity by measuring its ability to displace [3H]spiperone from dopamine or serotonin 5-HT-1 receptors in rat brain	PubMed ID: 8411007
Brc1ccc(cc1)N2CCN(CC2)CCCN5c4cccc3cccc(c34)S5(=O)=O	ChemSpider_14526893	OpenPHACTS	Drd2	Assay for DRD2	IC50	1000	nM	Dopamine D2 receptor	The concentration required to inhibit [3H]spiperone binding to dopamine receptor D2 in rat brain membranes (in vitro)	PubMed ID: 1908521
Brc1ccccc1NC(=O)Cc3c2ccccc2nc3c4ccc(F)cc4	ChemSpider_8246467	OpenPHACTS	Drd2	Assay for DRD2	IC50	1000	nM	Dopamine D2 receptor	Inhibitory activity by measuring its ability to displace [3H]spiperone from dopamine or serotonin 5-HT-1 receptors in rat brain	PubMed ID: 8411007
Brc2cc(Br)cc(CCN(CCC)CCC)c2OCCc1ccccc1.OC(=O)C(O)=O	ChemSpider_14181233	OpenPHACTS	Drd2	Assay for DRD2	IC50	1000	nM	Dopamine D2 receptor	Inhibitory concentration against radioligand [3H](-)-sulpiride binding to Dopamine receptor D2 in rat	PubMed ID: 10090790
Brc2cc(CCCN(CCC)CCC)c(OCCc1ccccc1)cc2.OC(=O)C(O)=O	ChemSpider_14181189	OpenPHACTS	Drd2	Assay for DRD2	IC50	438	nM	Dopamine D2 receptor	Inhibitory concentration against radioligand [3H](-)-sulpiride binding to Dopamine receptor D2 in rat	PubMed ID: 10090790
Brc2cc(CCN(CCC)CCC)c(OCCc1ccccc1)cc2.OC(=O)C(O)=O	ChemSpider_14181214	OpenPHACTS	Drd2	Assay for DRD2	IC50	169	nM	Dopamine D2 receptor	Inhibitory concentration against radioligand [3H](-)-sulpiride binding to Dopamine receptor D2 in rat	PubMed ID: 10090790
Brc2cc(CCN(CCC)CCC)c(OCCCc1ccccc1)cc2.OC(=O)C(O)=O	ChemSpider_14181249	OpenPHACTS	Drd2	Assay for DRD2	IC50	685	nM	Dopamine D2 receptor	Inhibitory concentration against radioligand [3H](-)-sulpiride binding to Dopamine receptor D2 in rat	PubMed ID: 10090790
Brc3ccc(c2c(c1ccccc1n2)CC(=O)N(CCC)CCC)cc3	ChemSpider_8177350	OpenPHACTS	Drd2	Assay for DRD2	IC50	1000	nM	Dopamine D2 receptor	Inhibitory activity by measuring its ability to displace [3H]spiperone from dopamine or serotonin 5-HT-1 receptors in rat brain	PubMed ID: 8411007
Brc4c(O)c(OC)cc3c1c2c(c(Br)c(O)c1OC)CCN(C)[C@H]2Cc34	ChemSpider_8655917	OpenPHACTS	Drd2	Assay for DRD2	IC50	1910	nM	Dopamine D2 receptor	Displacement of [3H]raclopride from dopamine D2 receptor in Wistar rat striatal membrane	PubMed ID: 10785418
Brc4ccc(OCCCN3CCC(c2noc1cc(F)ccc12)CC3)c(OC)c4	ChemSpider_8180160	OpenPHACTS	Drd2	Assay for DRD2	IC50	262	nM	Dopamine D2 receptor	Affinity for dopamine receptor D2 binding sites by its ability to displace [3H]spiperone from rat striatum.	PubMed ID: 7707315
C#Cc1ccc(cc1)C(=O)NCCCCCN2CCN(CC2)c3cccc(c3Cl)Cl	ChemSpider_23300674	OpenPHACTS	DRD2	Assay for DRD2	Activity	57	%	Dopamine D2 receptor	Displacement of [3H]spiperone from human cloned dopamine receptor D2 short expressed in CHO cell membranes at 100 nM	PubMed ID: 17827018
C#Cc1ccc(cc1)C(=O)NCCCCN2CCN(CC2)c3cccc(c3Cl)Cl	ChemSpider_23300661	OpenPHACTS	DRD2	Assay for DRD2	Activity	51	%	Dopamine D2 receptor	Displacement of [3H]spiperone from human cloned dopamine receptor D2 short expressed in CHO cell membranes at 100 nM	PubMed ID: 17827018
C#Cc1cccc(c1)C(=O)NCCCCN2CCN(CC2)c3cccc(c3Cl)Cl	ChemSpider_23300664	OpenPHACTS	DRD2	Assay for DRD2	Activity	53	%	Dopamine D2 receptor	Displacement of [3H]spiperone from human cloned dopamine receptor D2 short expressed in CHO cell membranes at 100 nM	PubMed ID: 17827018
C#CCN1CCc2cc(cc-3c2[C@H]1Cc4c3c(c(cc4)O)O)O	ChemSpider_23129936	OpenPHACTS	Drd2	Assay for DRD2	IC50	143	nM	Dopamine D2 receptor	Inhibition of [3H]apomorphine binding to calf caudate membrane preparation (p4)	PubMed ID: 7310821
C(#Cc1ccc(N)c(N)c1)CCN2CCC(CC2)Cc3ccccc3	ChemSpider_9005799	OpenPHACTS	Drd2	Assay for DRD2	IC50	1100	nM	Dopamine D2 receptor	Binding affinity against Dopamine receptor D2 from rat using [3H]raclopride as radioligand	PubMed ID: 10395488
C(#Cc1ccc(N)cc1)CCN2CCC(CC2)Cc3ccc(cc3)C	ChemSpider_7973448	OpenPHACTS	Drd2	Assay for DRD2	IC50	800	nM	Dopamine D2 receptor	Binding affinity against Dopamine receptor D2 from rat using [3H]raclopride as radioligand	PubMed ID: 10395488
C(#Cc1ccc(NC)cc1)CCN2CCC(CC2)Cc3ccccc3	ChemSpider_8672232	OpenPHACTS	Drd2	Assay for DRD2	IC50	300	nM	Dopamine D2 receptor	Binding affinity against Dopamine receptor D2 from rat using [3H]raclopride as radioligand	PubMed ID: 10395488
C(#Cc1ccc(O)cc1)CCN2CCC(CC2)Cc3ccccc3	ChemSpider_8601533	OpenPHACTS	Drd2	Assay for DRD2	IC50	290	nM	Dopamine D2 receptor	Binding affinity against Dopamine receptor D2 from rat using [3H]raclopride as radioligand	PubMed ID: 10395488
C(#Cc1cccc(c1)CN)CCN2CCC(CC2)Cc3ccccc3	ChemSpider_8934326	OpenPHACTS	Drd2	Assay for DRD2	IC50	300	nM	Dopamine D2 receptor	Binding affinity against Dopamine receptor D2 from rat using [3H]raclopride as radioligand	PubMed ID: 10395488
C(#CCN1CCC(CC1)Cc2ccccc2)c3ccc(O)cc3	ChemSpider_8932310	OpenPHACTS	Drd2	Assay for DRD2	IC50	1700	nM	Dopamine D2 receptor	Binding affinity against Dopamine receptor D2 from rat using [3H]raclopride as radioligand	PubMed ID: 10395488
C(CN1CCN(CC1)c2ccccn2)C3C\C=C(/CC3)c4ccccn4	ChemSpider_14582398	OpenPHACTS	Drd2	Assay for DRD2	IC50	128	nM	Dopamine D2 receptor	Displacement of [3H]spiperone from rat striatal Dopamine receptor D2	.
C/1CC(C\C=C\1c2ccccc2)N3CCN(CC3)c4ccccn4	ChemSpider_14582395	OpenPHACTS	Drd2	Assay for DRD2	IC50	600	nM	Dopamine D2 receptor	Displacement of [3H]spiperone from rat striatal Dopamine receptor D2	.
C/1CC(C\C=C\1c2ccccn2)N3CCN(CC3)c4ccccn4	ChemSpider_14582393	OpenPHACTS	Drd2	Assay for DRD2	IC50	1180	nM	Dopamine D2 receptor	Displacement of [3H]spiperone from rat striatal Dopamine receptor D2	.
C/C(=N/N)/c1ccc(c(c1)OC)OCCCN2CCC(CC2)c3c4ccc(cc4on3)F	ChemSpider_23113441	OpenPHACTS	Drd2	Assay for DRD2	IC50	107	nM	Dopamine D2 receptor	Affinity for dopamine receptor D2 binding sites by its ability to displace [3H]spiperone from rat striatum.	PubMed ID: 7707315
C1\C=C(/CCC1CCN2CCN(CC2)c3ccccn3)c4cccs4	ChemSpider_14582402	OpenPHACTS	Drd2	Assay for DRD2	IC50	436	nM	Dopamine D2 receptor	Displacement of [3H]spiperone from rat striatal Dopamine receptor D2	.
C1\C=C(/CCC1N2CCN(CC2)c3ccccn3)c4cccs4	ChemSpider_14582390	OpenPHACTS	Drd2	Assay for DRD2	IC50	352	nM	Dopamine D2 receptor	Displacement of [3H]spiperone from rat striatal Dopamine receptor D2	.
c1c(cc2c(c1)NC(=O)CC2)S(=O)(=O)N[C@H]3CC[C@@H](CC3)CCN4CCN(CC4)c5cc(cc(c5)C#N)C(F)(F)F	ChemSpider_23297909	OpenPHACTS	Drd2	Assay for DRD2	IC50	30	nM	Dopamine D2 receptor	Displacement of [3H]spiperone from dopamine D2 receptor in rat striatal membranes	PubMed ID: 17720494
c1c(ccc(c1)Br)S(=O)(=O)N[C@H]2CC[C@@H](CC2)CCN3CCN(CC3)c4cc(cc(c4)C#N)C(F)(F)F	ChemSpider_23297902	OpenPHACTS	Drd2	Assay for DRD2	IC50	26	nM	Dopamine D2 receptor	Displacement of [3H]spiperone from dopamine D2 receptor in rat striatal membranes	PubMed ID: 17720494
c1c(ccc(c1)F)[C@H]2c3c(cc(cc3)F)[C@@H](C2)N4CCN(CC4)CCN5C(=NCC5)S.C(=C\C(=O)O)\C(=O)O.C(=C\C(=O)O)\C(=O)O	ChemSpider_26348907	OpenPHACTS	Drd2	Assay for DRD2	IC50	29	nM	Dopamine D2 receptor	Inhibition of [3H]spiperone binding to Dopamine receptor D2 from rat striatal membranes	PubMed ID: 2903929
c1c(ccc(c1)F)[C@H]2c3c(cc(cc3)F)[C@@H](C2)N4CCN(CC4)CCN5C(=O)NCC5.C(=C\C(=O)O)\C(=O)O.C(=C\C(=O)O)\C(=O)O	ChemSpider_26348953	OpenPHACTS	Drd2	Assay for DRD2	IC50	46	nM	Dopamine D2 receptor	Inhibition of [3H]spiperone binding to Dopamine receptor D2 from rat striatal membranes	PubMed ID: 2903929
c1c(ccc(c1)F)C2c3c(cc(cc3)F)C(C2)N4CCN(CC4)CCN5C(=NCCC5)S.C(=C\C(=O)O)\C(=O)O.C(=C\C(=O)O)\C(=O)O	ChemSpider_26348941	OpenPHACTS	Drd2	Assay for DRD2	IC50	51	nM	Dopamine D2 receptor	Inhibition of [3H]spiperone binding to Dopamine receptor D2 from rat striatal membranes	PubMed ID: 2903929
c1c(ccc(c1)F)C2c3c(ccc(c3)C(F)(F)F)C(C2)N4CCN(CC4)CCO.C(=C\C(=O)O)\C(=O)O.C(=C\C(=O)O)\C(=O)O	ChemSpider_26333322	OpenPHACTS	Drd2	Assay for DRD2	IC50	1300	nM	Dopamine D2 receptor	Displacement of [3H]spiperone from dopamine D2 receptors in rat striatal membranes	PubMed ID: 8410990
c1c(ccc(c1)F)C2c3c(ccc(c3)Cl)C(C2)N4CCN(CC4)CCCN5C(=O)NCC5.C(=C\C(=O)O)\C(=O)O.C(=C\C(=O)O)\C(=O)O	ChemSpider_26333838	OpenPHACTS	Drd2	Assay for DRD2	IC50	160	nM	Dopamine D2 receptor	Displacement of [3H]spiperone from dopamine D2 receptors in rat striatal membranes	PubMed ID: 8410990
c1c(ccc(c1)F)C2c3c(ccc(c3)Cl)C(C2)N4CCN(CC4)CCN5C(=NCCC5)S.C(=C\C(=O)O)\C(=O)O.C(=C\C(=O)O)\C(=O)O	ChemSpider_26343362	OpenPHACTS	Drd2	Assay for DRD2	IC50	93	nM	Dopamine D2 receptor	Displacement of [3H]spiperone from dopamine D2 receptors in rat striatal membranes	PubMed ID: 8410990
c1c(ccc(c1)F)C2c3c(ccc(c3)Cl)C(C2)N4CCN(CC4)CCN5C(=O)N(CC5)CCO.C(=C\C(=O)O)\C(=O)O.C(=C\C(=O)O)\C(=O)O	ChemSpider_26334070	OpenPHACTS	Drd2	Assay for DRD2	IC50	320	nM	Dopamine D2 receptor	Displacement of [3H]spiperone from dopamine D2 receptors in rat striatal membranes	PubMed ID: 8410990
c1c(ccc(c1)F)C2c3c(ccc(c3)F)C(C2)N4CCN(CC4)CCN5C(=NCC5)S.C(=C\C(=O)O)\C(=O)O.C(=C\C(=O)O)\C(=O)O	ChemSpider_26399166	OpenPHACTS	Drd2	Assay for DRD2	IC50	230	nM	Dopamine D2 receptor	Displacement of [3H]spiperone from dopamine D2 receptors in rat striatal membranes	PubMed ID: 8410990
c1c(ccc(c1)F)C2c3c(ccc(c3)F)C(C2)N4CCN(CC4)CCN5C(=NCCC5)S.C(=C\C(=O)O)\C(=O)O.C(=C\C(=O)O)\C(=O)O	ChemSpider_26399165	OpenPHACTS	Drd2	Assay for DRD2	IC50	220	nM	Dopamine D2 receptor	Displacement of [3H]spiperone from dopamine D2 receptors in rat striatal membranes	PubMed ID: 8410990
c1c(ccc(c1)F)C2c3c(ccc(c3)F)C(C2)N4CCN(CC4)CCN5C(=O)NCCC5.C(=C\C(=O)O)\C(=O)O.C(=C\C(=O)O)\C(=O)O	ChemSpider_26399167	OpenPHACTS	Drd2	Assay for DRD2	IC50	280	nM	Dopamine D2 receptor	Displacement of [3H]spiperone from dopamine D2 receptors in rat striatal membranes	PubMed ID: 8410990
c1c(ccc(c1)S(=O)(=O)N[C@H]2CC[C@@H](CC2)CCN3CCC(CC3)Nc4c(ccc(c4)Cl)Cl)F	ChemSpider_23297899	OpenPHACTS	Drd2	Assay for DRD2	IC50	9	nM	Dopamine D2 receptor	Displacement of [3H]spiperone from dopamine D2 receptor in rat striatal membranes	PubMed ID: 17720494
c1c2c(cc(c1O)O)[C@H]3CCCN[C@@H]3CC2	ChemSpider_23144287	OpenPHACTS	Drd2	Assay for DRD2	IC50	68	nM	Dopamine D2 receptor	Displacement of [3H]- -spiperone from Dopamine receptor D2 in rat striatum	PubMed ID: 1971308
c1c2c(cc(c1O)O)CC(CC2)NCCCl.Cl	ChemSpider_24615447	OpenPHACTS	DRD2	Assay for DRD2	IC50	300	nM	Dopamine D2 receptor	Ability to displace [3H]spiperone binding from anterior pituitary Dopamine receptor D2 in the absence of GTP	PubMed ID: 3656361
C1C[C@H](NC1)C(=O)N[C@@H]2CCN(C2=O)CC(=O)N	ChemSpider_23129885	OpenPHACTS	DRD2	Assay for DRD2	Activity	51.1	%	Dopamine D2 receptor	Stimulation of [3H]NPA binding to dopamine D2 receptor in bovine striatal membranes	PubMed ID: 16392815
c1cc(c(c(c1)Cl)Cl)N2CCN(CC2)C/C=C/CNC(=O)c3ccc(cc3)c4cccc(=O)[nH]4	ChemSpider_23288902	OpenPHACTS	DRD2	Assay for DRD2	IC50	41	nM	Dopamine D2 receptor	Antagonist activity at human dopamine D2 receptor expressed in HEK293 cells by mitogenesis assay	PubMed ID: 17672446
c1cc(c(c(c1)Cl)Cl)N2CCN(CC2)CCCCNC(=O)c3ccc(cc3)I	ChemSpider_23161047	OpenPHACTS	DRD2	Assay for DRD2	IC50	55.4	nM	Dopamine D2 receptor	Mitogenic stimulation or antagonism of 30 nM quinpirole-stimulated mitogenesis in CHO cells expressing human dopamine D2 receptor	PubMed ID: 15916415
c1cc(c(c(c1)Cl)Cl)N2CCN(CC2)CCCCNC(=O)c3cn(nn3)c4ccc(cc4)[N+](=O)[O-]	ChemSpider_24638223	OpenPHACTS	DRD2	Assay for DRD2	Activity	53	%	Dopamine D2 receptor	Displacement of [3H]spiperone from human cloned dopamine D2-short expressed in CHO cells	PubMed ID: 19592258
c1cc(c(c(c1)N2CCN(CC2)CC[C@H]3CC[C@@H](CC3)NS(=O)(=O)c4cnccc4)Cl)Cl	ChemSpider_23297913	OpenPHACTS	Drd2	Assay for DRD2	IC50	4	nM	Dopamine D2 receptor	Displacement of [3H]spiperone from dopamine D2 receptor in rat striatal membranes	PubMed ID: 17720494
c1cc(c(c-2c1C[C@@H]3c4c2cc(cc4CCN3)O)O)O	ChemSpider_23130225	OpenPHACTS	Drd2	Assay for DRD2	IC50	30	nM	Dopamine D2 receptor	Inhibition of [3H]apomorphine binding to calf caudate membrane preparation (p4)	PubMed ID: 7310821
c1cc(c(nc1)N2CCN(CC2)CCCCN3C(=O)C4(CCCC4)SC3=O)[N+](=O)[O-]	ChemSpider_23227608	OpenPHACTS	Drd2	Assay for DRD2	IC50	69	nM	Dopamine D2 receptor	Ability to inhibit [3H]spiperone binding to Dopamine receptor D2 in rat corpus striatum	PubMed ID: 2894466
c1cc(c(nc1)N2CCN(CC2)CCCCN3C(=O)C4(CCCC4)SC3=O)C=O	ChemSpider_23227944	OpenPHACTS	Drd2	Assay for DRD2	IC50	130	nM	Dopamine D2 receptor	Ability to inhibit [3H]spiperone binding to Dopamine receptor D2 in rat corpus striatum	PubMed ID: 2894466
c1cc(c(nc1)N2CCN(CC2)CCCCN3C(=O)C4(CCCC4)SC3=O)Cl	ChemSpider_23227595	OpenPHACTS	Drd2	Assay for DRD2	IC50	160	nM	Dopamine D2 receptor	Ability to inhibit [3H]spiperone binding to Dopamine receptor D2 in rat corpus striatum	PubMed ID: 2894466
c1cc(c(nc1)N2CCN(CC2)CCCCN3C(=O)C4(CCCC4)SC3=O)N	ChemSpider_23228137	OpenPHACTS	Drd2	Assay for DRD2	IC50	1000	nM	Dopamine D2 receptor	Ability to inhibit [3H]spiperone binding to Dopamine receptor D2 in rat corpus striatum	PubMed ID: 2894466
c1cc(c(nc1)N2CCN(CC2)CCCCN3C(=O)c4ccc(cc4C3=O)[N+](=O)[O-])C#N.Cl	ChemSpider_25062462	OpenPHACTS	Drd2	Assay for DRD2	IC50	1000	nM	Dopamine D2 receptor	Binding affinity at Dopamine receptor D2 in rat corpus striatum by displacing [3H]-spiperone.	PubMed ID: 2874226
c1cc(c(nc1)N2CCN(CC2)CCCCN3C(=O)COCC3=O)[N+](=O)[O-]	ChemSpider_23227790	OpenPHACTS	Drd2	Assay for DRD2	IC50	1000	nM	Dopamine D2 receptor	Ability to inhibit [3H]spiperone binding to Dopamine receptor D2 in rat corpus striatum	PubMed ID: 2894466
c1cc(c(nc1)N2CCN(CC2)CCCCN3C(=O)COCC3=O)C=O	ChemSpider_23227584	OpenPHACTS	Drd2	Assay for DRD2	IC50	1000	nM	Dopamine D2 receptor	Ability to inhibit [3H]spiperone binding to Dopamine receptor D2 in rat corpus striatum	PubMed ID: 2894466
c1cc(c(nc1)N2CCN(CC2)CCCCN3C(=O)COCC3=O)Cl	ChemSpider_23227556	OpenPHACTS	Drd2	Assay for DRD2	IC50	1000	nM	Dopamine D2 receptor	Ability to inhibit [3H]spiperone binding to Dopamine receptor D2 in rat corpus striatum	PubMed ID: 2894466
c1cc(c(nc1)N2CCN(CC2)CCCN3C(=O)CC4(CCCC4)CC3=O)C#N	ChemSpider_23154918	OpenPHACTS	Drd2	Assay for DRD2	IC50	540	nM	Dopamine D2 receptor	Inhibition of [3H]spiperone binding to dopamine receptor from rat corpus striatal membranes	PubMed ID: 6131130
c1cc(c(nc1)N2CCN(CC2)CCN3C(=O)CC4(CCCC4)CC3=O)C#N	ChemSpider_23154982	OpenPHACTS	Drd2	Assay for DRD2	IC50	640	nM	Dopamine D2 receptor	Inhibition of [3H]spiperone binding to dopamine receptor from rat corpus striatal membranes	PubMed ID: 6131130
c1cc(c2c(c1)C(CC2N3CCN(CC3)CCO)c4ccc(cc4)F)Cl.C(=C\C(=O)O)\C(=O)O.C(=C\C(=O)O)\C(=O)O	ChemSpider_26343363	OpenPHACTS	Drd2	Assay for DRD2	IC50	46	nM	Dopamine D2 receptor	Displacement of [3H]spiperone from dopamine D2 receptors in rat striatal membranes	PubMed ID: 8410990
c1cc(cc(c1)C#N)S(=O)(=O)N[C@H]2CC[C@@H](CC2)CCN3CCN(CC3)c4cc(cc(c4)C#N)C(F)(F)F	ChemSpider_23297906	OpenPHACTS	Drd2	Assay for DRD2	IC50	23	nM	Dopamine D2 receptor	Displacement of [3H]spiperone from dopamine D2 receptor in rat striatal membranes	PubMed ID: 17720494
c1cc(cc(c1)C(F)(F)F)N2CCN(CC2)CC[C@H]3CC[C@@H](CC3)NS(=O)(=O)c4cnccc4	ChemSpider_23297912	OpenPHACTS	Drd2	Assay for DRD2	IC50	29	nM	Dopamine D2 receptor	Displacement of [3H]spiperone from dopamine D2 receptor in rat striatal membranes	PubMed ID: 17720494
c1cc(cc(c1)C(F)(F)F)NC2CCN(CC2)CC[C@H]3CC[C@@H](CC3)NS(=O)(=O)c4ccc(cc4)Cl	ChemSpider_23297901	OpenPHACTS	Drd2	Assay for DRD2	IC50	16	nM	Dopamine D2 receptor	Displacement of [3H]spiperone from dopamine D2 receptor in rat striatal membranes	PubMed ID: 17720494
c1cc(cc(c1)C(F)(F)F)OC2CCN(CC2)CC[C@H]3CC[C@@H](CC3)NS(=O)(=O)c4cc5c(cc4)OCC(=O)N5	ChemSpider_23297910	OpenPHACTS	Drd2	Assay for DRD2	IC50	5.3	nM	Dopamine D2 receptor	Displacement of [3H]spiperone from dopamine D2 receptor in rat striatal membranes	PubMed ID: 17720494
c1cc(cc(c1)C(F)(F)F)OC2CCN(CC2)CC[C@H]3CC[C@@H](CC3)NS(=O)(=O)c4cnccc4	ChemSpider_23297911	OpenPHACTS	Drd2	Assay for DRD2	IC50	66	nM	Dopamine D2 receptor	Displacement of [3H]spiperone from dopamine D2 receptor in rat striatal membranes	PubMed ID: 17720494
c1cc(cc(c1)c2ccc(cc2)F)CN3CCN(CC3)c4ncccn4	ChemSpider_23155107	OpenPHACTS	DRD2	Assay for DRD2	IC50	49	nM	Dopamine D2 receptor	Binding affinity to cloned human Dopamine receptor D2 expressed in A9L cells by [3H]spiperone displacement.	PubMed ID: 9873481
c1cc(cc(c1)CC2CCN(CC2)CC[C@H]3CC[C@@H](CC3)NS(=O)(=O)c4ccc(cc4)Cl)C(F)(F)F	ChemSpider_23297900	OpenPHACTS	Drd2	Assay for DRD2	IC50	41	nM	Dopamine D2 receptor	Displacement of [3H]spiperone from dopamine D2 receptor in rat striatal membranes	PubMed ID: 17720494
c1cc(cc(c1)CC2CCN(CC2)CC[C@H]3CC[C@@H](CC3)NS(=O)(=O)c4ccc(cc4)n5nccc5)C(F)(F)F	ChemSpider_23297908	OpenPHACTS	Drd2	Assay for DRD2	IC50	4.3	nM	Dopamine D2 receptor	Displacement of [3H]spiperone from dopamine D2 receptor in rat striatal membranes	PubMed ID: 17720494
c1cc(cc(c1)Cl)N2CCN(CC2)C[C@H]3C[C@@H]3c4ccc(cc4)F.Br	ChemSpider_25061883	OpenPHACTS	DRD2	Assay for DRD2	IC50	56	nM	Dopamine D2 receptor	Binding affinity to dopamine receptor D2 cloned from human, using [3H]- YM09151 as competitive ligand	PubMed ID: 11052797
c1cc(cc(c1)Cl)N2CCN(CC2)CCCCN3C(=O)CC4(CCCC4)CC3=O	ChemSpider_23154940	OpenPHACTS	Drd2	Assay for DRD2	IC50	236	nM	Dopamine D2 receptor	Inhibition of [3H]spiperone binding to dopamine receptor from rat corpus striatal membranes	PubMed ID: 6131130
c1cc(cc(c1)Cl)N2CCN(CC2)CCCN3C(=O)CC4(CCCC4)CC3=O	ChemSpider_23155188	OpenPHACTS	Drd2	Assay for DRD2	IC50	1000	nM	Dopamine D2 receptor	Inhibition of [3H]spiperone binding to dopamine receptor from rat corpus striatal membranes	PubMed ID: 6131130
c1cc(cc(c1)Cl)N2CCN(CC2)CCN3C(=O)CC4(CCCC4)CC3=O	ChemSpider_23150524	OpenPHACTS	Drd2	Assay for DRD2	IC50	1000	nM	Dopamine D2 receptor	Inhibition of [3H]spiperone binding to dopamine receptor from rat corpus striatal membranes	PubMed ID: 6131130
c1cc(cc(c1)O)[C@@H]2CCCN3C2CCC3	ChemSpider_23108186	OpenPHACTS	Drd2	Assay for DRD2	IC50	170	nM	Dopamine D2 receptor	In vitro inhibition of [3H]N-0437 binding to Dopamine receptor D2 in rat striatal membranes	PubMed ID: 1968512
c1cc(cc(c1)O)[C@H]2CCCN3C2CCC3	ChemSpider_23108230	OpenPHACTS	Drd2	Assay for DRD2	IC50	45	nM	Dopamine D2 receptor	In vitro inhibition of [3H]N-0437 binding to Dopamine receptor D2 in rat striatal membranes	PubMed ID: 1968512
c1cc(cc(c1)O)[C@H]2CCCNC2	ChemSpider_23108757	OpenPHACTS	Drd2	Assay for DRD2	IC50	435	nM	Dopamine D2 receptor	Binding affinity against Dopamine receptor D2 using [3H]spiperone as radioligand	PubMed ID: 2824773
c1cc(cc(c1)O)C2=CCCN3C2CCCC3	ChemSpider_23108175	OpenPHACTS	Drd2	Assay for DRD2	IC50	320	nM	Dopamine D2 receptor	In vitro inhibition of [3H]N-0437 binding to Dopamine receptor D2 in rat striatal membranes	PubMed ID: 1968512
c1cc(cc(c1)O)C2CCCN3C2CCC3	ChemSpider_23108185	OpenPHACTS	Drd2	Assay for DRD2	IC50	75	nM	Dopamine D2 receptor	In vitro inhibition of [3H]N-0437 binding to Dopamine receptor D2 in rat striatal membranes	PubMed ID: 1968512
c1cc(cc(c1)SC(F)(F)F)NC(=O)N2CCC(CC2)N3CCC(CC3)n4c5cc(ccc5[nH]c4=O)F	ChemSpider_24704381	OpenPHACTS	DRD2	Assay for DRD2	IC50	1900	nM	Dopamine D2 receptor	Antagonist activity at dopamine D2 receptor	PubMed ID: 18829311
c1cc(cc(c1)SC(F)(F)F)NC(=O)N2CCC(CC2)N3CCC(CC3)n4c5cccc(c5[nH]c4=O)F	ChemSpider_24704378	OpenPHACTS	DRD2	Assay for DRD2	IC50	1100	nM	Dopamine D2 receptor	Antagonist activity at dopamine D2 receptor	PubMed ID: 18829311
c1cc(ccc1/C(=N/O)/CCCN2CCN(CC2)c3ncc(cn3)F)F	ChemSpider_23215851	OpenPHACTS	Drd2	Assay for DRD2	IC50	1860	nM	Dopamine D2 receptor	In vitro inhibitory against radioligand [3H]spiperone binding to rat striatal Dopamine receptor D2	PubMed ID: 1361578
c1cc(ccc1/C=C/CCN2CC[C@@H]3[C@@H](C2)c4cc(ccc4N3c5ccc(cc5)F)F)F	ChemSpider_23157124	OpenPHACTS	Drd2	Assay for DRD2	IC50	70	nM	Dopamine D2 receptor	Affinity for Dopamine receptors in the rat striatum using [3H]spiroperidol displacement.	PubMed ID: 2876102
c1cc(ccc1[C@@H](CCCN2CCC3C(C2)c4cc(ccc4N3c5ccc(cc5)F)F)O)F.Cl	ChemSpider_24615924	OpenPHACTS	Drd2	Assay for DRD2	IC50	25	nM	Dopamine D2 receptor	Inhibition of [3H]spiroperidol (0.5 nM) binding to dopamine receptor from rat striatal membrane.	PubMed ID: 3941416
c1cc(ccc1[C@@H]2C[C@H](c3c2cc(cc3)Cl)N4CCN(CC4)CCN5CCNC5=O)F	ChemSpider_23242343	OpenPHACTS	Drd2	Assay for DRD2	IC50	360	nM	Dopamine D2 receptor	Binding affinity at dopamine D2 receptor by [3H]spiperone displacement.	PubMed ID: 8151622
c1cc(ccc1[C@H]2C[C@@H]2CN3CCN(CC3)c4ccc(cc4)Cl)F.Br	ChemSpider_25062232	OpenPHACTS	DRD2	Assay for DRD2	IC50	202	nM	Dopamine D2 receptor	Binding affinity to dopamine receptor D2 cloned from human, using [3H]- YM09151 as competitive ligand	PubMed ID: 11052797
c1cc(ccc1[C@H]2C[C@@H]2CN3CCN(CC3)c4ccc(cc4Cl)Cl)O.Br	ChemSpider_25061807	OpenPHACTS	DRD2	Assay for DRD2	IC50	12	nM	Dopamine D2 receptor	Binding affinity to dopamine receptor D2 cloned from human, using [3H]- YM09151 as competitive ligand	PubMed ID: 11052797
c1cc(ccc1C(=O)CC2CCCN(C2)CC3CC3)F	ChemSpider_23214061	OpenPHACTS	Drd2	Assay for DRD2	IC50	185	nM	Dopamine D2 receptor	In vitro binding affinity towards dopamine receptor D2	PubMed ID: 1360026
c1cc(ccc1C(=O)CCCN2CC[C@@H]3[C@@H](C2)c4cc(ccc4N3c5ccc(cc5)F)F)F	ChemSpider_23157123	OpenPHACTS	Drd2	Assay for DRD2	IC50	15	nM	Dopamine D2 receptor	Affinity for Dopamine receptors in the rat striatum using [3H]spiroperidol displacement.	PubMed ID: 2876102
c1cc(ccc1C(=O)CCCN2CCC(CC2)N(c3ccc(cc3)F)c4ccc(cc4)F)F.Cl	ChemSpider_24613316	OpenPHACTS	Drd2	Assay for DRD2	IC50	68	nM	Dopamine D2 receptor	Inhibition of [3H]spiroperidol (0.5 nM) binding to dopamine receptor from rat striatal membrane.	PubMed ID: 3941416
c1cc(ccc1C(=O)CCCN2CCc3c(c4cc(ccc4n3c5ccc(cc5)F)F)C2)F.Cl	ChemSpider_24613680	OpenPHACTS	Drd2	Assay for DRD2	IC50	26	nM	Dopamine D2 receptor	Displacement of [3H]spiroperidol from dopamine receptor of rat corpus striatum homogenate	PubMed ID: 6104732
c1cc(ccc1C(=O)N2CCN(CC2)CCN3CCNC3=O)F	ChemSpider_23163790	OpenPHACTS	Drd2	Assay for DRD2	IC50	1000	nM	Dopamine D2 receptor	Inhibition of [3H]spiperone binding to Dopamine receptor D2 from rat striatal membranes	PubMed ID: 2903929
c1cc(ccc1C(=O)Nc2ccc3c(c2)c(c[nH]3)C4CCN(CC4)CCCCCCCN5CCC(CC5)c6c[nH]c7c6cc(cc7)NC(=O)c8ccc(cc8)F)F	ChemSpider_24711675	OpenPHACTS	DRD2	Assay for DRD2	IC50	700	nM	Dopamine D2 receptor	Binding affinity to human dopamine D2 receptor	PubMed ID: 18507369
c1cc(ccc1C(CCCN2CC[C@H]3[C@@H](C2)c4cc(ccc4N3c5ccc(cc5)F)F)O)F	ChemSpider_23156877	OpenPHACTS	Drd2	Assay for DRD2	IC50	52	nM	Dopamine D2 receptor	Affinity for Dopamine receptors in the rat striatum using [3H]spiroperidol displacement.	PubMed ID: 2876102
c1cc(ccc1C(CCCN2CC[C@H]3C(C2)c4cc(ccc4N3c5ccc(cc5)F)F)O)F	ChemSpider_23240338	OpenPHACTS	Drd2	Assay for DRD2	IC50	23	nM	Dopamine D2 receptor	Inhibition of [3H]spiroperidol binding to rat striatal membrane using 0.5 nM ligand.	PubMed ID: 6105220
c1cc(ccc1C(CCCN2CCC(CC2)c3c4ccc(cc4on3)Cl)c5ccc(cc5)F)F	ChemSpider_23234852	OpenPHACTS	Drd2	Assay for DRD2	IC50	200	nM	Dopamine D2 receptor	Ability to inhibit the binding of [3H]spiroperidol in rat striatal tissue	PubMed ID: 2861286
c1cc(ccc1C(CCCN2CCC(CC2)N(c3ccc(cc3)F)c4ccc(cc4)F)O)F.Cl	ChemSpider_24613310	OpenPHACTS	Drd2	Assay for DRD2	IC50	1000	nM	Dopamine D2 receptor	Inhibition of [3H]spiroperidol (0.5 nM) binding to dopamine receptor from rat striatal membrane.	PubMed ID: 3941416
c1cc(ccc1C(CCCN2CCc3c(c4cc(ccc4[nH]3)F)C2)O)F	ChemSpider_23229508	OpenPHACTS	Drd2	Assay for DRD2	IC50	103	nM	Dopamine D2 receptor	Displacement of [3H]spiroperidol from dopamine receptor of rat corpus striatum homogenate	PubMed ID: 6104732
c1cc(ccc1C(CCCN2CCN(CC2)c3c4ccoc4ccn3)O)F.Cl	ChemSpider_24614271	OpenPHACTS	Drd2	Assay for DRD2	IC50	339	nM	Dopamine D2 receptor	Ability to bind at Dopamine receptor D2 of rat corpus striatum by displacing [3H]spiperone	PubMed ID: 2542551
c1cc(ccc1C2CC(c3c2cc(cc3)Cl)N4CCN(CC4)CCN5CCCC5=O)F	ChemSpider_23182252	OpenPHACTS	Drd2	Assay for DRD2	IC50	500	nM	Dopamine D2 receptor	Displacement of [3H]spiperone from dopamine D2 receptors in rat striatal membranes	PubMed ID: 8410990
c1cc(ccc1C2CC(c3c2cc(cc3)Cl)N4CCN(CC4)CCN5CCN=C5S)F.C(=C\C(=O)O)\C(=O)O	ChemSpider_26398880	OpenPHACTS	Drd2	Assay for DRD2	IC50	67	nM	Dopamine D2 receptor	Displacement of [3H]spiperone from dopamine D2 receptors in rat striatal membranes	PubMed ID: 8410990
c1cc(ccc1C2CC(c3c2cc(cc3)Cl)N4CCN(CC4)CCN5CCOC5=O)F	ChemSpider_23182054	OpenPHACTS	Drd2	Assay for DRD2	IC50	550	nM	Dopamine D2 receptor	Displacement of [3H]spiperone from dopamine D2 receptors in rat striatal membranes	PubMed ID: 8410990
c1cc(ccc1C2CC(c3c2cc(cc3)Cl)N4CCN(CC4)CCO)F	ChemSpider_23181818	OpenPHACTS	Drd2	Assay for DRD2	IC50	370	nM	Dopamine D2 receptor	Displacement of [3H]spiperone from dopamine D2 receptors in rat striatal membranes	PubMed ID: 8410990
c1cc(ccc1C2CC(c3c2cc(cc3)F)N4CCN(CC4)CCO)F	ChemSpider_23181916	OpenPHACTS	Drd2	Assay for DRD2	IC50	1100	nM	Dopamine D2 receptor	Displacement of [3H]spiperone from dopamine D2 receptors in rat striatal membranes	PubMed ID: 8410990
c1cc(ccc1C2CC(c3c2cc(cc3)F)N4CCN(CC4)CCO)F.Cl.Cl	ChemSpider_26350989	OpenPHACTS	Drd2	Assay for DRD2	IC50	330	nM	Dopamine D2 receptor	Displacement of [3H]spiperone from dopamine D2 receptors in rat striatal membranes	PubMed ID: 8410990
c1cc(ccc1C2CC(c3c2ccc(c3)F)N4CCN(CC4)C(CO)CO)F.Cl.Cl	ChemSpider_25062515	OpenPHACTS	Drd2	Assay for DRD2	IC50	64	nM	Dopamine D2 receptor	Ability to displace [3H]haloperidol from rat striatal membranes, in order to measure its intrinsic affinity for the dopamine (DA) receptor	PubMed ID: 6134833
c1cc(ccc1C2CC(c3c2ccc(c3)F)N4CCN(CC4)CC(CO)O)F.Cl.Cl	ChemSpider_26351080	OpenPHACTS	Drd2	Assay for DRD2	IC50	150	nM	Dopamine D2 receptor	Ability to displace [3H]haloperidol from rat striatal membranes, in order to measure its intrinsic affinity for the dopamine (DA) receptor	PubMed ID: 6134833
c1cc(ccc1C2CC(c3c2ccc(c3)F)N4CCN(CC4)CCCCO)F.Cl.Cl	ChemSpider_25062194	OpenPHACTS	Drd2	Assay for DRD2	IC50	48	nM	Dopamine D2 receptor	Ability to displace [3H]haloperidol from rat striatal membranes, in order to measure its intrinsic affinity for the dopamine (DA) receptor	PubMed ID: 6134833
c1cc(ccc1C2CC(c3c2ccc(c3)F)N4CCN(CC4)CCCN5CCN=C5O)F.Cl.Cl	ChemSpider_26348948	OpenPHACTS	Drd2	Assay for DRD2	IC50	46	nM	Dopamine D2 receptor	Inhibition of [3H]spiperone binding to Dopamine receptor D2 from rat striatal membranes	PubMed ID: 2903929
c1cc(ccc1C2CC(c3c2ccc(c3)F)N4CCN(CC4)CCCN5CCOC5=O)F.Cl.Cl	ChemSpider_26348943	OpenPHACTS	Drd2	Assay for DRD2	IC50	30	nM	Dopamine D2 receptor	Inhibition of [3H]spiperone binding to Dopamine receptor D2 from rat striatal membranes	PubMed ID: 2903929
c1cc(ccc1C2CC(c3c2ccc(c3)F)N4CCN(CC4)CCCO)F	ChemSpider_23240468	OpenPHACTS	Drd2	Assay for DRD2	IC50	190	nM	Dopamine D2 receptor	Ability to displace [3H]haloperidol from rat striatal membranes, in order to measure its intrinsic affinity for the dopamine (DA) receptor	PubMed ID: 6134833
c1cc(ccc1C2CC(c3c2ccc(c3)F)N4CCN(CC4)CCCO)F.Cl.Cl	ChemSpider_26351056	OpenPHACTS	Drd2	Assay for DRD2	IC50	21	nM	Dopamine D2 receptor	Ability to displace [3H]haloperidol from rat striatal membranes, in order to measure its intrinsic affinity for the dopamine (DA) receptor	PubMed ID: 6134833
c1cc(ccc1C2CC(c3c2ccc(c3)F)N4CCN(CC4)CCN5CCCC5=O)F.Cl.Cl	ChemSpider_26348954	OpenPHACTS	Drd2	Assay for DRD2	IC50	85	nM	Dopamine D2 receptor	Inhibition of [3H]spiperone binding to Dopamine receptor D2 from rat striatal membranes	PubMed ID: 2903929
c1cc(ccc1c2cc(cnc2)CN3CCN(CC3)c4ccc(cc4)F)F	ChemSpider_23155021	OpenPHACTS	DRD2	Assay for DRD2	IC50	70	nM	Dopamine D2 receptor	Binding affinity to cloned human Dopamine receptor D2 expressed in A9L cells by [3H]spiperone displacement.	PubMed ID: 9873481
c1cc(ccc1c2cc(cnc2)CN3CCN(CC3)c4cnccn4)F	ChemSpider_23155007	OpenPHACTS	DRD2	Assay for DRD2	IC50	450	nM	Dopamine D2 receptor	Binding affinity to cloned human Dopamine receptor D2 expressed in A9L cells by [3H]spiperone displacement.	PubMed ID: 9873481
c1cc(ccc1CCN2CCC(CC2)COc3ccc(cc3)F)Cl.Cl	ChemSpider_24622649	OpenPHACTS	Drd2	Assay for DRD2	IC50	368	nM	Dopamine D2 receptor	In vitro binding affinity towards dopamine receptor D2	PubMed ID: 1360026
c1cc(ccc1CCN2CCN(CC2)c4cccc3ccccc34)c5csnn5	ChemSpider_15824022	OpenPHACTS	Drd2	Assay for DRD2	IC50	83	nM	Dopamine D2 receptor	Binding affinity to dopamine receptor D2 in the rat brain using [3H]NPA as radioligand	PubMed ID: 1676427
c1cc(ccc1CN2CCC(CC2)COCc3ccc(cc3)F)Cl.Cl	ChemSpider_24611022	OpenPHACTS	Drd2	Assay for DRD2	IC50	488	nM	Dopamine D2 receptor	In vitro binding affinity towards dopamine receptor D2	PubMed ID: 1360026
c1cc(ccc1F)SCC2CCN(CC2)CCC3CC3	ChemSpider_23213887	OpenPHACTS	Drd2	Assay for DRD2	IC50	1702	nM	Dopamine D2 receptor	The compound was tested in vitro for its binding affinity towards Dopamine receptor D2	PubMed ID: 1360026
c1cc(ccc1N(c2ccc(cc2)F)C3CCNCC3)F.Cl	ChemSpider_24610760	OpenPHACTS	Drd2	Assay for DRD2	IC50	1000	nM	Dopamine D2 receptor	Inhibition of [3H]spiroperidol (0.5 nM) binding to dopamine receptor from rat striatal membrane.	PubMed ID: 3941416
c1cc(ccc1N2c3ccc(cc3[C@@H]4[C@@H]2CCN(C4)CCCC(=O)NC5CCCCC5)F)F	ChemSpider_23149649	OpenPHACTS	Drd2	Assay for DRD2	IC50	12	nM	Dopamine D2 receptor	Inhibition of [3H]spiroperidol (0.5 nM) binding to dopamine receptor from rat striatal membrane.	PubMed ID: 3941416
c1cc(ccc1N2c3ccc(cc3[C@@H]4[C@@H]2CCNC4)F)F	ChemSpider_23149808	OpenPHACTS	Drd2	Assay for DRD2	IC50	6.7	nM	Dopamine D2 receptor	Inhibition of [3H]spiroperidol (0.5 nM) binding to dopamine receptor from rat striatal membrane.	PubMed ID: 3941416
c1cc(ccc1N2c3ccc(cc3[C@@H]4[C@@H]2CN(CC4)CCCCCCN5C(=O)CNC5=O)F)F.Cl	ChemSpider_24613158	OpenPHACTS	Drd2	Assay for DRD2	IC50	14	nM	Dopamine D2 receptor	Inhibition of [3H]spiroperidol (0.5 nM) binding to dopamine receptor from rat striatal membrane.	PubMed ID: 3941416
c1cc(ccc1N2c3ccc(cc3[C@@H]4[C@@H]2CN(CC4)CCCCCN5C(=O)CNC5=O)F)F.Cl	ChemSpider_24618843	OpenPHACTS	Drd2	Assay for DRD2	IC50	6	nM	Dopamine D2 receptor	Inhibition of [3H]spiroperidol (0.5 nM) binding to dopamine receptor from rat striatal membrane.	PubMed ID: 3941416
c1cc(ccc1N2c3ccc(cc3[C@@H]4[C@@H]2CN(CC4)CCCCN5C(=O)CNC5=O)F)F.Cl	ChemSpider_24616793	OpenPHACTS	Drd2	Assay for DRD2	IC50	12	nM	Dopamine D2 receptor	Inhibition of [3H]spiroperidol (0.5 nM) binding to dopamine receptor from rat striatal membrane.	PubMed ID: 3941416
c1cc(ccc1N2c3ccc(cc3[C@H]4[C@H]2CCN(C4)CCCCO)F)F	ChemSpider_23157122	OpenPHACTS	Drd2	Assay for DRD2	IC50	7.4	nM	Dopamine D2 receptor	Affinity for Dopamine receptors in the rat striatum using [3H]spiroperidol displacement.	PubMed ID: 2876102
c1cc(ccc1N2c3ccc(cc3C4[C@H]2CCN(C4)CCCCN)F)F.Cl	ChemSpider_24622797	OpenPHACTS	Drd2	Assay for DRD2	IC50	28	nM	Dopamine D2 receptor	Ability to displace [3H]spiroperidol from labeled Dopamine receptor of corpus striatum	PubMed ID: 2876105
c1cc(ccc1N2c3ccc(cc3C4[C@H]2CCN(C4)CCCCN5CCCCC5=O)F)F.Cl	ChemSpider_24615064	OpenPHACTS	Drd2	Assay for DRD2	IC50	6.2	nM	Dopamine D2 receptor	Compound was tested in vitro for its ability to displace [3H]spiroperidol from labeled dopamine receptors of corpus striatum	PubMed ID: 2876105
c1cc(ccc1N2c3ccc(cc3C4[C@H]2CCN(C4)CCCCO)F)F	ChemSpider_23158153	OpenPHACTS	Drd2	Assay for DRD2	IC50	7.4	nM	Dopamine D2 receptor	Compound was tested in vitro for its ability to displace [3H]spiroperidol from labeled dopamine receptors of corpus striatum	PubMed ID: 2876105
c1cc(ccc1N2c3ccc(cc3C4C2CN(CC4)CCCN5C(=O)CNC5=O)F)F	ChemSpider_23149698	OpenPHACTS	Drd2	Assay for DRD2	IC50	14	nM	Dopamine D2 receptor	Inhibition of [3H]spiroperidol (0.5 nM) binding to dopamine receptor from rat striatal membrane.	PubMed ID: 3941416
c1cc(ccc1N2c3ccc(cc3C4C2CN(CC4)CCN5C(=O)CNC5=O)F)F	ChemSpider_23149699	OpenPHACTS	Drd2	Assay for DRD2	IC50	26	nM	Dopamine D2 receptor	Inhibition of [3H]spiroperidol (0.5 nM) binding to dopamine receptor from rat striatal membrane.	PubMed ID: 3941416
c1cc(ccc1n2cc(c3c2ccc(c3)Cl)C4(CCN(CC4)CCN5CCNC5=O)c6cn(c7c6cc(cc7)Cl)c8ccc(cc8)F)F	ChemSpider_23111995	OpenPHACTS	Drd2	Assay for DRD2	IC50	760	nM	Dopamine D2 receptor	Compound was tested for the inhibition of [3H]spiperone binding to dopamine receptor D2	PubMed ID: 1348090
c1cc(ccc1OCC2CCN(CC2)CCC3CC3)F.C(=C/C(=O)O)\C(=O)O	ChemSpider_23213931	OpenPHACTS	Drd2	Assay for DRD2	IC50	428	nM	Dopamine D2 receptor	In vitro binding affinity towards dopamine receptor D2	PubMed ID: 1360026
c1cc2c(=O)n(c(=O)[nH]c2cc1)CCN3CCN(CC3)C4c5c(cc(cc5)Cl)C(C4)c6ccc(cc6)F.C(=C\C(=O)O)\C(=O)O.C(=C\C(=O)O)\C(=O)O	ChemSpider_26333839	OpenPHACTS	Drd2	Assay for DRD2	IC50	93	nM	Dopamine D2 receptor	Displacement of [3H]spiperone from dopamine D2 receptors in rat striatal membranes	PubMed ID: 8410990
c1cc2c(c(c1)Cl)C(CC2c3ccc(cc3)F)N4CCN(CC4)CCO	ChemSpider_23182010	OpenPHACTS	Drd2	Assay for DRD2	IC50	46	nM	Dopamine D2 receptor	Binding affinity against dopamine receptor D2	PubMed ID: 7473566
c1cc2c(c[nH]c2cc1)[C@H]3CC[C@@H](CC3)CCN4CCN(CC4)c5ncccc5	ChemSpider_23175978	OpenPHACTS	DRD2	Assay for DRD2	Activity	72	%	Dopamine D2 receptor	Intrinsic agonist efficacy at the DA D2 receptor was measured by its ability to stimulate [3H]thymidine uptake in Chinese hamster ovary (CHO-P5) cells transfected with the human Dopamine receptor D2, data expressed relative to quinpirole (100%)	PubMed ID: 9003524
c1cc2c(c[nH]c2cc1)CN3C4C[C@@](CC3CC4)(O)c5cc(c(cc5)Cl)Cl	ChemSpider_23343710	OpenPHACTS	DRD2	Assay for DRD2	IC50	210	nM	Dopamine D2 receptor	Antagonist activity at dopamine D2 receptor	PubMed ID: 18774793
c1cc2c(c[nH]c2cc1)CN3C4C[C@@](CC3CC4)(O)c5ccc(cc5)Cl	ChemSpider_23343709	OpenPHACTS	DRD2	Assay for DRD2	IC50	48.3	nM	Dopamine D2 receptor	Antagonist activity at dopamine D2 receptor	PubMed ID: 18774793
c1cc2c(cc1)[C@@H](C[C@H]2c3ccc(cc3)F)N4CCNCC4.C(=C\C(=O)O)\C(=O)O.C(=C\C(=O)O)\C(=O)O	ChemSpider_26348935	OpenPHACTS	Drd2	Assay for DRD2	IC50	580	nM	Dopamine D2 receptor	Inhibition of [3H]spiperone binding to Dopamine receptor D2 from rat striatal membranes	PubMed ID: 2903929
c1cc2c(cc1Cl)c(c[nH]2)C3CCN(CC3)CCN4CCNC4=O	ChemSpider_23111998	OpenPHACTS	Drd2	Assay for DRD2	IC50	810	nM	Dopamine D2 receptor	Tested for the inhibition of [3H]spiperone binding to dopamine D2 receptor	PubMed ID: 1348090
c1cc2c(cc1Cl)c(no2)N3CCN(CC3)CCCCN4C(=O)CC5(CCCC5)CC4=O	ChemSpider_23203357	OpenPHACTS	Drd2	Assay for DRD2	IC50	360	nM	Dopamine D2 receptor	In vitro affinity for rat striatal Dopamine receptor D2 labeled with [3H]spiperone	PubMed ID: 2869146
c1cc2c(cc1Cl)c(no2)N3CCN(CC3)CCCCN4C(=O)CSC4=O	ChemSpider_23203674	OpenPHACTS	Drd2	Assay for DRD2	IC50	440	nM	Dopamine D2 receptor	In vitro affinity for rat striatal Dopamine receptor D2 labeled with [3H]spiperone	PubMed ID: 2869146
c1cc2c(cc1F)onc2CCCN3CCC(CC3)c4c5cc(ccc5on4)F	ChemSpider_23234975	OpenPHACTS	Drd2	Assay for DRD2	IC50	69	nM	Dopamine D2 receptor	Ability to inhibit the binding of [3H]spiroperidol in rat striatal tissue	PubMed ID: 2861286
c1cc2c(cc1F)onc2CCCN3CCC(CC3)c4c5ccc(cc5on4)Cl	ChemSpider_23234850	OpenPHACTS	Drd2	Assay for DRD2	IC50	70	nM	Dopamine D2 receptor	Ability to inhibit the binding of [3H]spiroperidol in rat striatal tissue	PubMed ID: 2861286
c1cc2c(cc1F)onc2CCCN3CCC(CC3)c4c5ccc(cc5on4)F	ChemSpider_23234599	OpenPHACTS	Drd2	Assay for DRD2	IC50	13	nM	Dopamine D2 receptor	Ability to inhibit the binding of [3H]spiroperidol in rat striatal tissue	PubMed ID: 2861286
c1cc2c(cc1O)c(c[nH]2)CCN	ChemSpider_5013	OpenPHACTS	DRD2	Assay for DRD2	IC50	0.0003	nM	Dopamine D2 receptor	Agonist required to inhibit Dopamine receptor D2 photoinactivation by 50% with Iodazidoclebopride using [3H]-Spiperone	PubMed ID: 3156993
c1cc2c(cc1O)C3[C@@H](CC2)NCCO3	ChemSpider_23137859	OpenPHACTS	Drd2	Assay for DRD2	IC50	14	nM	Dopamine D2 receptor	Dopaminergic activity assessed in vitro for displacement of [3H]apomorphine from specific binding sites on rat striatal membranes	PubMed ID: 6094811
c1cc2c(cc1O)C3CCCNC3CC2	ChemSpider_23150091	OpenPHACTS	Drd2	Assay for DRD2	IC50	895	nM	Dopamine D2 receptor	Binding affinity against Dopamine receptor D2 using [3H]spiperone as radioligand	PubMed ID: 2824773
c1cc2c(coc2cc1)CN3C4C[C@@](CC3CC4)(O)c5ccc(cc5)Cl	ChemSpider_23343829	OpenPHACTS	DRD2	Assay for DRD2	IC50	1.92	nM	Dopamine D2 receptor	Antagonist activity at dopamine D2 receptor	PubMed ID: 18774793
c1cc2c(csc2cc1)CN3C4C[C@@](CC3CC4)(O)c5ccc(cc5)Cl	ChemSpider_23343826	OpenPHACTS	DRD2	Assay for DRD2	IC50	26.2	nM	Dopamine D2 receptor	Antagonist activity at dopamine D2 receptor	PubMed ID: 18774793
c1cc2c(sc(c2)S(=O)(=O)N[C@H]3CC[C@@H](CC3)CCN4CCC(CC4)Cc5cc(ccc5)C(F)(F)F)cc1	ChemSpider_23297915	OpenPHACTS	Drd2	Assay for DRD2	IC50	91	nM	Dopamine D2 receptor	Displacement of [3H]spiperone from dopamine D2 receptor in rat striatal membranes	PubMed ID: 17720494
c1cc2cccc3c2c(c1)C(=O)N(C3=O)CCN4CCC(CC4)Cc5c[nH]c6c5cc(cc6)F	ChemSpider_23150695	OpenPHACTS	Drd2	Assay for DRD2	IC50	100	nM	Dopamine D2 receptor	Tested for its binding affinity against Dopamine receptor D2 showed no appreciable affinity at concentration specified	.
c1cc2cccc3c2c(c1)N(S3(=O)=O)CCCCN4CCN(CC4)c5ccc(cc5)F	ChemSpider_23172409	OpenPHACTS	Drd2	Assay for DRD2	IC50	300	nM	Dopamine D2 receptor	The concentration required to inhibit [3H]spiperone binding to dopamine receptor D2 in rat brain membranes (in vitro)	PubMed ID: 1908521
c1cc2cccc3c2c(c1)N(S3(=O)=O)CCCN4CCC(=C(c5ccc(cc5)F)c6ccc(cc6)F)CC4	ChemSpider_23171768	OpenPHACTS	Drd2	Assay for DRD2	IC50	603	nM	Dopamine D2 receptor	The concentration required to inhibit [3H]spiperone binding to dopamine receptor D2 in rat brain membranes (in vitro)	PubMed ID: 1908521
c1cc2cccc3c2c(c1)N(S3(=O)=O)CCCN4CCN(CC4)c5ccc(cc5)C(F)(F)F	ChemSpider_23171903	OpenPHACTS	Drd2	Assay for DRD2	IC50	1000	nM	Dopamine D2 receptor	The concentration required to inhibit [3H]spiperone binding to dopamine receptor D2 in rat brain membranes (in vitro)	PubMed ID: 1908521
c1cc2cccc3c2c(c1)N(S3(=O)=O)CCCN4CCN(CC4)c5ncccn5	ChemSpider_23171970	OpenPHACTS	Drd2	Assay for DRD2	IC50	1000	nM	Dopamine D2 receptor	The concentration required to inhibit [3H]spiperone binding to dopamine receptor D2 in rat brain membranes (in vitro)	PubMed ID: 1908521
c1cc2cccc3c2c(c1)NC(=O)N3CCN4CCC(CC4)Cc5c[nH]c6c5cc(cc6)F	ChemSpider_23150714	OpenPHACTS	Drd2	Assay for DRD2	IC50	100	nM	Dopamine D2 receptor	Tested for its binding affinity against Dopamine receptor D2 showed no appreciable affinity at concentration specified	.
c1cc2cccc3c2c(c1)NS(=O)(=O)N3CCN4CCC(CC4)Cc5c[nH]c6c5cc(cc6)F	ChemSpider_23150702	OpenPHACTS	Drd2	Assay for DRD2	IC50	100	nM	Dopamine D2 receptor	Tested for its binding affinity against Dopamine receptor D2 showed no appreciable affinity at concentration specified	.
c1cc2nc(n(c2cc1)CCN3CCN(CC3)C4c5c(cc(cc5)Cl)C(C4)c6ccc(cc6)F)O.C(=C\C(=O)O)\C(=O)O.C(=C\C(=O)O)\C(=O)O	ChemSpider_26333837	OpenPHACTS	Drd2	Assay for DRD2	IC50	110	nM	Dopamine D2 receptor	Displacement of [3H]spiperone from dopamine D2 receptors in rat striatal membranes	PubMed ID: 8410990
c1cc3c(cc1)CCc2c(cccc2)N3CCCN(C)C	ChemSpider_3568	OpenPHACTS	Drd2	Assay for DRD2	IC50	645	nM	Dopamine D2 receptor	Concentration of compound for 50% displacement of [3H]spiperone from Dopamine receptor in rat brain	PubMed ID: 6249933
C1CC[C@H]2[C@@H](C1)C3=C(O2)CCc4c3nc(nc4N5CCNCC5)N	ChemSpider_24606035	OpenPHACTS	DRD2	Assay for DRD2	Activity	94.7	%	Dopamine D2 receptor	Binding affinity to human dopamine D2S receptor at 10 uM relative to control	PubMed ID: 18983139
c1cc[n+](c(c1)c2ccc(cc2)C(=O)NC/C=C/CN3CCN(CC3)c4cccc(c4Cl)Cl)[O-]	ChemSpider_23288905	OpenPHACTS	DRD2	Assay for DRD2	IC50	22.9	nM	Dopamine D2 receptor	Antagonist activity at human dopamine D2 receptor expressed in HEK293 cells by mitogenesis assay	PubMed ID: 17672446
c1ccc(c(c1)c2cccc(c2)CN3CCN(CC3)c4ncccn4)F	ChemSpider_23155092	OpenPHACTS	DRD2	Assay for DRD2	IC50	250	nM	Dopamine D2 receptor	Binding affinity to cloned human Dopamine receptor D2 expressed in A9L cells by [3H]spiperone displacement.	PubMed ID: 9873481
c1ccc(c(c1)CN2CCC(CC2)N3CCC(CC3)n4c5ccccc5[nH]c4=O)[N+](=O)[O-]	ChemSpider_24699660	OpenPHACTS	DRD2	Assay for DRD2	IC50	1130	nM	Dopamine D2 receptor	Inhibition of dopamine D2 receptor	PubMed ID: 18805692
c1ccc(c(c1)N2CCN(CC2)C[C@H]3C[C@@H]3c4ccc(cc4)F)Cl.Br	ChemSpider_25061997	OpenPHACTS	DRD2	Assay for DRD2	IC50	13	nM	Dopamine D2 receptor	Binding affinity to dopamine receptor D2 cloned from human, using [3H]- YM09151 as competitive ligand	PubMed ID: 11052797
c1ccc(c(c1)N2CCN(CC2)Cc3cc(cnc3)c4ccc(cc4)F)F	ChemSpider_22706845	OpenPHACTS	DRD2	Assay for DRD2	IC50	25	nM	Dopamine D2 receptor	Binding affinity to cloned human Dopamine receptor D2 expressed in A9L cells by [3H]spiperone displacement.	PubMed ID: 9873481
c1ccc(c(c1)N2CCN(CC2)CCCN3c4cccc5c4c(ccc5)S3(=O)=O)F	ChemSpider_23172006	OpenPHACTS	Drd2	Assay for DRD2	IC50	1000	nM	Dopamine D2 receptor	The concentration required to inhibit [3H]spiperone binding to dopamine receptor D2 in rat brain membranes (in vitro)	PubMed ID: 1908521
c1ccc(c(c1)N2CCN(CC2)CCCON3C(=O)CC4(CCCC4)CC3=O)Cl	ChemSpider_23110670	OpenPHACTS	Drd2	Assay for DRD2	IC50	680	nM	Dopamine D2 receptor	Compound was measured for affinity at dopamine receptor D2 labeled with [3H]spiroperidol radioligand in striatum tissue	PubMed ID: 1672156
c1ccc(cc1)/C=C\C2CCCN(C2)C3CCCCC3	ChemSpider_23133710	OpenPHACTS	Drd2	Assay for DRD2	IC50	1120	nM	Dopamine D2 receptor	Binding affinity at dopamine D2 receptor in rat striatum by [3H]spiperone displacement.	.
c1ccc(cc1)/C=C\C2CCCNC2	ChemSpider_23133642	OpenPHACTS	Drd2	Assay for DRD2	IC50	870	nM	Dopamine D2 receptor	Binding affinity at dopamine D2 receptor in rat striatum by [3H]spiperone displacement.	.
c1ccc(cc1)/N=N/c2ccc(cc2)C(=O)NCCCCN3CCN(CC3)c4c5ccccc5sn4.Cl	ChemSpider_24612309	OpenPHACTS	Drd2	Assay for DRD2	IC50	230	nM	Dopamine D2 receptor	In vitro inhibitory activity against [3H]raclopride binding to dopamine receptor D2	PubMed ID: 8676355
c1ccc(cc1)[C@@H]2c3cc(c(cc3CCC2N)O)O	ChemSpider_23195788	OpenPHACTS	DRD2	Assay for DRD2	IC50	1000	nM	Dopamine D2 receptor	In vitro receptor binding affinity against Dopamine receptor D2	PubMed ID: 7830274
c1ccc(cc1)[C@H]2C[C@@H]2CN3CCN(CC3)c4cc(cc(c4)Cl)Cl.Br	ChemSpider_25061786	OpenPHACTS	DRD2	Assay for DRD2	IC50	32	nM	Dopamine D2 receptor	Binding affinity to dopamine receptor D2 cloned from human, using [3H]- YM09151 as competitive ligand	PubMed ID: 11052797
c1ccc(cc1)[C@H]2C[C@@H]2CN3CCN(CC3)c4ccc(c(c4)Cl)Cl.Br	ChemSpider_25061692	OpenPHACTS	DRD2	Assay for DRD2	IC50	208	nM	Dopamine D2 receptor	Binding affinity to dopamine receptor D2 cloned from human, using [3H]- YM09151 as competitive ligand	PubMed ID: 11052797
c1ccc(cc1)[C@H]2C[C@@H]2CN3CCN(CC3)c4ccc(cc4)Cl.Br	ChemSpider_25061696	OpenPHACTS	DRD2	Assay for DRD2	IC50	246	nM	Dopamine D2 receptor	Binding affinity to dopamine receptor D2 cloned from human, using [3H]- YM09151 as competitive ligand	PubMed ID: 11052797
c1ccc(cc1)[C@H]2C[C@@H]2CN3CCN(CC3)c4ccc(cc4Cl)Cl.Br	ChemSpider_26350936	OpenPHACTS	DRD2	Assay for DRD2	IC50	65	nM	Dopamine D2 receptor	Binding affinity to dopamine receptor D2 cloned from human, using [3H]- YM09151 as competitive ligand	PubMed ID: 11052797
c1ccc(cc1)[C@H]2C[C@@H]2CN3CCN(CC3)c4cccc(c4)Cl.Br	ChemSpider_25061768	OpenPHACTS	DRD2	Assay for DRD2	IC50	146	nM	Dopamine D2 receptor	Binding affinity to dopamine receptor D2 cloned from human, using [3H]- YM09151 as competitive ligand	PubMed ID: 11052797
c1ccc(cc1)[C@H]2C[C@@H]2CN3CCN(CC3)c4cccc(c4Cl)Cl.Br	ChemSpider_25061996	OpenPHACTS	DRD2	Assay for DRD2	IC50	2	nM	Dopamine D2 receptor	Binding affinity to dopamine receptor D2 cloned from human, using [3H]- YM09151 as competitive ligand	PubMed ID: 11052797
c1ccc(cc1)[C@H]2C[C@@H]2CN3CCN(CC3)c4ccccc4Cl.Br	ChemSpider_25061693	OpenPHACTS	DRD2	Assay for DRD2	IC50	5	nM	Dopamine D2 receptor	Binding affinity to dopamine receptor D2 cloned from human, using [3H]- YM09151 as competitive ligand	PubMed ID: 11052797
c1ccc(cc1)[C@H]2C[C@@H]2CN3CCN(CC3)c4ccccn4.Cl	ChemSpider_25063471	OpenPHACTS	DRD2	Assay for DRD2	IC50	263	nM	Dopamine D2 receptor	Binding affinity to dopamine receptor D2 cloned from human, using [3H]- YM09151 as competitive ligand	PubMed ID: 11052797
c1ccc(cc1)[C@H]2C[C@@H]2CN3CCN(CC3)c4ncccn4.Cl	ChemSpider_25063379	OpenPHACTS	DRD2	Assay for DRD2	IC50	766	nM	Dopamine D2 receptor	Binding affinity to dopamine receptor D2 cloned from human, using [3H]- YM09151 as competitive ligand	PubMed ID: 11052797
c1ccc(cc1)C(=O)N2CCN(CC2)CCN3CCNC3=O	ChemSpider_23163906	OpenPHACTS	Drd2	Assay for DRD2	IC50	1000	nM	Dopamine D2 receptor	Inhibition of [3H]spiperone binding to Dopamine receptor D2 from rat striatal membranes	PubMed ID: 2903929
c1ccc(cc1)C(=O)N[C@@H]2C[C@@H]3[C@H](CC(CC3)[N@]4CCN(CC4)c5ncccc5)CC2	ChemSpider_23212772	OpenPHACTS	Drd2	Assay for DRD2	IC50	1100	nM	Dopamine D2 receptor	Binding affinity towards Dopamine D2 receptor from rat striatal membranes, using [3H]- spiperone as radioligand	PubMed ID: 7990124
c1ccc(cc1)C(=O)N[C@H]2CC[C@@H](CC2)CCN3CCN(CC3)c4ncccc4	ChemSpider_23212771	OpenPHACTS	Drd2	Assay for DRD2	IC50	443	nM	Dopamine D2 receptor	Binding affinity towards Dopamine D2 receptor from rat striatal membranes, using [3H]- spiperone as radioligand	PubMed ID: 7990124
c1ccc(cc1)C(=O)NCCCCCCN2CCC3C(C2)c4cc(ccc4N3c5ccc(cc5)F)F.Cl	ChemSpider_24614879	OpenPHACTS	Drd2	Assay for DRD2	IC50	13	nM	Dopamine D2 receptor	Inhibition of [3H]spiroperidol (0.5 nM) binding to dopamine receptor from rat striatal membrane.	PubMed ID: 3941416
c1ccc(cc1)C(=O)NCCCCCCN2CCc3c(c4cc(ccc4n3c5ccc(cc5)F)F)C2.Cl	ChemSpider_24612131	OpenPHACTS	Drd2	Assay for DRD2	IC50	8.5	nM	Dopamine D2 receptor	Inhibition of [3H]spiroperidol (0.5 nM) binding to dopamine receptor from rat striatal membrane.	PubMed ID: 3941416
c1ccc(cc1)C(=O)NCCCCN2CC[C@@H]3C(C2)c4cc(ccc4N3c5ccc(cc5)F)F.Cl	ChemSpider_24615778	OpenPHACTS	Drd2	Assay for DRD2	IC50	19	nM	Dopamine D2 receptor	Ability to displace [3H]spiroperidol from labeled Dopamine receptor of corpus striatum	PubMed ID: 2876105
c1ccc(cc1)C(=O)NCCCCN2CCN(CC2)c3c4ccccc4sn3.Cl	ChemSpider_24612310	OpenPHACTS	Drd2	Assay for DRD2	IC50	26	nM	Dopamine D2 receptor	In vitro inhibitory activity against [3H]raclopride binding to dopamine receptor D2	PubMed ID: 8676355
c1ccc(cc1)C(c2ccccc2)C(=O)NCCC3CCN(CC3)CC4COc5ccccc5O4	ChemSpider_8894511	OpenPHACTS	Drd2	Assay for DRD2	IC50	41	nM	Dopamine D2 receptor	In vitro inhibition of specific binding of [3H]-YM 09151-2 to Dopamine receptor D2 site in rat striatal tissue.	PubMed ID: 11020279
c1ccc(cc1)C(CCCN2CC[C@@H]3[C@@H](C2)c4cc(ccc4N3c5ccc(cc5)F)F)O	ChemSpider_23157121	OpenPHACTS	Drd2	Assay for DRD2	IC50	20.5	nM	Dopamine D2 receptor	Affinity for Dopamine receptors in the rat striatum using [3H]spiroperidol displacement.	PubMed ID: 2876102
c1ccc(cc1)C(CCN2CC[C@H]3[C@H](C2)c4cc(ccc4N3c5ccc(cc5)F)F)(c6ccccc6)O	ChemSpider_23149763	OpenPHACTS	Drd2	Assay for DRD2	IC50	220	nM	Dopamine D2 receptor	Inhibition of [3H]spiroperidol (0.5 nM) binding to dopamine receptor from rat striatal membrane.	PubMed ID: 3941416
c1ccc(cc1)C(CO)C(=O)NCCN2CC[C@H]3[C@H](C2)c4cc(ccc4N3c5ccc(cc5)F)F	ChemSpider_23149762	OpenPHACTS	Drd2	Assay for DRD2	IC50	35	nM	Dopamine D2 receptor	Inhibition of [3H]spiroperidol (0.5 nM) binding to dopamine receptor from rat striatal membrane.	PubMed ID: 3941416
c1ccc(cc1)C2(CC(=O)N(C2=O)CCCCN3CCN(CC3)c4c(cccn4)C#N)c5ccccc5	ChemSpider_23131451	OpenPHACTS	Drd2	Assay for DRD2	IC50	1000	nM	Dopamine D2 receptor	Binding affinity at Dopamine receptor D2 in rat corpus striatum by displacing [3H]-spiperone.	PubMed ID: 2874226
c1ccc(cc1)C2(CCN3CC(CCC3C2)c4ccccc4Cl)O.Cl	ChemSpider_24624367	OpenPHACTS	Drd2	Assay for DRD2	IC50	50	nM	Dopamine D2 receptor	Concentration inhibiting the specific binding of [3H]spiroperidol by 50%	PubMed ID: 6198519
c1ccc(cc1)C2=CCCN(C2)CCCOc3ccc4c(=O)ccoc4c3	ChemSpider_23175262	OpenPHACTS	Drd2	Assay for DRD2	IC50	243	nM	Dopamine D2 receptor	Compound was tested for inhibitory binding activity against Dopamine receptor in rat striatal membranes using [3H]HAL as the the radioligand.	PubMed ID: 1671416
c1ccc(cc1)C2=CCN(CC2)CCCN(c3ccccc3)S(=O)(=O)c4ccccc4	ChemSpider_23171977	OpenPHACTS	Drd2	Assay for DRD2	IC50	80	nM	Dopamine D2 receptor	The concentration required to inhibit [3H]spiperone binding to dopamine receptor D2 in rat brain membranes (in vitro)	PubMed ID: 1908521
c1ccc(cc1)C2=CCN(CC2)CCCN3c4cccc5c4c(ccc5)C3=O	ChemSpider_23171997	OpenPHACTS	Drd2	Assay for DRD2	IC50	100	nM	Dopamine D2 receptor	The concentration required to inhibit [3H]spiperone binding to dopamine receptor D2 in rat brain membranes (in vitro)	PubMed ID: 1908521
c1ccc(cc1)C2=CCN(CC2)CCCN3c4ccccc4-c5ccccc5S3(=O)=O	ChemSpider_23172014	OpenPHACTS	Drd2	Assay for DRD2	IC50	110	nM	Dopamine D2 receptor	The concentration required to inhibit [3H]spiperone binding to dopamine receptor D2 in rat brain membranes (in vitro)	PubMed ID: 1908521
c1ccc(cc1)C2=CCN(CC2)CCCOc3cccc(c3)N	ChemSpider_23138193	OpenPHACTS	Drd2	Assay for DRD2	IC50	67	nM	Dopamine D2 receptor	In vitro inhibition of [3H]haloperidol (HPD) binding to dopamine (DA) receptor of rat striatal membranes	PubMed ID: 2899647
c1ccc(cc1)c2c3c(cc(c2O)O)C(CNCC3)c4ccccc4.Br	ChemSpider_24702670	OpenPHACTS	DRD2	Assay for DRD2	Activity	80	%	Dopamine D2 receptor	Displacement of [3H]spiperone from human dopamine D2 receptor expressed in HEK293 cells at 10 uM	PubMed ID: 18835172
c1ccc(cc1)C2c3c(cccc3)C(C2)N4CCN(CC4)CCN5C(=O)NCC5.C(=C\C(=O)O)\C(=O)O.C(=C\C(=O)O)\C(=O)O	ChemSpider_26348945	OpenPHACTS	Drd2	Assay for DRD2	IC50	1900	nM	Dopamine D2 receptor	Inhibition of [3H]spiperone binding to Dopamine receptor D2 from rat striatal membranes	PubMed ID: 2903929
c1ccc(cc1)c2ccc(cc2)CN3CCC(CC3)COCc4ccc(cc4)F.Cl	ChemSpider_24616410	OpenPHACTS	Drd2	Assay for DRD2	IC50	818	nM	Dopamine D2 receptor	In vitro binding affinity towards dopamine receptor D2	PubMed ID: 1360026
c1ccc(cc1)c2cccnc2N3CCN(CC3)CCCCN4C(=O)C5(CCCC5)SC4=O	ChemSpider_23227498	OpenPHACTS	Drd2	Assay for DRD2	IC50	236	nM	Dopamine D2 receptor	Ability to inhibit [3H]spiperone binding to Dopamine receptor D2 in rat corpus striatum	PubMed ID: 2894466
c1ccc(cc1)c2cccnc2N3CCN(CC3)CCCCN4C(=O)COCC4=O	ChemSpider_23227555	OpenPHACTS	Drd2	Assay for DRD2	IC50	41	nM	Dopamine D2 receptor	Ability to inhibit [3H]spiperone binding to Dopamine receptor D2 in rat corpus striatum	PubMed ID: 2894466
c1ccc(cc1)C2CCN(CC2)CCCC(=O)c3ccc(cc3)F	ChemSpider_23149876	OpenPHACTS	Drd2	Assay for DRD2	IC50	69.91	nM	Dopamine D2 receptor	Ability to inhibit the specific binding of [3H]- spiroperidol to Dopamine receptor D2 in rat striatal membrane preparation by 50%	PubMed ID: 2888899
c1ccc(cc1)C2CCN(CC2)CCCCc3c[nH]c4c3cc(cc4)O	ChemSpider_23252321	OpenPHACTS	Drd2	Assay for DRD2	IC50	80	nM	Dopamine D2 receptor	Displacement of [3H]spiperone from dopamine D2 receptor of rat striatal membranes	PubMed ID: 15341483
c1ccc(cc1)C2CCNC2	ChemSpider_2398969	OpenPHACTS	Drd2	Assay for DRD2	IC50	486	nM	Dopamine D2 receptor	Inhibitory concentration against [3H]U-86170 binding to Dopamine receptor D2 expressed in CHO-K1 cells	.
c1ccc(cc1)C2CNCCc3c2cc(c(c3c4ccc(cc4)Cl)O)O.Br	ChemSpider_24701854	OpenPHACTS	DRD2	Assay for DRD2	Activity	80	%	Dopamine D2 receptor	Displacement of [3H]spiperone from human dopamine D2 receptor expressed in HEK293 cells at 10 uM	PubMed ID: 18835172
c1ccc(cc1)C2CNCCc3c2cc(c(c3c4ccc(cc4)F)O)O.Br	ChemSpider_24702057	OpenPHACTS	DRD2	Assay for DRD2	Activity	80	%	Dopamine D2 receptor	Displacement of [3H]spiperone from human dopamine D2 receptor expressed in HEK293 cells at 10 uM	PubMed ID: 18835172
c1ccc(cc1)C2CNCCc3c2cc(c(c3c4ccc5ccccc5c4)O)O.Br	ChemSpider_24702710	OpenPHACTS	DRD2	Assay for DRD2	Activity	80	%	Dopamine D2 receptor	Displacement of [3H]spiperone from human dopamine D2 receptor expressed in HEK293 cells at 10 uM	PubMed ID: 18835172
c1ccc(cc1)C2CNCCc3c2cc(c4c3ccc(=O)o4)O.Br	ChemSpider_24718410	OpenPHACTS	DRD2	Assay for DRD2	Activity	80	%	Dopamine D2 receptor	Displacement of [3H]spiperone from human dopamine D2 receptor expressed in HEK293 cells at 10 uM	PubMed ID: 18835172
c1ccc(cc1)c2nc(cn2c3ccccc3)CN4CCN(CC4)c5ccc(cc5)F	ChemSpider_9168520	OpenPHACTS	Drd2	Assay for DRD2	IC50	1285.5	nM	Dopamine D2 receptor	In vitro binding affinity for Dopamine D2 receptor of rat using [3H]YM-09151 as radioligand	PubMed ID: 12361392
c1ccc(cc1)C[C@@H](C(=O)NC2[C@@H](CN(C2=O)CC(=O)[O-])CC(=O)O)[NH3+]	ChemSpider_26391915	OpenPHACTS	DRD2	Assay for DRD2	Activity	146	%	Dopamine D2 receptor	Agonist activity at human dopamine D2 receptor at 10 nM	PubMed ID: 21275407
c1ccc(cc1)CCCCCOCC2CCN(CC2)Cc3ccccc3.Cl	ChemSpider_24614110	OpenPHACTS	Drd2	Assay for DRD2	IC50	1850	nM	Dopamine D2 receptor	In vitro binding affinity towards dopamine receptor D2	PubMed ID: 1360026
c1ccc(cc1)CCCCN2CCCC(C2)/C=C\c3ccccc3	ChemSpider_23133675	OpenPHACTS	Drd2	Assay for DRD2	IC50	1440	nM	Dopamine D2 receptor	Binding affinity at dopamine D2 receptor in rat striatum by [3H]spiperone displacement.	.
c1ccc(cc1)CCCCN2CCN(CC2)c3ccccc3	ChemSpider_23173486	OpenPHACTS	Drd2	Assay for DRD2	IC50	45	nM	Dopamine D2 receptor	Compound was tested for its binding affinity towards dopamine receptor D2 by using [3H]domperidone as radioligand	PubMed ID: 1662725
c1ccc(cc1)CCCN2CCC(CC2)C(Cc3ccc(cc3)F)O.O	ChemSpider_23213836	OpenPHACTS	Drd2	Assay for DRD2	IC50	1700	nM	Dopamine D2 receptor	In vitro binding affinity towards dopamine receptor D2	PubMed ID: 1360026
c1ccc(cc1)CCCN2CCCC(C2)/C=C/c3ccccc3	ChemSpider_23133377	OpenPHACTS	Drd2	Assay for DRD2	IC50	1240	nM	Dopamine D2 receptor	Binding affinity at dopamine D2 receptor in rat striatum by [3H]spiperone displacement.	.
c1ccc(cc1)CCCN2CCCC(C2)/C=C\c3ccccc3	ChemSpider_23133699	OpenPHACTS	Drd2	Assay for DRD2	IC50	150	nM	Dopamine D2 receptor	Binding affinity at dopamine D2 receptor in rat striatum by [3H]spiperone displacement.	.
c1ccc(cc1)CCCOCC2CCN(CC2)Cc3ccccc3.C(=C\C(=O)O)\C(=O)O	ChemSpider_23214040	OpenPHACTS	Drd2	Assay for DRD2	IC50	839	nM	Dopamine D2 receptor	In vitro binding affinity towards dopamine receptor D2	PubMed ID: 1360026
c1ccc(cc1)CCN2CCC(CC2)CC(c3ccc(cc3)F)O.O	ChemSpider_23214083	OpenPHACTS	Drd2	Assay for DRD2	IC50	806	nM	Dopamine D2 receptor	In vitro binding affinity towards dopamine receptor D2	PubMed ID: 1360026
c1ccc(cc1)CCN2CCC(CC2)COCc3ccc(cc3)F.C(=C\C(=O)O)\C(=O)O	ChemSpider_23213817	OpenPHACTS	Drd2	Assay for DRD2	IC50	560	nM	Dopamine D2 receptor	In vitro binding affinity towards dopamine receptor D2	PubMed ID: 1360026
c1ccc(cc1)CCN2CCC[C@@H](C2)c3cccc(c3)O	ChemSpider_23160920	OpenPHACTS	Drd2	Assay for DRD2	IC50	1240	nM	Dopamine D2 receptor	Binding affinity against Dopamine receptor D2 using [3H]spiperone as radioligand	PubMed ID: 2824773
c1ccc(cc1)CCN2CCC[C@H]2CNC(=O)c3ccccc3	ChemSpider_23221171	OpenPHACTS	DRD2	Assay for DRD2	IC50	1000	nM	Dopamine D2 receptor	Inhibitory concentration against binding of Dopamine receptor D2 by displacement of [3H]spiperone	PubMed ID: 10743959
c1ccc(cc1)CCN2CCCC(C2)/C=C\c3ccccc3	ChemSpider_23133694	OpenPHACTS	Drd2	Assay for DRD2	IC50	120	nM	Dopamine D2 receptor	Binding affinity at dopamine D2 receptor in rat striatum by [3H]spiperone displacement.	.
c1ccc(cc1)CCN2CCCC3C2CCc4c3cc(cc4)O	ChemSpider_23160518	OpenPHACTS	Drd2	Assay for DRD2	IC50	990	nM	Dopamine D2 receptor	Binding affinity against Dopamine receptor D2 using [3H]spiperone as radioligand	PubMed ID: 2824773
c1ccc(cc1)CN2CC[C@H]3[C@@H](C2)c4ccccc4N3c5ccccc5	ChemSpider_23156878	OpenPHACTS	Drd2	Assay for DRD2	IC50	1000	nM	Dopamine D2 receptor	Affinity for Dopamine receptors in the rat striatum using [3H]spiroperidol displacement.	PubMed ID: 2876102
c1ccc(cc1)CN2CCC(CC2)C(Cc3ccc(cc3)F)O.O.Cl	ChemSpider_24616195	OpenPHACTS	Drd2	Assay for DRD2	IC50	789	nM	Dopamine D2 receptor	In vitro binding affinity towards dopamine receptor D2	PubMed ID: 1360026
c1ccc(cc1)CN2CCC(CC2)CC(=O)c3ccc(cc3)F.C(=C\C(=O)O)\C(=O)O.O	ChemSpider_23213826	OpenPHACTS	Drd2	Assay for DRD2	IC50	1550	nM	Dopamine D2 receptor	In vitro binding affinity towards dopamine receptor D2	PubMed ID: 1360026
c1ccc(cc1)CN2CCC(CC2)CC(=O)c3ccc(cc3)O.O	ChemSpider_23214081	OpenPHACTS	Drd2	Assay for DRD2	IC50	1345	nM	Dopamine D2 receptor	In vitro binding affinity towards dopamine receptor D2	PubMed ID: 1360026
c1ccc(cc1)CN2CCC(CC2)CCOc3ccc(cc3)F.O.Cl	ChemSpider_24660146	OpenPHACTS	Drd2	Assay for DRD2	IC50	114	nM	Dopamine D2 receptor	In vitro binding affinity towards dopamine receptor D2	PubMed ID: 1360026
c1ccc(cc1)CN2CCC(CC2)COc3ccc(cc3)F.O.Cl	ChemSpider_24611644	OpenPHACTS	Drd2	Assay for DRD2	IC50	870	nM	Dopamine D2 receptor	In vitro binding affinity towards dopamine receptor D2	PubMed ID: 1360026
c1ccc(cc1)CN2CCC(CC2)COc3ccc4ccccc4c3.O	ChemSpider_23213891	OpenPHACTS	Drd2	Assay for DRD2	IC50	1022	nM	Dopamine D2 receptor	In vitro binding affinity towards dopamine receptor D2	PubMed ID: 1360026
c1ccc(cc1)CN2CCC(CC2)COCc3ccc(cc3)c4ccccc4.C(=C\C(=O)O)\C(=O)O.O	ChemSpider_23213904	OpenPHACTS	Drd2	Assay for DRD2	IC50	1850	nM	Dopamine D2 receptor	In vitro binding affinity towards dopamine receptor D2	PubMed ID: 1360026
c1ccc(cc1)CN2CCC(CC2)N(c3ccccc3)C(=O)C#Cc4ccccc4.C(=C/C(=O)O)\C(=O)O	ChemSpider_23197091	OpenPHACTS	DRD2	Assay for DRD2	IC50	1500	nM	Dopamine D2 receptor	Displacement of [3H]-spiperone from dopamine D2 receptor	.
c1ccc(cc1)CN2CCC(CC2)N(CC#Cc3ccccc3)c4ccccc4.C(=C/C(=O)O)\C(=O)O	ChemSpider_23197121	OpenPHACTS	DRD2	Assay for DRD2	IC50	890	nM	Dopamine D2 receptor	Displacement of [3H]-spiperone from dopamine D2 receptor	.
c1ccc(cc1)CN2CCc3ccc4c(c3C2)c5ccccc5s4.Cl	ChemSpider_24615530	OpenPHACTS	DRD2	Assay for DRD2	IC50	750	nM	Dopamine D2 receptor	Inhibition of binding of 1.6 nM [3H]haloperidol to dopamine receptor by 50%	PubMed ID: 7288826
c1ccc(cc1)CN2CCN(CC2)CCN3CCNC3=O	ChemSpider_23164274	OpenPHACTS	Drd2	Assay for DRD2	IC50	1000	nM	Dopamine D2 receptor	Inhibition of [3H]spiperone binding to Dopamine receptor D2 from rat striatal membranes	PubMed ID: 2903929
c1ccc(cc1)CNC2CCc3cc(c(cc3C2)O)O	ChemSpider_23144172	OpenPHACTS	Drd2	Assay for DRD2	IC50	290	nM	Dopamine D2 receptor	Displacement of [3H]- -spiperone from Dopamine receptor D2 in rat striatum	PubMed ID: 1971308
c1ccc(cc1)CNCCCN2c3ccccc3Sc4c2cc(cc4)C(F)(F)F	ChemSpider_23293818	OpenPHACTS	DRD2	Assay for DRD2	Activity	97	%	Dopamine D2 receptor	Displacement of [3H]YM091512 from dopamine D2 receptor at 10 uM	PubMed ID: 17407813
c1ccc(cc1)COc2ccc(cc2)CN3CCC(CC3)COCc4ccc(cc4)F.Cl	ChemSpider_24616583	OpenPHACTS	Drd2	Assay for DRD2	IC50	773	nM	Dopamine D2 receptor	In vitro binding affinity towards dopamine receptor D2	PubMed ID: 1360026
c1ccc(cc1)N2C(=O)N(CC2)CCN3CCN(CC3)C4c5c(cc(cc5)Cl)C(C4)c6ccc(cc6)F.C(=C\C(=O)O)\C(=O)O.C(=C\C(=O)O)\C(=O)O	ChemSpider_26334069	OpenPHACTS	Drd2	Assay for DRD2	IC50	300	nM	Dopamine D2 receptor	Displacement of [3H]spiperone from dopamine D2 receptors in rat striatal membranes	PubMed ID: 8410990
c1ccc(cc1)N2c3ccccc3[C@H]4[C@@H]2CCN(C4)CCCC(c5ccc(cc5)F)O	ChemSpider_23157067	OpenPHACTS	Drd2	Assay for DRD2	IC50	140	nM	Dopamine D2 receptor	Affinity for Dopamine receptors in the rat striatum using [3H]spiroperidol displacement.	PubMed ID: 2876102
c1ccc(cc1)N2c3ccccc3[C@H]4[C@@H]2CCNC4	ChemSpider_23157110	OpenPHACTS	Drd2	Assay for DRD2	IC50	1000	nM	Dopamine D2 receptor	Affinity for Dopamine receptors in the rat striatum using [3H]spiroperidol displacement.	PubMed ID: 2876102
c1ccc(cc1)N2CCCN(CC2)CCCOc3ccc4c(=O)ccoc4c3	ChemSpider_23175261	OpenPHACTS	Drd2	Assay for DRD2	IC50	884	nM	Dopamine D2 receptor	Compound was tested for inhibitory binding activity against Dopamine receptor in rat striatal membranes using [3H]HAL as the the radioligand.	PubMed ID: 1671416
c1ccc(cc1)N2CCN(C2=O)CCN3CCC(CC3)c4cn(c5c4cc(cc5)Cl)c6ccc(cc6)F	ChemSpider_23111971	OpenPHACTS	Drd2	Assay for DRD2	IC50	92	nM	Dopamine D2 receptor	Tested for the inhibition of [3H]spiperone binding to dopamine D2 receptor	PubMed ID: 1348090
c1ccc(cc1)N2CCN(CC2)Cc3cc(cnc3)c4ccc(cc4)F	ChemSpider_23155011	OpenPHACTS	DRD2	Assay for DRD2	IC50	23	nM	Dopamine D2 receptor	Binding affinity to cloned human Dopamine receptor D2 expressed in A9L cells by [3H]spiperone displacement.	PubMed ID: 9873481
c1ccc(cc1)N2CCN(CC2)CCCc3ccc4ccccc4c3	ChemSpider_23197545	OpenPHACTS	Drd2	Assay for DRD2	IC50	160	nM	Dopamine D2 receptor	Compound was tested for its binding affinity towards dopamine receptor D2 by using [3H]domperidone as radioligand	PubMed ID: 1662725
c1ccc(cc1)N2CCN(CC2)CCCCc3c[nH]c4c3cc(cc4)O	ChemSpider_23252335	OpenPHACTS	Drd2	Assay for DRD2	IC50	4.2	nM	Dopamine D2 receptor	Displacement of [3H]spiperone from dopamine D2 receptor of rat striatal membranes	PubMed ID: 15341483
c1ccc(cc1)N2CCN(CC2)CCCCN3C(=O)c4ccccc4S3(=O)=O	ChemSpider_23300028	OpenPHACTS	DRD2	Assay for DRD2	Activity	100	%	Dopamine D2 receptor	Displacement of [3H]spiperone from human Dopamine receptor D2 isoform long expressed in HEK293 cells at 10 uM	PubMed ID: 17576067
c1ccc(cc1)N2CCN(CC2)CCCCN3c4ccccc4CC3=O	ChemSpider_23300040	OpenPHACTS	DRD2	Assay for DRD2	Activity	106	%	Dopamine D2 receptor	Displacement of [3H]spiperone from human Dopamine receptor D2 isoform long expressed in HEK293 cells at 10 uM	PubMed ID: 17576067
c1ccc(cc1)N2CCN(CC2)CCCCN3Cc4ccccc4C3=O	ChemSpider_23300045	OpenPHACTS	DRD2	Assay for DRD2	Activity	109	%	Dopamine D2 receptor	Displacement of [3H]spiperone from human Dopamine receptor D2 isoform long expressed in HEK293 cells at 10 uM	PubMed ID: 17576067
c1ccc(cc1)N2CCN(CC2)CCCCn3cnc4ccccc4c3=O	ChemSpider_23300031	OpenPHACTS	DRD2	Assay for DRD2	Activity	100	%	Dopamine D2 receptor	Displacement of [3H]spiperone from human Dopamine receptor D2 isoform long expressed in HEK293 cells at 10 uM	PubMed ID: 17576067
c1ccc(cc1)N2CCN(CC2)CCN3C(=O)CC4(CCCC4)CC3=O	ChemSpider_23150480	OpenPHACTS	Drd2	Assay for DRD2	IC50	1000	nM	Dopamine D2 receptor	Inhibition of [3H]spiperone binding to dopamine receptor from rat corpus striatal membranes	PubMed ID: 6131130
c1ccc(cc1)N2CCOC3[C@H]2Cc4c[nH]c5c4c3ccc5	ChemSpider_23137345	OpenPHACTS	Drd2	Assay for DRD2	IC50	2	nM	Dopamine D2 receptor	Dopaminergic activity assessed in vitro for displacement of [3H]apomorphine from specific binding sites on rat striatal membranes	PubMed ID: 6094811
c1ccc(cc1)N2CNC(=O)C23CCN(CC3)Cc4ccc5c(c4)OCO5	ChemSpider_9123752	OpenPHACTS	DRD2	Assay for DRD2	IC50	557	nM	Dopamine D2 receptor	Inhibition of human dopamine receptor D2	PubMed ID: 11585444
c1ccc(cc1)NC(=O)CCCN2CC[C@H]3[C@H](C2)c4cc(ccc4N3c5ccc(cc5)F)F.Cl	ChemSpider_24616024	OpenPHACTS	Drd2	Assay for DRD2	IC50	19	nM	Dopamine D2 receptor	Inhibition of [3H]spiroperidol (0.5 nM) binding to dopamine receptor from rat striatal membrane.	PubMed ID: 3941416
c1ccc(cc1)NC(=O)OCCN2CC[C@H]3[C@H](C2)c4cc(ccc4N3c5ccc(cc5)F)F.Cl	ChemSpider_24611846	OpenPHACTS	Drd2	Assay for DRD2	IC50	45	nM	Dopamine D2 receptor	Inhibition of [3H]spiroperidol (0.5 nM) binding to dopamine receptor from rat striatal membrane.	PubMed ID: 3941416
c1ccc(cc1)S(=O)(=O)NCCN2CCC(CC2)Cc3c[nH]c4c3cc(cc4)F	ChemSpider_23150664	OpenPHACTS	Drd2	Assay for DRD2	IC50	100	nM	Dopamine D2 receptor	Tested for its binding affinity against Dopamine receptor D2 showed no appreciable affinity at concentration specified	.
c1ccc2c(c1)-c3ccccc3S(=O)(=O)N2CCN4CCC(CC4)Cc5c[nH]c6c5cc(cc6)F	ChemSpider_23117469	OpenPHACTS	Drd2	Assay for DRD2	IC50	100	nM	Dopamine D2 receptor	Binding affinity at dopamine receptor D2 by the inhibition of binding to [3H]spiperone in rat striatal membranes	PubMed ID: 8487257
c1ccc2c(c1)[C@@H]3CN(CC[C@H]3N2c4ccc(cc4)F)CCCC(c5ccc(cc5)F)O	ChemSpider_23157137	OpenPHACTS	Drd2	Assay for DRD2	IC50	26	nM	Dopamine D2 receptor	Affinity for Dopamine receptors in the rat striatum using [3H]spiroperidol displacement.	PubMed ID: 2876102
c1ccc2c(c1)C(=NS2(=O)=O)N3CCN(CC3)CCCN4c5cccc6c5c(ccc6)S4(=O)=O	ChemSpider_23172226	OpenPHACTS	Drd2	Assay for DRD2	IC50	1000	nM	Dopamine D2 receptor	The concentration required to inhibit [3H]spiperone binding to dopamine receptor D2 in rat brain membranes (in vitro)	PubMed ID: 1908521
c1ccc2c(c1)C(=O)CN(S2(=O)=O)CCN3CCC(CC3)Cc4c[nH]c5c4cc(cc5)F	ChemSpider_23150219	OpenPHACTS	Drd2	Assay for DRD2	IC50	100	nM	Dopamine D2 receptor	Tested for its binding affinity against Dopamine receptor D2 showed no appreciable affinity at concentration specified	.
c1ccc2c(c1)C(=O)N(C(=CO2)Cl)CCCCN3CCC(=CC3)c4ncccn4.Cl	ChemSpider_24625169	OpenPHACTS	Drd2	Assay for DRD2	IC50	494	nM	Dopamine D2 receptor	Inhibitory concentration against Dopamine receptor D2 in rat striatum membrane using [3H]raclopride as radioligand	PubMed ID: 15914001
c1ccc2c(c1)C(=O)N(C(=CO2)Cl)CCCCN3CCC(CC3)c4ncccn4.Cl	ChemSpider_24622349	OpenPHACTS	Drd2	Assay for DRD2	IC50	1800	nM	Dopamine D2 receptor	Inhibitory concentration against Dopamine receptor D2 in rat striatum membrane using [3H]raclopride as radioligand	PubMed ID: 15914001
c1ccc2c(c1)C(=O)N(C(=CO2)Cl)CCCCN3CCC=C(C3)c4ncccn4.C(=C/C(=O)O)\C(=O)O	ChemSpider_24749519	OpenPHACTS	Drd2	Assay for DRD2	IC50	893	nM	Dopamine D2 receptor	Inhibitory concentration against Dopamine receptor D2 in rat striatum membrane using [3H]raclopride as radioligand	PubMed ID: 15914001
c1ccc2c(c1)c(=O)n(c(=O)[nH]2)CCN3CCC(CC3)Cc4c[nH]c5c4cc(cc5)F	ChemSpider_23150260	OpenPHACTS	Drd2	Assay for DRD2	IC50	100	nM	Dopamine D2 receptor	Tested for its binding affinity against Dopamine receptor D2 showed no appreciable affinity at concentration specified	.
c1ccc2c(c1)c(=O)n(c(n2)O)CCN3CCN(CC3)C4CC(c5c4cc(cc5)F)c6ccc(cc6)F.O	ChemSpider_26348934	OpenPHACTS	Drd2	Assay for DRD2	IC50	19	nM	Dopamine D2 receptor	Inhibition of [3H]spiperone binding to Dopamine receptor D2 from rat striatal membranes	PubMed ID: 2903929
c1ccc2c(c1)c(=O)n(c(n2)O)CCN3CCN(CC3)C4CC(c5c4cccc5)c6ccc(cc6)F.Cl.Cl	ChemSpider_26348942	OpenPHACTS	Drd2	Assay for DRD2	IC50	60	nM	Dopamine D2 receptor	Inhibition of [3H]spiperone binding to Dopamine receptor D2 from rat striatal membranes	PubMed ID: 2903929
c1ccc2c(c1)C(=O)N(C2=O)CCCCN3CC[C@@H]4C(C3)c5cc(ccc5N4c6ccc(cc6)F)F.Cl	ChemSpider_24612896	OpenPHACTS	Drd2	Assay for DRD2	IC50	27	nM	Dopamine D2 receptor	Compound was tested in vitro for its ability to displace [3H]spiroperidol from labeled dopamine receptors of corpus striatum	PubMed ID: 2876105
c1ccc2c(c1)C(=O)N(C2=O)CCCCN3CCN(CC3)c4c5ccsc5ccn4.Cl	ChemSpider_24620900	OpenPHACTS	Drd2	Assay for DRD2	IC50	306	nM	Dopamine D2 receptor	Ability to bind at Dopamine receptor D2 of rat corpus striatum by displacing [3H]spiperone	PubMed ID: 2542551
c1ccc2c(c1)c(=O)n(cn2)CCCCN3CCN(CC3)c4ccc(cc4)Cl	ChemSpider_23300032	OpenPHACTS	DRD2	Assay for DRD2	Activity	100	%	Dopamine D2 receptor	Displacement of [3H]spiperone from human Dopamine receptor D2 isoform long expressed in HEK293 cells at 10 uM	PubMed ID: 17576067
c1ccc2c(c1)c(=O)n(cn2)CCCCN3CCN(CC3)c4cccc(c4)C(F)(F)F	ChemSpider_23300033	OpenPHACTS	DRD2	Assay for DRD2	Activity	107	%	Dopamine D2 receptor	Displacement of [3H]spiperone from human Dopamine receptor D2 isoform long expressed in HEK293 cells at 10 uM	PubMed ID: 17576067
c1ccc2c(c1)C(=O)N(S2(=O)=O)CCCCN3CCN(CC3)c4c5ccsc5ccn4.Cl	ChemSpider_24615516	OpenPHACTS	Drd2	Assay for DRD2	IC50	320	nM	Dopamine D2 receptor	Ability to bind at Dopamine receptor D2 of rat corpus striatum by displacing [3H]spiperone	PubMed ID: 2542551
c1ccc2c(c1)C(=O)N(S2(=O)=O)CCCCN3CCN(CC3)c4ccc(cc4)Cl	ChemSpider_23300029	OpenPHACTS	DRD2	Assay for DRD2	Activity	99	%	Dopamine D2 receptor	Displacement of [3H]spiperone from human Dopamine receptor D2 isoform long expressed in HEK293 cells at 10 uM	PubMed ID: 17576067
c1ccc2c(c1)c(c[nH]2)C(=O)NCCCCN3CCN(CC3)c4c5ccccc5sn4	ChemSpider_8892995	OpenPHACTS	Drd2	Assay for DRD2	IC50	14	nM	Dopamine D2 receptor	Inhibitory activity against Dopamine receptor D2 from mice	PubMed ID: 8941382
c1ccc2c(c1)c(c[nH]2)CCN3CCC(CC3)CC(=O)c4ccc(cc4)F.O	ChemSpider_23213873	OpenPHACTS	Drd2	Assay for DRD2	IC50	7	nM	Dopamine D2 receptor	In vitro binding affinity towards dopamine receptor D2	PubMed ID: 1360026
c1ccc2c(c1)C(CC2N3CCN(CC3)CCN4CCN=C4O)c5ccc(cc5)Cl.Cl.Cl	ChemSpider_26348950	OpenPHACTS	Drd2	Assay for DRD2	IC50	800	nM	Dopamine D2 receptor	Inhibition of [3H]spiperone binding to Dopamine receptor D2 from rat striatal membranes	PubMed ID: 2903929
c1ccc2c(c1)C(CC2N3CCN(CC3)CCO)c4ccc(cc4)F	ChemSpider_23164039	OpenPHACTS	Drd2	Assay for DRD2	IC50	680	nM	Dopamine D2 receptor	Inhibition of [3H]spiperone binding to Dopamine receptor D2 from rat striatal membranes	PubMed ID: 2903929
c1ccc2c(c1)C(CC2N3CCN(CC3)CCO)c4ccc(cc4Cl)Cl	ChemSpider_23240707	OpenPHACTS	Drd2	Assay for DRD2	IC50	2000	nM	Dopamine D2 receptor	Effect on synaptosomal uptake inhibition of Dopamine receptor	PubMed ID: 6134833
c1ccc2c(c1)c(n(n2)CCCCN3CCN(CC3)c4c5ccccc5sn4)O	ChemSpider_23174754	OpenPHACTS	Drd2	Assay for DRD2	IC50	500	nM	Dopamine D2 receptor	In vitro binding affinity was measured by displacement of [3H]- raclopride from D2 receptor isolated from the striata of male Dawley rats	PubMed ID: 7914539
c1ccc2c(c1)c(no2)C3CCN(CC3)CCCC(c4ccc(cc4)F)c5ccc(cc5)F	ChemSpider_23235098	OpenPHACTS	Drd2	Assay for DRD2	IC50	150	nM	Dopamine D2 receptor	Ability to inhibit the binding of [3H]spiroperidol in rat striatal tissue	PubMed ID: 2861286
c1ccc2c(c1)c(no2)C3CCN(CC3)CCCc4c5ccc(cc5on4)F	ChemSpider_23234823	OpenPHACTS	Drd2	Assay for DRD2	IC50	47	nM	Dopamine D2 receptor	Ability to inhibit the binding of [3H]spiroperidol in rat striatal tissue	PubMed ID: 2861286
c1ccc2c(c1)c(no2)N3CCCN(CC3)CCCCN4C(=O)C5(CCCC5)SC4=O	ChemSpider_23203953	OpenPHACTS	Drd2	Assay for DRD2	IC50	1000	nM	Dopamine D2 receptor	In vitro affinity for rat striatal Dopamine receptor D2 labeled with [3H]spiperone	PubMed ID: 2869146
c1ccc2c(c1)c(no2)N3CCN(CC3)CCNC(=O)c4ccc(cc4)F	ChemSpider_26362254	OpenPHACTS	Drd2	Assay for DRD2	Activity	89	%	Dopamine D2 receptor	Displacement of [3H]MSP from rat dopamine D2L receptor expressed in HEK293 cells at 1 uM after 90 mins by scintillation counting	PubMed ID: 20873719
c1ccc2c(c1)c(no2)N3CCNCC3.Cl	ChemSpider_25063250	OpenPHACTS	Drd2	Assay for DRD2	IC50	1000	nM	Dopamine D2 receptor	In vitro affinity for rat striatal Dopamine receptor D2 labeled with [3H]spiperone	PubMed ID: 2869146
c1ccc2c(c1)c(ns2)N3CCCN(CC3)CCCCN4C(=O)CC5(CCCC5)CC4=O	ChemSpider_23203629	OpenPHACTS	Drd2	Assay for DRD2	IC50	235	nM	Dopamine D2 receptor	In vitro affinity for rat striatal Dopamine receptor D2 labeled with [3H]spiperone	PubMed ID: 2869146
c1ccc2c(c1)c(ns2)N3CCN(CC3)CC4CC4CN5C(=O)c6ccccc6C5=O	ChemSpider_23135682	OpenPHACTS	Drd2	Assay for DRD2	IC50	24	nM	Dopamine D2 receptor	Inhibition of [3H]raclopride binding at Dopamine receptor D2 from rat striata.	PubMed ID: 8568802
c1ccc2c(c1)c(ns2)N3CCN(CC3)CCCCCCN4C(=O)c5ccccc5C4=O	ChemSpider_23135253	OpenPHACTS	Drd2	Assay for DRD2	IC50	9.2	nM	Dopamine D2 receptor	Inhibition of [3H]raclopride binding at Dopamine receptor D2 from rat striata.	PubMed ID: 8568802
c1ccc2c(c1)c(ns2)N3CCN(CC3)CCCCCN4C(=O)c5ccccc5C4=O	ChemSpider_8893041	OpenPHACTS	Drd2	Assay for DRD2	IC50	21	nM	Dopamine D2 receptor	Inhibition of [3H]raclopride binding at Dopamine receptor D2 from rat striata.	PubMed ID: 8568802
c1ccc2c(c1)c(ns2)N3CCN(CC3)CCCCN4C(=O)C5(CCCC5)SC4=O.Cl	ChemSpider_25063228	OpenPHACTS	Drd2	Assay for DRD2	IC50	42	nM	Dopamine D2 receptor	In vitro affinity for rat striatal Dopamine receptor D2 labeled with [3H]spiperone	PubMed ID: 2869146
c1ccc2c(c1)c(ns2)N3CCN(CC3)CCCCN4C(=O)c5ccccc5S4(=O)=O	ChemSpider_23174750	OpenPHACTS	Drd2	Assay for DRD2	IC50	11	nM	Dopamine D2 receptor	In vitro binding affinity was measured by displacement of [3H]- raclopride from D2 receptor isolated from the striata of male Dawley rats	PubMed ID: 7914539
c1ccc2c(c1)c(ns2)N3CCN(CC3)CCCCN4C(=O)CSC4=O.Cl	ChemSpider_25063259	OpenPHACTS	Drd2	Assay for DRD2	IC50	53	nM	Dopamine D2 receptor	In vitro affinity for rat striatal Dopamine receptor D2 labeled with [3H]spiperone	PubMed ID: 2869146
c1ccc2c(c1)c(ns2)N3CCN(CC3)CCCCNC(=O)c4c(ccc(c4O)Br)O.Cl	ChemSpider_24615543	OpenPHACTS	Drd2	Assay for DRD2	IC50	1	nM	Dopamine D2 receptor	In vitro inhibitory activity against [3H]raclopride binding to dopamine receptor D2	PubMed ID: 8676355
c1ccc2c(c1)c(ns2)N3CCN(CC3)CCCCNC(=O)c4c(cccc4Cl)N.Cl	ChemSpider_24616494	OpenPHACTS	Drd2	Assay for DRD2	IC50	38	nM	Dopamine D2 receptor	In vitro inhibitory activity against [3H]raclopride binding to dopamine receptor D2	PubMed ID: 8676355
c1ccc2c(c1)c(ns2)N3CCN(CC3)CCCCNC(=O)c4c(cccc4F)N.Cl	ChemSpider_24611034	OpenPHACTS	Drd2	Assay for DRD2	IC50	15	nM	Dopamine D2 receptor	In vitro inhibitory activity against [3H]raclopride binding to dopamine receptor D2	PubMed ID: 8676355
c1ccc2c(c1)c(ns2)N3CCN(CC3)CCCCNC(=O)c4cc(cc(c4)Cl)Cl.Cl	ChemSpider_24609850	OpenPHACTS	Drd2	Assay for DRD2	IC50	100	nM	Dopamine D2 receptor	In vitro inhibitory activity against [3H]raclopride binding to dopamine receptor D2	PubMed ID: 8676355
c1ccc2c(c1)c(ns2)N3CCN(CC3)CCCCNC(=O)c4cc(ccc4N)[N+](=O)[O-].Cl	ChemSpider_24611572	OpenPHACTS	Drd2	Assay for DRD2	IC50	13	nM	Dopamine D2 receptor	In vitro inhibitory activity against [3H]raclopride binding to dopamine receptor D2	PubMed ID: 8676355
c1ccc2c(c1)c(ns2)N3CCN(CC3)CCCCNC(=O)c4cc(ccc4N)Cl.Cl	ChemSpider_24621459	OpenPHACTS	Drd2	Assay for DRD2	IC50	13	nM	Dopamine D2 receptor	In vitro inhibitory activity against [3H]raclopride binding to dopamine receptor D2	PubMed ID: 8676355
c1ccc2c(c1)c(ns2)N3CCN(CC3)CCCCNC(=O)c4cc(ccc4N)F.Cl	ChemSpider_24612298	OpenPHACTS	Drd2	Assay for DRD2	IC50	3	nM	Dopamine D2 receptor	In vitro inhibitory activity against [3H]raclopride binding to dopamine receptor D2	PubMed ID: 8676355
c1ccc2c(c1)c(ns2)N3CCN(CC3)CCCCNC(=O)c4ccc(cc4)C(F)(F)F.Cl	ChemSpider_24611715	OpenPHACTS	Drd2	Assay for DRD2	IC50	27	nM	Dopamine D2 receptor	In vitro inhibitory activity against [3H]raclopride binding to dopamine receptor D2	PubMed ID: 8676355
c1ccc2c(c1)c(ns2)N3CCN(CC3)CCCCNC(=O)c4ccc(cc4)Cl.Cl	ChemSpider_24616495	OpenPHACTS	Drd2	Assay for DRD2	IC50	57	nM	Dopamine D2 receptor	In vitro inhibitory activity against [3H]raclopride binding to dopamine receptor D2	PubMed ID: 8676355
c1ccc2c(c1)c(ns2)N3CCN(CC3)CCCCNC(=O)c4ccc(cc4)N.Cl	ChemSpider_24614618	OpenPHACTS	Drd2	Assay for DRD2	IC50	63	nM	Dopamine D2 receptor	In vitro inhibitory activity against [3H]raclopride binding to dopamine receptor D2	PubMed ID: 8676355
c1ccc2c(c1)c(ns2)N3CCN(CC3)CCCCNC(=O)c4ccc(cc4N)C(F)(F)F.Cl	ChemSpider_24610795	OpenPHACTS	Drd2	Assay for DRD2	IC50	18	nM	Dopamine D2 receptor	In vitro inhibitory activity against [3H]raclopride binding to dopamine receptor D2	PubMed ID: 8676355
c1ccc2c(c1)c(ns2)N3CCN(CC3)CCCCNC(=O)c4ccc(cc4N)F.Cl	ChemSpider_24615267	OpenPHACTS	Drd2	Assay for DRD2	IC50	15	nM	Dopamine D2 receptor	In vitro inhibitory activity against [3H]raclopride binding to dopamine receptor D2	PubMed ID: 8676355
c1ccc2c(c1)c(ns2)N3CCN(CC3)CCCCNC(=O)c4cccc(c4)N.Cl	ChemSpider_24622953	OpenPHACTS	Drd2	Assay for DRD2	IC50	66	nM	Dopamine D2 receptor	In vitro inhibitory activity against [3H]raclopride binding to dopamine receptor D2	PubMed ID: 8676355
c1ccc2c(c1)c(ns2)N3CCN(CC3)CCCCNC(=O)c4cccc(c4N)F.Cl	ChemSpider_24622510	OpenPHACTS	Drd2	Assay for DRD2	IC50	13	nM	Dopamine D2 receptor	In vitro inhibitory activity against [3H]raclopride binding to dopamine receptor D2	PubMed ID: 8676355
c1ccc2c(c1)c(ns2)N3CCN(CC3)CCCCNC(=O)c4ccccc4[N+](=O)[O-].Cl	ChemSpider_24619589	OpenPHACTS	Drd2	Assay for DRD2	IC50	14	nM	Dopamine D2 receptor	In vitro inhibitory activity against [3H]raclopride binding to dopamine receptor D2	PubMed ID: 8676355
c1ccc2c(c1)c(ns2)N3CCN(CC3)CCCCNC(=O)c4ccccc4N.Cl	ChemSpider_24610019	OpenPHACTS	Drd2	Assay for DRD2	IC50	32	nM	Dopamine D2 receptor	In vitro inhibitory activity against [3H]raclopride binding to dopamine receptor D2	PubMed ID: 8676355
c1ccc2c(c1)c(ns2)N3CCN(CC3)CCCCNC(=O)c4ccccc4N=[N+]=[N-].Cl	ChemSpider_24618638	OpenPHACTS	Drd2	Assay for DRD2	IC50	19	nM	Dopamine D2 receptor	In vitro inhibitory activity against [3H]raclopride binding to dopamine receptor D2	PubMed ID: 8676355
c1ccc2c(c1)c(ns2)N3CCN(CC3)CCCCNC(=O)c4ccccc4NN.Cl	ChemSpider_24623511	OpenPHACTS	Drd2	Assay for DRD2	IC50	32	nM	Dopamine D2 receptor	In vitro inhibitory activity against [3H]raclopride binding to dopamine receptor D2	PubMed ID: 8676355
c1ccc2c(c1)c(ns2)N3CCN(CC3)CCCCNC(=O)c4ccccc4O.Cl	ChemSpider_24616778	OpenPHACTS	Drd2	Assay for DRD2	IC50	5.8	nM	Dopamine D2 receptor	In vitro inhibitory activity against [3H]raclopride binding to dopamine receptor D2	PubMed ID: 8676355
c1ccc2c(c1)c(ns2)N3CCN(CC3)CCCCNC(=O)c4cccnc4N	ChemSpider_8891844	OpenPHACTS	Drd2	Assay for DRD2	IC50	7.8	nM	Dopamine D2 receptor	Inhibition of mouse Dopamine receptor D2	PubMed ID: 8941382
c1ccc2c(c1)c(ns2)N3CCN(CC3)CCCN4C(=O)CC5(CCCC5)CC4=O	ChemSpider_23203935	OpenPHACTS	Drd2	Assay for DRD2	IC50	145	nM	Dopamine D2 receptor	In vitro affinity for rat striatal Dopamine receptor D2 labeled with [3H]spiperone	PubMed ID: 2869146
c1ccc2c(c1)c(ns2)N3CCN(CC3)CCOCCN4C(=O)c5ccccc5C4=O	ChemSpider_8893127	OpenPHACTS	Drd2	Assay for DRD2	IC50	170	nM	Dopamine D2 receptor	Inhibition of [3H]raclopride binding at Dopamine receptor D2 from rat striata.	PubMed ID: 8568802
c1ccc2c(c1)C(SN2)N3CCN(CC3)CCCCN4C(=O)CC5(CCCC5)CC4=O	ChemSpider_23204039	OpenPHACTS	Drd2	Assay for DRD2	IC50	870	nM	Dopamine D2 receptor	In vitro affinity for rat striatal Dopamine receptor D2 labeled with [3H]spiperone	PubMed ID: 2869146
c1ccc2c(c1)C(SN2)N3CCNCC3.Cl	ChemSpider_25055515	OpenPHACTS	Drd2	Assay for DRD2	IC50	1000	nM	Dopamine D2 receptor	In vitro affinity for rat striatal Dopamine receptor D2 labeled with [3H]spiperone	PubMed ID: 2869146
c1ccc2c(c1)C3(CC3)C(=O)N2CCN4CCC(CC4)Cc5c[nH]c6c5cc(cc6)F	ChemSpider_23150648	OpenPHACTS	Drd2	Assay for DRD2	IC50	100	nM	Dopamine D2 receptor	Tested for its binding affinity against Dopamine receptor D2 showed no appreciable affinity at concentration specified	.
c1ccc2c(c1)CC(=O)N2CCCCN3CCN(CC3)c4ccc(cc4)Cl	ChemSpider_23300041	OpenPHACTS	DRD2	Assay for DRD2	Activity	106	%	Dopamine D2 receptor	Displacement of [3H]spiperone from human Dopamine receptor D2 isoform long expressed in HEK293 cells at 10 uM	PubMed ID: 17576067
c1ccc2c(c1)CC(=O)N2CCCCN3CCN(CC3)c4cccc(c4)C(F)(F)F	ChemSpider_23300043	OpenPHACTS	DRD2	Assay for DRD2	Activity	105	%	Dopamine D2 receptor	Displacement of [3H]spiperone from human Dopamine receptor D2 isoform long expressed in HEK293 cells at 10 uM	PubMed ID: 17576067
c1ccc2c(c1)CC(=O)N2CCN3CCC(CC3)Cc4c[nH]c5c4cc(cc5)F	ChemSpider_23150713	OpenPHACTS	Drd2	Assay for DRD2	IC50	100	nM	Dopamine D2 receptor	Tested for its binding affinity against Dopamine receptor D2 showed no appreciable affinity at concentration specified	.
c1ccc2c(c1)CC[C@@H]3C2OCCN3	ChemSpider_23137457	OpenPHACTS	Drd2	Assay for DRD2	IC50	421	nM	Dopamine D2 receptor	Dopaminergic activity assessed in vitro for displacement of [3H]apomorphine from specific binding sites on rat striatal membranes	PubMed ID: 6094811
c1ccc2c(c1)CCC23CC(=O)N(C3=O)CCCCN4CCN(CC4)c5ncccn5.Cl	ChemSpider_25062258	OpenPHACTS	Drd2	Assay for DRD2	IC50	1300	nM	Dopamine D2 receptor	Binding affinity at Dopamine receptor D2 in rat corpus striatum by displacing [3H]-spiperone.	PubMed ID: 2874226
c1ccc2c(c1)CCC3(C2)CC(=O)N(C3=O)CCCCN4CCN(CC4)c5ncccn5.Cl	ChemSpider_25062539	OpenPHACTS	Drd2	Assay for DRD2	IC50	540	nM	Dopamine D2 receptor	Binding affinity at Dopamine receptor D2 in rat corpus striatum by displacing [3H]-spiperone.	PubMed ID: 2874226
c1ccc2c(c1)CCCC23CC(=O)N(C3=O)CCCCN4CCN(CC4)c5c(cccn5)C#N.Cl	ChemSpider_25062373	OpenPHACTS	Drd2	Assay for DRD2	IC50	310	nM	Dopamine D2 receptor	Binding affinity at Dopamine receptor D2 in rat corpus striatum by displacing [3H]-spiperone.	PubMed ID: 2874226
c1ccc2c(c1)CCCC23CC(=O)N(C3=O)CCCCN4CCN(CC4)c5ncccn5.Cl	ChemSpider_25062398	OpenPHACTS	Drd2	Assay for DRD2	IC50	1000	nM	Dopamine D2 receptor	Binding affinity at Dopamine receptor D2 in rat corpus striatum by displacing [3H]-spiperone.	PubMed ID: 2874226
c1ccc2c(c1)cccc2CN3CCC(CC3)COCc4ccc(cc4)F.Cl	ChemSpider_24616397	OpenPHACTS	Drd2	Assay for DRD2	IC50	219	nM	Dopamine D2 receptor	In vitro binding affinity towards dopamine receptor D2	PubMed ID: 1360026
c1ccc2c(c1)CCCN(C2=O)CCCN3CCN(CC3)c4cccc(c4)C(F)(F)F	ChemSpider_24696903	OpenPHACTS	DRD2	Assay for DRD2	Activity	55.46	%	Dopamine D2 receptor	Displacement of [3H]spiperone from human dopamine D2 receptor at 10 uM	PubMed ID: 19217777
c1ccc2c(c1)CCN(C2=O)CCCCN3CCN(CC3)c4ccccn4	ChemSpider_24698153	OpenPHACTS	DRD2	Assay for DRD2	Activity	57.54	%	Dopamine D2 receptor	Displacement of [3H]spiperone from human dopamine D2 receptor at 10 uM	PubMed ID: 19217777
c1ccc2c(c1)CCN(C2=O)CCCCN3CCN(CC3)c4ncccn4	ChemSpider_24698154	OpenPHACTS	DRD2	Assay for DRD2	Activity	60.51	%	Dopamine D2 receptor	Displacement of [3H]spiperone from human dopamine D2 receptor at 10 uM	PubMed ID: 19217777
c1ccc2c(c1)CCN(C2=O)CCCN3CCN(CC3)c4cccc(c4)C(F)(F)F	ChemSpider_24716653	OpenPHACTS	DRD2	Assay for DRD2	Activity	52.38	%	Dopamine D2 receptor	Displacement of [3H]spiperone from human dopamine D2 receptor at 10 uM	PubMed ID: 19217777
c1ccc2c(c1)CCN(C2=O)CCCN3CCN(CC3)c4cccc(c4Cl)Cl	ChemSpider_24717150	OpenPHACTS	DRD2	Assay for DRD2	Activity	59.87	%	Dopamine D2 receptor	Displacement of [3H]spiperone from human dopamine D2 receptor at 10 uM	PubMed ID: 19217777
c1ccc2c(c1)CN(C2=O)CCCCN3CCN(CC3)c4ccc(cc4)Cl	ChemSpider_23300047	OpenPHACTS	DRD2	Assay for DRD2	Activity	105	%	Dopamine D2 receptor	Displacement of [3H]spiperone from human Dopamine receptor D2 isoform long expressed in HEK293 cells at 10 uM	PubMed ID: 17576067
c1ccc2c(c1)CN(C2=O)CCCCN3CCN(CC3)c4cccc(c4)C(F)(F)F	ChemSpider_23300048	OpenPHACTS	DRD2	Assay for DRD2	Activity	106	%	Dopamine D2 receptor	Displacement of [3H]spiperone from human Dopamine receptor D2 isoform long expressed in HEK293 cells at 10 uM	PubMed ID: 17576067
c1ccc2c(c1)CN(S2(=O)=O)CCN3CCC(CC3)Cc4c[nH]c5c4cc(cc5)F	ChemSpider_23150712	OpenPHACTS	Drd2	Assay for DRD2	IC50	100	nM	Dopamine D2 receptor	Tested for its binding affinity against Dopamine receptor D2 showed no appreciable affinity at concentration specified	.
c1ccc2c(c1)N(C(=O)CS2)CCN3CCC(CC3)Cc4c[nH]c5c4cc(cc5)F	ChemSpider_23150700	OpenPHACTS	Drd2	Assay for DRD2	IC50	100	nM	Dopamine D2 receptor	Tested for its binding affinity against Dopamine receptor D2 showed no appreciable affinity at concentration specified	.
c1ccc2c(c1)n(c(=O)o2)CCCCN3CC[C@@H]4C(C3)c5cc(ccc5N4c6ccc(cc6)F)F.Cl	ChemSpider_24612528	OpenPHACTS	Drd2	Assay for DRD2	IC50	28	nM	Dopamine D2 receptor	Compound was tested in vitro for its ability to displace [3H]spiroperidol from labeled dopamine receptors of corpus striatum	PubMed ID: 2876105
c1ccc2c(c1)N(c3cc(ccc3S2)C(F)(F)F)Cc4ccc(cc4)CN5CCC(C5)O	ChemSpider_23293824	OpenPHACTS	DRD2	Assay for DRD2	Activity	79	%	Dopamine D2 receptor	Displacement of [3H]YM091512 from dopamine D2 receptor at 10 uM	PubMed ID: 17407813
c1ccc2c(c1)N(c3cc(ccc3S2)C(F)(F)F)Cc4ccc(cc4)CN5CCN(CC5)c6ncccn6	ChemSpider_23293827	OpenPHACTS	DRD2	Assay for DRD2	Activity	72	%	Dopamine D2 receptor	Displacement of [3H]YM091512 from dopamine D2 receptor at 10 uM	PubMed ID: 17407813
c1ccc2c(c1)N(c3cc(ccc3S2)C(F)(F)F)Cc4ccc(cc4)CNc5ccccn5	ChemSpider_21434699	OpenPHACTS	DRD2	Assay for DRD2	Activity	90	%	Dopamine D2 receptor	Displacement of [3H]YM091512 from dopamine D2 receptor at 10 uM	PubMed ID: 17407813
c1ccc2c(c1)N(c3cc(ccc3S2)C(F)(F)F)CCCN4CCN(CC4)c5ncccn5	ChemSpider_23293819	OpenPHACTS	DRD2	Assay for DRD2	Activity	50	%	Dopamine D2 receptor	Displacement of [3H]YM091512 from dopamine D2 receptor at 10 uM	PubMed ID: 17407813
c1ccc2c(c1)N(c3cc(ccc3S2)C(F)(F)F)CCCNc4ccccn4	ChemSpider_21435097	OpenPHACTS	DRD2	Assay for DRD2	Activity	85	%	Dopamine D2 receptor	Displacement of [3H]YM091512 from dopamine D2 receptor at 10 uM	PubMed ID: 17407813
c1ccc2c(c1)N(c3cc(ccc3S2)C(F)(F)F)CCCNc4nccs4	ChemSpider_21434913	OpenPHACTS	DRD2	Assay for DRD2	Activity	95	%	Dopamine D2 receptor	Displacement of [3H]YM091512 from dopamine D2 receptor at 10 uM	PubMed ID: 17407813
c1ccc2c(c1)NC(=O)N(S2(=O)=O)CCN3CCC(CC3)Cc4c[nH]c5c4cc(cc5)F	ChemSpider_23150235	OpenPHACTS	Drd2	Assay for DRD2	IC50	100	nM	Dopamine D2 receptor	Tested for its binding affinity against Dopamine receptor D2 showed no appreciable affinity at concentration specified	.
c1ccc2c(c1)nc(n2CCCN3CCC(CC3)c4c5c(cccc5F)on4)O	ChemSpider_23234843	OpenPHACTS	Drd2	Assay for DRD2	IC50	68	nM	Dopamine D2 receptor	Ability to inhibit the binding of [3H]spiroperidol in rat striatal tissue	PubMed ID: 2861286
c1ccc2c(c1)nc(n2CCCN3CCC(CC3)c4c5cc(ccc5on4)F)O	ChemSpider_23235099	OpenPHACTS	Drd2	Assay for DRD2	IC50	140	nM	Dopamine D2 receptor	Ability to inhibit the binding of [3H]spiroperidol in rat striatal tissue	PubMed ID: 2861286
c1ccc2c(c1)nc(n2CCCN3CCC(CC3)c4c5ccc(cc5on4)Cl)O	ChemSpider_23235100	OpenPHACTS	Drd2	Assay for DRD2	IC50	25	nM	Dopamine D2 receptor	Ability to inhibit the binding of [3H]spiroperidol in rat striatal tissue	PubMed ID: 2861286
c1ccc2c(c1)nc(n2CCCN3CCC(CC3)c4c5ccc(cc5on4)F)O	ChemSpider_23234940	OpenPHACTS	Drd2	Assay for DRD2	IC50	6.7	nM	Dopamine D2 receptor	Ability to inhibit the binding of [3H]spiroperidol in rat striatal tissue	PubMed ID: 2861286
c1ccc2c(c1)nc(n2CCN3CCN(CC3)C4CC(c5c4cc(cc5)F)c6ccc(cc6)F)O.Cl.Cl	ChemSpider_26348940	OpenPHACTS	Drd2	Assay for DRD2	IC50	25	nM	Dopamine D2 receptor	Inhibition of [3H]spiperone binding to Dopamine receptor D2 from rat striatal membranes	PubMed ID: 2903929
c1ccc2c(c1)nc(s2)N3CCN(CC3)CCCCN4C(=O)CC5(CCCC5)CC4=O	ChemSpider_23204021	OpenPHACTS	Drd2	Assay for DRD2	IC50	145	nM	Dopamine D2 receptor	In vitro affinity for rat striatal Dopamine receptor D2 labeled with [3H]spiperone	PubMed ID: 2869146
c1ccc2c(c1)nc(s2)N3CCN(CC3)CCCN4c5cccc6c5c(ccc6)S4(=O)=O	ChemSpider_23172007	OpenPHACTS	Drd2	Assay for DRD2	IC50	1000	nM	Dopamine D2 receptor	The concentration required to inhibit [3H]spiperone binding to dopamine receptor D2 in rat brain membranes (in vitro)	PubMed ID: 1908521
c1ccc2c(c1)ncc(n2)C(=O)NCCCCN3CCN(CC3)c4cccc(c4Cl)Cl	ChemSpider_23161046	OpenPHACTS	DRD2	Assay for DRD2	IC50	76.7	nM	Dopamine D2 receptor	Mitogenic stimulation or antagonism of 30 nM quinpirole-stimulated mitogenesis in CHO cells expressing human dopamine D2 receptor	PubMed ID: 15916415
c1ccc2c(c1N)CN(CC2c3ccccc3)C	ChemSpider_4371	OpenPHACTS	Drd2	Assay for DRD2	IC50	48	nM	Dopamine D2 receptor	Effect on synaptosomal uptake inhibition of Dopamine receptor	PubMed ID: 6134833
c1ccc2cc(ccc2c1)CN3CCC(CC3)COCc4ccc(cc4)F.Cl	ChemSpider_24614863	OpenPHACTS	Drd2	Assay for DRD2	IC50	305	nM	Dopamine D2 receptor	In vitro binding affinity towards dopamine receptor D2	PubMed ID: 1360026
c1ccc3c(c1c2ccccc2)CN(CC3)C	ChemSpider_2318979	OpenPHACTS	DRD2	Assay for DRD2	IC50	27	nM	Dopamine D2 receptor	Inhibition of binding of 1.6 nM [3H]haloperidol to dopamine receptor by 50%	PubMed ID: 7288826
c1ccnc(c1)c2ccc(cc2)C(=O)NC[C@H]3C[C@@H]3CN4CCN(CC4)c5cccc(c5Cl)Cl	ChemSpider_23288919	OpenPHACTS	DRD2	Assay for DRD2	IC50	672	nM	Dopamine D2 receptor	Antagonist activity at human dopamine D2 receptor expressed in HEK293 cells by mitogenesis assay	PubMed ID: 17672446
c1ccnc(c1)c2ccc(cc2)C(=O)NCC(CCN3CCN(CC3)c4cccc(c4Cl)Cl)O	ChemSpider_23288914	OpenPHACTS	DRD2	Assay for DRD2	IC50	88.3	nM	Dopamine D2 receptor	Antagonist activity at human dopamine D2 receptor expressed in HEK293 cells by mitogenesis assay	PubMed ID: 17672446
c1ccnc(c1)N2CCN(CC2)Cc3cc(cnc3)c4ccc(cc4)F	ChemSpider_23155041	OpenPHACTS	DRD2	Assay for DRD2	IC50	60	nM	Dopamine D2 receptor	Binding affinity to cloned human Dopamine receptor D2 expressed in A9L cells by [3H]spiperone displacement.	PubMed ID: 9873481
c1ccnc(c1)N2CCN(CC2)CCCCN3C(=O)C4(CCCC4)SC3=O	ChemSpider_23228330	OpenPHACTS	Drd2	Assay for DRD2	IC50	620	nM	Dopamine D2 receptor	Ability to inhibit [3H]spiperone binding to Dopamine receptor D2 in rat corpus striatum	PubMed ID: 2894466
c1ccnc(c1)N2CCN(CC2)CCCCN3C(=O)CSC3=O	ChemSpider_23228263	OpenPHACTS	Drd2	Assay for DRD2	IC50	1000	nM	Dopamine D2 receptor	Ability to inhibit [3H]spiperone binding to Dopamine receptor D2 in rat corpus striatum	PubMed ID: 2894466
c1cnc(c2c1ccs2)N3CCN(CC3)CCCCN4C(=O)C5(CCCC5)SC4=O.Cl	ChemSpider_24623109	OpenPHACTS	Drd2	Assay for DRD2	IC50	418	nM	Dopamine D2 receptor	Ability to bind at dopamine receptor D2 of rat corpus striatum by displacing [3H]spiperone	PubMed ID: 2542551
c1cnc(c2c1occ2)N3CCN(CC3)CCCCN4C(=O)C5(CCCC5)SC4=O.Cl	ChemSpider_24618310	OpenPHACTS	Drd2	Assay for DRD2	IC50	331	nM	Dopamine D2 receptor	Ability to bind at dopamine receptor D2 of rat corpus striatum by displacing [3H]spiperone	PubMed ID: 2542551
c1cnc(c2c1occ2)N3CCN(CC3)CCCCN4C(=O)CSCC4=O.Cl	ChemSpider_24614464	OpenPHACTS	Drd2	Assay for DRD2	IC50	1000	nM	Dopamine D2 receptor	Ability to bind at Dopamine receptor D2 of rat corpus striatum by displacing [3H]spiperone	PubMed ID: 2542551
c1cnc(c2c1occ2)N3CCNCC3.Cl	ChemSpider_24615625	OpenPHACTS	Drd2	Assay for DRD2	IC50	1000	nM	Dopamine D2 receptor	Ability to bind at Dopamine receptor D2 of rat corpus striatum by displacing [3H]spiperone	PubMed ID: 2542551
c1cnc(c2c1sc(c2)Br)N3CCN(CC3)CCCCN4C(=O)C5(CCCC5)SC4=O.Cl	ChemSpider_24612747	OpenPHACTS	Drd2	Assay for DRD2	IC50	440	nM	Dopamine D2 receptor	Ability to bind at dopamine receptor D2 of rat corpus striatum by displacing [3H]spiperone	PubMed ID: 2542551
c1cnc(c2c1scc2)N3CCN(CC3)CCCCN4C(=O)C5(CCCC5)SC4=O.Cl	ChemSpider_24610959	OpenPHACTS	Drd2	Assay for DRD2	IC50	88.3	nM	Dopamine D2 receptor	Ability to bind at dopamine receptor D2 of rat corpus striatum by displacing [3H]spiperone	PubMed ID: 2542551
c1cnc(c2c1scc2)N3CCNCC3.Cl	ChemSpider_21499801	OpenPHACTS	Drd2	Assay for DRD2	IC50	1000	nM	Dopamine D2 receptor	Ability to bind at Dopamine receptor D2 of rat corpus striatum by displacing [3H]spiperone	PubMed ID: 2542551
c1cnc(nc1)N2CCN(CC2)CC/C(=C\c3ccc(cc3)F)/c4ccc(cc4)F	ChemSpider_23215963	OpenPHACTS	Drd2	Assay for DRD2	IC50	1700	nM	Dopamine D2 receptor	In vitro inhibitory against radioligand [3H]spiperone binding to rat striatal Dopamine receptor D2	PubMed ID: 1361578
c1cnc(nc1)N2CCN(CC2)CCCCN3C(=O)C4C5CCC(C4C3=O)C=C5	ChemSpider_23154449	OpenPHACTS	Drd2	Assay for DRD2	IC50	1000	nM	Dopamine D2 receptor	Inhibition of [3H]spiperone binding to dopamine receptor from rat corpus striatal membranes	PubMed ID: 6131130
c1cnc(nc1)N2CCN(CC2)CCCCN3C(=O)CC4(C3=O)CCCCC4	ChemSpider_23154480	OpenPHACTS	Drd2	Assay for DRD2	IC50	630	nM	Dopamine D2 receptor	Inhibition of [3H]spiperone binding to dopamine receptor from rat corpus striatal membranes	PubMed ID: 6131130
c1cnc(nc1)N2CCN(CC2)CCCCN3C(=O)CC4(C3=O)CCCCCC4	ChemSpider_23154468	OpenPHACTS	Drd2	Assay for DRD2	IC50	570	nM	Dopamine D2 receptor	Inhibition of [3H]spiperone binding to dopamine receptor from rat corpus striatal membranes	PubMed ID: 6131130
c1cnc(nc1)N2CCN(CC2)CCCCN3C(=O)CCC4(CCCC4)CC3=O	ChemSpider_23154973	OpenPHACTS	Drd2	Assay for DRD2	IC50	930	nM	Dopamine D2 receptor	Inhibition of [3H]spiperone binding to dopamine receptor from rat corpus striatal membranes	PubMed ID: 6131130
c1cnc(nc1)N2CCN(CC2)CCCCOc3ccc4c(c3)c(=O)cco4	ChemSpider_23175086	OpenPHACTS	Drd2	Assay for DRD2	IC50	349	nM	Dopamine D2 receptor	Compound was tested for inhibitory binding activity against Dopamine receptor in rat striatal membranes using [3H]HAL as the the radioligand.	PubMed ID: 1671416
c1cnc(nc1)NC2CCC(CC2)CCN3CCN(CC3)c4ccc(cc4)F	ChemSpider_19361897	OpenPHACTS	DRD2	Assay for DRD2	IC50	79	nM	Dopamine D2 receptor	The in vitro intrinsic activity was measured at DA D2 receptor by measuring its ability to increase [3H]thymidine uptake in CHO-K1 cells transfected with the Dopamine receptor D2	PubMed ID: 9513604
c1cncc(c1)S(=O)(=O)N[C@H]2CC[C@@H](CC2)CCN3CCN(CC3)c4cc(cc(c4)C#N)C(F)(F)F	ChemSpider_23297933	OpenPHACTS	Drd2	Assay for DRD2	IC50	24	nM	Dopamine D2 receptor	Displacement of [3H]spiperone from dopamine D2 receptor in rat striatal membranes	PubMed ID: 17720494
c2(c1ccccc1nc2)CCN4C/C=C(/c3ccccc3)CC4	ChemSpider_8261825	OpenPHACTS	Drd2	Assay for DRD2	IC50	100	nM	Dopamine D2 receptor	Evaluated for its ability to displace tritiated receptor ligand in rat striatal membranes 3[H]spiperone, a dopamine antagonist	PubMed ID: 1359142
c23ccc1c(ccn1)c2CC(N(C)C)CC3	ChemSpider_114681	OpenPHACTS	Drd2	Assay for DRD2	IC50	1840	nM	Dopamine D2 receptor	In vitro binding activity against dopamine receptor D2 from homogenized rat brain, using [3H]spiperone as the radioligand.	PubMed ID: 2571729
c2c3c1c(cccc1n2)[C@H]4\C=C(/CN([C@@H]4C3)C)C	ChemSpider_66176	OpenPHACTS	DRD2	Assay for DRD2	IC50	890	nM	Dopamine D2 receptor	Competition in vitro with the dopamine receptor D2 anatagonist [3H]spiperone, for binding sites on calf caudate membranes.	PubMed ID: 8096548
c2c4c1c(cccc1n2)[C@@H]3[C@H](N(C[C@@H](C3)C)C)C4	ChemSpider_294963	OpenPHACTS	Drd2	Assay for DRD2	IC50	250	nM	Dopamine D2 receptor	Displacement of [3H]spiroperidol from D2 receptor in rat striatum	PubMed ID: 9871719
c2cc(c1ccccc1c2)N3CCNCC3	ChemSpider_1302	OpenPHACTS	DRD2	Assay for DRD2	IC50	1000	nM	Dopamine D2 receptor	Inhibitory concentration against dopamine receptor D2	PubMed ID: 16220969
c43\C(=C1/CCN(C)CC1)c2ccccc2\C=C/c3cccc4	ChemSpider_2810	OpenPHACTS	Drd2	Assay for DRD2	IC50	140	nM	Dopamine D2 receptor	Binding affinity at dopamine D2 receptor by [3H]spiperone displacement.	PubMed ID: 8151622
C=CCN1CCc2cc(c(cc2[C@H](C1)c3ccccc3)O)O	ChemSpider_23131405	OpenPHACTS	Drd2	Assay for DRD2	IC50	1415	nM	Dopamine D2 receptor	Displacement of [3H]YM-09151-2 (60 pm) from dopamine receptor D2 in crude membrane fraction of rat brain corpus striatum	PubMed ID: 1533424
C=CCN1CCCC1CNC(=O)c2cc3c(cc2O)[nH]nn3	ChemSpider_23134826	OpenPHACTS	Drd2	Assay for DRD2	IC50	1000	nM	Dopamine D2 receptor	In vitro antagonistic activity against Dopamine receptor D2 was evaluated for the inhibition of [3H]spiperone binding	PubMed ID: 3397992
C=CCN1CCO[C@H]2[C@H]1Cc3c[nH]c4c3c2ccc4	ChemSpider_23203353	OpenPHACTS	Drd2	Assay for DRD2	IC50	23	nM	Dopamine D2 receptor	In vitro affinity for dopamine receptor by displacement of [3H]- apomorphine in rat striatal membranes	PubMed ID: 6298427
C=CCN2CCC1c3ccccc3CCC12	ChemSpider_16237722	OpenPHACTS	Drd2	Assay for DRD2	IC50	1000	nM	Dopamine D2 receptor	Inhibitory concentration against [3H]raclopride-labeled dopamine receptor D2 in rat striatum	PubMed ID: 8097537
C=CCN2CCCC2CNC(=O)c1c(O)c(OC)cc(Br)c1OC	ChemSpider_14375562	OpenPHACTS	Drd2	Assay for DRD2	IC50	44	nM	Dopamine D2 receptor	In vitro ability to inhibit the binding of [3H]spiperone to dopamine receptor D2 in rat striatal membranes.	PubMed ID: 1969484
C=CCN2CCCC2CNC(=O)c1c(OC)c(OC)cc(Br)c1O	ChemSpider_14375524	OpenPHACTS	Drd2	Assay for DRD2	IC50	2.3	nM	Dopamine D2 receptor	In vitro ability to inhibit the binding of [3H]spiperone to dopamine receptor D2 in rat striatal membranes.	PubMed ID: 1969484
C[C@@]1(Cc2ccccc2[C@@H](C1)c3ccccc3)N(C)C.Cl	ChemSpider_24614242	OpenPHACTS	Drd2	Assay for DRD2	IC50	1500	nM	Dopamine D2 receptor	Binding affinity against dopamine receptor D2 from rat striatal homogenates using [3H]YM-09151-2	PubMed ID: 8102651
C[C@@H]1CN(CCC1(c2ccccc2)O)CCCC(=O)c3ccc(cc3)F	ChemSpider_23149927	OpenPHACTS	Drd2	Assay for DRD2	IC50	80.18	nM	Dopamine D2 receptor	Ability to inhibit the specific binding of [3H]- spiroperidol to Dopamine receptor D2 in rat striatal membrane preparation by 50%	PubMed ID: 2888899
C[C@H]([C@H](c1ccc(c(c1)OC)OC)O)N2CCN(CC2)c3cccccc3=O	ChemSpider_23150988	OpenPHACTS	Drd2	Assay for DRD2	IC50	1050	nM	Dopamine D2 receptor	Compound was for its ability to displace [3H]haloperidol binding to rat striatal Dopamine receptor D2	PubMed ID: 3950903
C[C@H](CN1CCN(CC1)C(=O)C)NC(=O)c2cc3c(nn(c3s2)C)c4ccccc4	ChemSpider_24651431	OpenPHACTS	DRD2	Assay for DRD2	Activity	50	%	Dopamine D2 receptor	Displacement of [3H]methyl-spiperone from human recombinant D2S receptor expressed in HEK293 cells at 10 uM after 60 mins by scintillation counting	PubMed ID: 20045645
C[C@H]1CN(CCC1(c2ccccc2)O)CCCC(=O)c3ccc(cc3)F	ChemSpider_23149798	OpenPHACTS	Drd2	Assay for DRD2	IC50	54.71	nM	Dopamine D2 receptor	Ability to inhibit the specific binding of [3H]- spiroperidol to Dopamine receptor D2 in rat striatal membrane preparation by 50%	PubMed ID: 2888899
C[Si]1(CN(C(=O)c2c1cccc2)CCN3CCC(CC3)Cc4c[nH]c5c4cc(cc5)F)C	ChemSpider_23150631	OpenPHACTS	Drd2	Assay for DRD2	IC50	100	nM	Dopamine D2 receptor	Tested for its binding affinity against Dopamine receptor D2 showed no appreciable affinity at concentration specified	.
C[Si]1(CN(S(=O)(=O)c2c1cccc2)CCN3CCC(CC3)Cc4c[nH]c5c4cc(cc5)F)C	ChemSpider_23150636	OpenPHACTS	Drd2	Assay for DRD2	IC50	100	nM	Dopamine D2 receptor	Tested for its binding affinity against Dopamine receptor D2 showed no appreciable affinity at concentration specified	.
C\3=C\CCN(CCCCc2c1ccccc1nc2)C/3	ChemSpider_8622396	OpenPHACTS	Drd2	Assay for DRD2	IC50	1000	nM	Dopamine D2 receptor	Evaluated for its ability to displace tritiated receptor ligand in rat striatal membranes 3[H]spiperone, a dopamine antagonist	PubMed ID: 1359142
C\4=C(/c1ccccc1)CCN(C[C@@H]3CC\C=C(\c2ccc(cc2)C)C3)C/4	ChemSpider_8512977	OpenPHACTS	Drd2	Assay for DRD2	IC50	328	nM	Dopamine D2 receptor	In vitro inhibition of [3H]spiperone binding to Dopamine D2 receptor in rat striatum.	PubMed ID: 7932581
C\4=C(/c1ccccc1)CCN(CC3/C=C(/c2ccccc2)CCC3)C/4	ChemSpider_8263519	OpenPHACTS	Drd2	Assay for DRD2	IC50	420	nM	Dopamine D2 receptor	In vitro inhibition of [3H]spiperone binding to Dopamine D2 receptor in rat striatum.	PubMed ID: 7932581
C\4=C(/c1ccccc1)CCN(CC3CCC(\c2ccccc2)=C/C3)C/4	ChemSpider_8149449	OpenPHACTS	Drd2	Assay for DRD2	IC50	1000	nM	Dopamine D2 receptor	In vitro inhibition of [3H]spiperone binding to Dopamine D2 receptor in rat striatum.	PubMed ID: 7932581
C\4=C(/c1ccccc1)CCN(CCC3CC(/c2ccccc2)=C\CC3)C/4	ChemSpider_8558290	OpenPHACTS	Drd2	Assay for DRD2	IC50	635	nM	Dopamine D2 receptor	In vitro inhibition of [3H]spiperone binding to Dopamine D2 receptor in rat striatum.	PubMed ID: 7932581
C\4=C(/c1ccccc1)CCN(CCCc3c2ccccc2nc3)C/4	ChemSpider_8264934	OpenPHACTS	Drd2	Assay for DRD2	IC50	50	nM	Dopamine D2 receptor	Evaluated for its ability to displace tritiated receptor ligand in rat striatal membranes 3[H]spiperone, a dopamine antagonist	PubMed ID: 1359142
C\4=C(/c1ccccc1)CCN(CCCCc3c2ccccc2n(c3)C)C/4	ChemSpider_8650348	OpenPHACTS	Drd2	Assay for DRD2	IC50	100	nM	Dopamine D2 receptor	Evaluated for its ability to displace tritiated receptor ligand in rat striatal membranes 3[H]spiperone, a dopamine antagonist	PubMed ID: 1359142
C\4=C(/c1ccccc1)CCN(CCCCc3c2ccccc2nc3C)C/4	ChemSpider_8582886	OpenPHACTS	Drd2	Assay for DRD2	IC50	50	nM	Dopamine D2 receptor	Evaluated for its ability to displace tritiated receptor ligand in rat striatal membranes 3[H]spiperone, a dopamine antagonist	PubMed ID: 1359142
C\4=C(/c1ccccc1)CCN(CCCCCc3c2ccccc2nc3)C/4	ChemSpider_8266736	OpenPHACTS	Drd2	Assay for DRD2	IC50	60	nM	Dopamine D2 receptor	Evaluated for its ability to displace tritiated receptor ligand in rat striatal membranes 3[H]spiperone, a dopamine antagonist	PubMed ID: 1359142
C\4=C(/c1ccccc1)CCN(CCCCCCc3c2ccccc2nc3)C/4	ChemSpider_8153571	OpenPHACTS	Drd2	Assay for DRD2	IC50	40	nM	Dopamine D2 receptor	Evaluated for its ability to displace tritiated receptor ligand in rat striatal membranes 3[H]spiperone, a dopamine antagonist	PubMed ID: 1359142
C\C(=N\O)c4ccc(OCCCN1CCC(CC1)c3noc2cc(F)ccc23)c(OC)c4	ChemSpider_10717089	OpenPHACTS	Drd2	Assay for DRD2	IC50	90	nM	Dopamine D2 receptor	Affinity for dopamine receptor D2 binding sites by its ability to displace [3H]spiperone from rat striatum.	PubMed ID: 7707315
CC(=CCN1CCCC(C1)/C=C/c2ccccc2)C	ChemSpider_23134298	OpenPHACTS	Drd2	Assay for DRD2	IC50	180	nM	Dopamine D2 receptor	Binding affinity at dopamine D2 receptor in rat striatum by [3H]spiperone displacement.	.
CC(=CCN1CCCC(C1)/C=C\c2ccccc2)C	ChemSpider_23133709	OpenPHACTS	Drd2	Assay for DRD2	IC50	160	nM	Dopamine D2 receptor	Binding affinity at dopamine D2 receptor in rat striatum by [3H]spiperone displacement.	.
CC(=O)N(Cc1ccccc1OC)c2cnccc2Oc3ccccc3	ChemSpider_9827879	OpenPHACTS	DRD2	Assay for DRD2	Activity	50	%	Dopamine D2 receptor	Binding affinity to dopamine receptor D2 at 10 uM	PubMed ID: 18067245
CC(=O)NC(=S)NC[C@@H]1C[C@@H]2c3ccc(c4c3c(c[nH]4)C[C@H]2N(C1)C)C(C)(C)C	ChemSpider_23113160	OpenPHACTS	Drd2	Assay for DRD2	IC50	1410	nM	Dopamine D2 receptor	Displacement of [3H]spiroperidol from D2 receptor in rat striatum	PubMed ID: 9871719
CC(=O)NC(=S)NC[C@@H]1C[C@@H]2c3cccc4c3c(c[nH]4)C[C@H]2N(C1)C	ChemSpider_23113245	OpenPHACTS	Drd2	Assay for DRD2	IC50	730	nM	Dopamine D2 receptor	Displacement of [3H]spiroperidol from D2 receptor in rat striatum	PubMed ID: 9871719
CC(=O)Nc1ccc(cc1)C(=O)NCCCCN2CCN(CC2)c3c4ccccc4sn3.Cl	ChemSpider_24621001	OpenPHACTS	Drd2	Assay for DRD2	IC50	41	nM	Dopamine D2 receptor	In vitro inhibitory activity against [3H]raclopride binding to dopamine receptor D2	PubMed ID: 8676355
CC(=O)Nc1ccc(cc1)N2CCN(CC2)CCCCc3c[nH]c4c3cc(cc4)OC	ChemSpider_23252291	OpenPHACTS	Drd2	Assay for DRD2	IC50	100	nM	Dopamine D2 receptor	Displacement of [3H]spiperone from dopamine D2 receptor of rat striatal membranes	PubMed ID: 15341483
CC(=O)Nc1ccc(cc1)S(=O)(=O)N[C@H]2CC[C@@H](CC2)CCN3CCN(CC3)c4cc(cc(c4)C#N)C(F)(F)F	ChemSpider_23297907	OpenPHACTS	Drd2	Assay for DRD2	IC50	39	nM	Dopamine D2 receptor	Displacement of [3H]spiperone from dopamine D2 receptor in rat striatal membranes	PubMed ID: 17720494
CC(=O)Nc1ccccc1C(=O)NCCCCN2CCN(CC2)c3c4ccccc4sn3.Cl	ChemSpider_24610210	OpenPHACTS	Drd2	Assay for DRD2	IC50	31	nM	Dopamine D2 receptor	In vitro inhibitory activity against [3H]raclopride binding to dopamine receptor D2	PubMed ID: 8676355
CC(=O)NCCCCCCCN1CC[C@@H]2C(C1)c3cc(ccc3N2c4ccc(cc4)F)F.Cl	ChemSpider_24622502	OpenPHACTS	Drd2	Assay for DRD2	IC50	9	nM	Dopamine D2 receptor	Compound was tested in vitro for its ability to displace [3H]spiroperidol from labeled Dopamine receptor of corpus striatum	PubMed ID: 2876105
CC(=O)NCCCCCCN1CC[C@@H]2C(C1)c3cc(ccc3N2c4ccc(cc4)F)F.Cl	ChemSpider_24613323	OpenPHACTS	Drd2	Assay for DRD2	IC50	8	nM	Dopamine D2 receptor	Ability to displace [3H]spiroperidol from labeled Dopamine receptor of corpus striatum	PubMed ID: 2876105
CC(=O)NCCCCCN1CC[C@@H]2C(C1)c3cc(ccc3N2c4ccc(cc4)F)F.Cl	ChemSpider_24616336	OpenPHACTS	Drd2	Assay for DRD2	IC50	9	nM	Dopamine D2 receptor	Ability to displace [3H]spiroperidol from labeled Dopamine receptor of corpus striatum	PubMed ID: 2876105
CC(=O)NCCCCN1CC[C@@H]2C(C1)c3cc(ccc3N2c4ccc(cc4)F)F.Cl	ChemSpider_24612721	OpenPHACTS	Drd2	Assay for DRD2	IC50	15	nM	Dopamine D2 receptor	Ability to displace [3H]spiroperidol from labeled Dopamine receptor of corpus striatum	PubMed ID: 2876105
CC(=O)NCCCCN1CCC2C(C1)c3cc(ccc3N2c4ccc(cc4)F)F.Cl	ChemSpider_24613512	OpenPHACTS	Drd2	Assay for DRD2	IC50	13	nM	Dopamine D2 receptor	Inhibition of [3H]spiroperidol (0.5 nM) binding to dopamine receptor from rat striatal membrane.	PubMed ID: 3941416
CC(=O)NCCCCN1CCc2c(c3cc(ccc3n2c4ccc(cc4)F)F)C1.Cl	ChemSpider_24618809	OpenPHACTS	Drd2	Assay for DRD2	IC50	54	nM	Dopamine D2 receptor	Inhibition of [3H]spiroperidol (0.5 nM) binding to dopamine receptor from rat striatal membrane.	PubMed ID: 3941416
CC(=O)NCCCN1CC[C@@H]2C(C1)c3cc(ccc3N2c4ccc(cc4)F)F.Cl	ChemSpider_24611595	OpenPHACTS	Drd2	Assay for DRD2	IC50	10	nM	Dopamine D2 receptor	Ability to displace [3H]spiroperidol from labeled Dopamine receptor of corpus striatum	PubMed ID: 2876105
CC(=O)NCCN1CC[C@@H]2C(C1)c3cc(ccc3N2c4ccc(cc4)F)F.Cl	ChemSpider_24612165	OpenPHACTS	Drd2	Assay for DRD2	IC50	16	nM	Dopamine D2 receptor	Ability to displace [3H]spiroperidol from labeled Dopamine receptor of corpus striatum	PubMed ID: 2876105
CC(=O)Oc1ccc(cc1)N2CCN(CC2)CCCCc3c[nH]c4c3cc(cc4)OC	ChemSpider_23252284	OpenPHACTS	Drd2	Assay for DRD2	IC50	100	nM	Dopamine D2 receptor	Displacement of [3H]spiperone from dopamine D2 receptor of rat striatal membranes	PubMed ID: 15341483
CC(C(=O)C)Oc1cc2c(cc1C(=O)NCC3CCCN3CC=C)nn[nH]2	ChemSpider_23134825	OpenPHACTS	Drd2	Assay for DRD2	IC50	1000	nM	Dopamine D2 receptor	In vitro antagonistic activity against Dopamine receptor D2 was evaluated for the inhibition of [3H]spiperone binding	PubMed ID: 3397992
CC(C)(C)[C@@]1(CCN2C[C@H](CC[C@@H]2C1)c3c(cccc3Cl)Cl)O.Cl	ChemSpider_24625433	OpenPHACTS	Drd2	Assay for DRD2	IC50	283	nM	Dopamine D2 receptor	Concentration inhibiting the specific binding of [3H]spiroperidol by 50%	PubMed ID: 6198519
CC(C)(C)[C@@]1(CCN2C[C@H](CC[C@@H]2C1)c3ccc(cc3)Cl)O.Cl	ChemSpider_24613620	OpenPHACTS	Drd2	Assay for DRD2	IC50	204	nM	Dopamine D2 receptor	Concentration inhibiting the specific binding of [3H]spiroperidol by 50%	PubMed ID: 6198519
CC(C)(C)[C@@]1(CCN2C[C@H](CC[C@@H]2C1)c3ccccc3)O.Cl	ChemSpider_24611081	OpenPHACTS	Drd2	Assay for DRD2	IC50	695	nM	Dopamine D2 receptor	Concentration inhibiting the specific binding of [3H]spiroperidol by 50%	PubMed ID: 6198519
CC(C)(C)[C@@]1(CCN2C[C@H](CC[C@@H]2C1)c3ccccc3Cl)O	ChemSpider_23143749	OpenPHACTS	Drd2	Assay for DRD2	IC50	48	nM	Dopamine D2 receptor	Concentration inhibiting the specific binding of [3H]spiroperidol by 50%	PubMed ID: 6198519
CC(C)(C)C1(CCN2CC(CCC2C1)c3ccc(c(c3)Cl)Cl)O.Cl	ChemSpider_24615257	OpenPHACTS	Drd2	Assay for DRD2	IC50	655	nM	Dopamine D2 receptor	Concentration inhibiting the specific binding of [3H]spiroperidol by 50%	PubMed ID: 6198519
CC(C)(C)C1(CCN2CC(CCC2C1)c3ccc(cc3)C(F)(F)F)O.Cl	ChemSpider_24621865	OpenPHACTS	Drd2	Assay for DRD2	IC50	1480	nM	Dopamine D2 receptor	Concentration inhibiting the specific binding of [3H]spiroperidol by 50%	PubMed ID: 6198519
CC(C)(C)C1(CCN2CC(CCC2C1)c3ccccc3Cl)O.Cl	ChemSpider_24620564	OpenPHACTS	Drd2	Assay for DRD2	IC50	26	nM	Dopamine D2 receptor	Concentration inhibiting the specific binding of [3H]spiroperidol by 50%	PubMed ID: 6198519
CC(C)(C)c1cc2c3c(c1)[nH]cc3C[C@@H]4[C@@H]2C[C@H](CN4C)C(=O)Nc5nccs5	ChemSpider_23113230	OpenPHACTS	Drd2	Assay for DRD2	IC50	1120	nM	Dopamine D2 receptor	Displacement of [3H]spiroperidol from D2 receptor in rat striatum	PubMed ID: 9871719
CC(C)(C)c1ccc(cc1)C(=O)CC2CCN(CC2)CC3CC3.O.Br	ChemSpider_24621336	OpenPHACTS	Drd2	Assay for DRD2	IC50	1573	nM	Dopamine D2 receptor	In vitro binding affinity towards dopamine receptor D2	PubMed ID: 1360026
CC(C)(C)c1ccc(cc1)C(=O)NCCCCN2CCN(CC2)c3c4ccccc4sn3.Cl	ChemSpider_24610402	OpenPHACTS	Drd2	Assay for DRD2	IC50	340	nM	Dopamine D2 receptor	In vitro inhibitory activity against [3H]raclopride binding to dopamine receptor D2	PubMed ID: 8676355
CC(C)(C)c1ccc2c3c1[nH]cc3C[C@@H]4[C@@H]2C[C@H](CN4C)C(=O)Nc5ccc(nn5)Cl	ChemSpider_23113254	OpenPHACTS	Drd2	Assay for DRD2	IC50	960	nM	Dopamine D2 receptor	Displacement of [3H]spiroperidol from D2 receptor in rat striatum	PubMed ID: 9871719
CC(C)(C)c1ccc2c3c1[nH]cc3C[C@@H]4[C@@H]2C[C@H](CN4C)C(=O)Nc5nccs5	ChemSpider_23113201	OpenPHACTS	Drd2	Assay for DRD2	IC50	1260	nM	Dopamine D2 receptor	Displacement of [3H]spiroperidol from D2 receptor in rat striatum	PubMed ID: 9871719
CC(C)(C)c1ccc2c3c1[nH]cc3C[C@@H]4[C@@H]2C[C@H](CN4C)CN5CC(=O)NC5=O	ChemSpider_23113191	OpenPHACTS	Drd2	Assay for DRD2	IC50	940	nM	Dopamine D2 receptor	Displacement of [3H]spiroperidol from D2 receptor in rat striatum	PubMed ID: 9871719
CC(C)(C)c1ccc2c3c1[nH]cc3C[C@@H]4[C@@H]2C[C@H](CN4C)CNC(=O)OCc5ccccc5	ChemSpider_23113261	OpenPHACTS	Drd2	Assay for DRD2	IC50	830	nM	Dopamine D2 receptor	Displacement of [3H]spiroperidol from D2 receptor in rat striatum	PubMed ID: 9871719
CC(C)(C)OC(=O)Nc1ccc(cc1)C(=O)NCCCCN2CCN(CC2)c3c4ccccc4sn3.Cl	ChemSpider_24614855	OpenPHACTS	Drd2	Assay for DRD2	IC50	14	nM	Dopamine D2 receptor	In vitro inhibitory activity against [3H]raclopride binding to dopamine receptor D2	PubMed ID: 8676355
CC(C)(C)OC(=O)Nc1cccc(c1)C(=O)NCCCCN2CCN(CC2)c3c4ccccc4sn3.Cl	ChemSpider_24623944	OpenPHACTS	Drd2	Assay for DRD2	IC50	4.4	nM	Dopamine D2 receptor	In vitro inhibitory activity against [3H]raclopride binding to dopamine receptor D2	PubMed ID: 8676355
CC(C)(C1C(=O)N(CS1)CCCCN2CCN(CC2)c3c4ccccc4sn3)O	ChemSpider_8893050	OpenPHACTS	Drd2	Assay for DRD2	IC50	29	nM	Dopamine D2 receptor	Binding affinity towards Dopamine receptor D2 was determined in rat striatum using [3H]- spiperone as radioligand	PubMed ID: 8831770
CC(C)[C@@H](C(=O)O)Nc1ccccc1C(=O)NCCCCN2CCN(CC2)c3c4ccccc4sn3.Cl	ChemSpider_24623532	OpenPHACTS	Drd2	Assay for DRD2	IC50	21	nM	Dopamine D2 receptor	In vitro inhibitory activity against [3H]raclopride binding to dopamine receptor D2	PubMed ID: 8676355
CC(C)[C@]4(O)CCN5C[C@@H]2c3c(cccc3CCc1ccccc12)[C@@H]5C4	ChemSpider_16736937	OpenPHACTS	Drd2	Assay for DRD2	IC50	6	nM	Dopamine D2 receptor	Binding affinity against Dopamine receptor D2 using [3H]spiroperidol	PubMed ID: 2892932
CC(C)[C@H](C(=O)O)Nc1ccccc1C(=O)NCCCCN2CCN(CC2)c3c4ccccc4sn3.Cl	ChemSpider_24616587	OpenPHACTS	Drd2	Assay for DRD2	IC50	4.3	nM	Dopamine D2 receptor	In vitro inhibitory activity against [3H]raclopride binding to dopamine receptor D2	PubMed ID: 8676355
CC(C)c1ccc2c(c1)C(CC2c3ccc(cc3)F)N4CCN(CC4)CCO	ChemSpider_23214130	OpenPHACTS	Drd2	Assay for DRD2	IC50	14	nM	Dopamine D2 receptor	Binding affinity against dopamine receptor D2	PubMed ID: 7473566
CC(C)c1csc2c1C(=Nc3cc(ccc3N2)F)N4CCN(CC4)C	ChemSpider_23113886	OpenPHACTS	Drd2	Assay for DRD2	IC50	180	nM	Dopamine D2 receptor	Displacement of [3H]spiroperidol from Dopamine receptor of rat striatum membrane	PubMed ID: 6128416
CC(C)N1CCC(CC1)C(CN2CCN(CC2)CCCc3c(cccc3F)c4ccccc4)c5ccc(cc5)F.Cl	ChemSpider_24610464	OpenPHACTS	Drd2	Assay for DRD2	IC50	1000	nM	Dopamine D2 receptor	Displacement of [3H]raclopride from dopamine receptor D2 in rat striatal membrane	PubMed ID: 17267226
CC(C)N1CCC(CC1)C(CN2CCN(CC2)CCCc3cccc(c3c4ccccc4)F)c5ccc(cc5)F.Cl	ChemSpider_24610961	OpenPHACTS	Drd2	Assay for DRD2	IC50	482	nM	Dopamine D2 receptor	Displacement of [3H]raclopride from dopamine receptor D2 in rat striatal membrane	PubMed ID: 17267226
CC(C)N1CCC(CC1)C(CN2CCN(CC2)CCCc3ccccc3c4ccc(cc4)F)c5ccc(cc5)F.Cl	ChemSpider_24610404	OpenPHACTS	Drd2	Assay for DRD2	IC50	820	nM	Dopamine D2 receptor	Displacement of [3H]raclopride from dopamine receptor D2 in rat striatal membrane	PubMed ID: 17267226
CC(C)N1CCC(CC1)C(CN2CCN(CC2)CCCc3ccccc3c4cccc(c4)F)c5ccc(cc5)F.Cl	ChemSpider_24622367	OpenPHACTS	Drd2	Assay for DRD2	IC50	805	nM	Dopamine D2 receptor	Displacement of [3H]raclopride from dopamine receptor D2 in rat striatal membrane	PubMed ID: 17267226
CC(C)N1CCC(CC1)C(CN2CCN(CC2)CCCc3ccccc3c4ccccc4)c5ccc(cc5)F.Cl	ChemSpider_24614031	OpenPHACTS	Drd2	Assay for DRD2	IC50	423	nM	Dopamine D2 receptor	Displacement of [3H]raclopride from dopamine receptor D2 in rat striatal membrane	PubMed ID: 17267226
CC(C)N1CCC(CC1)C(CN2CCN(CC2)CCCCc3c4ccccc4ccc3OC)c5ccc(cc5)F.Cl	ChemSpider_24624641	OpenPHACTS	Drd2	Assay for DRD2	IC50	1000	nM	Dopamine D2 receptor	Displacement of [3H]raclopride from dopamine receptor D2 in rat striatal membrane	PubMed ID: 17267226
CC(C)N1CCC[C@H](C1)c2cccc(c2)O	ChemSpider_23142909	OpenPHACTS	Drd2	Assay for DRD2	IC50	355	nM	Dopamine D2 receptor	Binding affinity against Dopamine receptor D2 using [3H]spiperone as radioligand	PubMed ID: 2824773
CC(C)N1CCCCC(C1)NC(=O)c2cc(c(cc2OC)N)Cl	ChemSpider_23227848	OpenPHACTS	Drd2	Assay for DRD2	IC50	87	nM	Dopamine D2 receptor	Binding affinity against dopamine D2 receptor in rat brain synaptic membrane using [3H]-spiperone as radioligand	PubMed ID: 9871571
CC(C)N1CCN(C1=O)CCN2CCN(CC2)C3CC(c4c3cc(cc4)F)c5ccc(cc5)F.Cl.Cl	ChemSpider_26348931	OpenPHACTS	Drd2	Assay for DRD2	IC50	35	nM	Dopamine D2 receptor	Inhibition of [3H]spiperone binding to Dopamine receptor D2 from rat striatal membranes	PubMed ID: 2903929
CC(C)N1CCN(C1=O)CCN2CCN(CC2)C3CC(c4c3ccc(c4)Cl)c5ccc(cc5)Cl.C(=C\C(=O)O)\C(=O)O	ChemSpider_26398878	OpenPHACTS	Drd2	Assay for DRD2	IC50	280	nM	Dopamine D2 receptor	Displacement of [3H]spiperone from dopamine D2 receptors in rat striatal membranes	PubMed ID: 8410990
CC(C)N1CCN(C1=O)CCN2CCN(CC2)C3CC(c4c3ccc(c4)Cl)c5cccc(c5)F.C(=C\C(=O)O)\C(=O)O	ChemSpider_26398879	OpenPHACTS	Drd2	Assay for DRD2	IC50	490	nM	Dopamine D2 receptor	Displacement of [3H]spiperone from dopamine D2 receptors in rat striatal membranes	PubMed ID: 8410990
CC(C)N1CCN(C1=O)CCN2CCN(CC2)C3CC(c4c3ccc(c4)SC)c5ccc(cc5)F	ChemSpider_23181923	OpenPHACTS	Drd2	Assay for DRD2	IC50	720	nM	Dopamine D2 receptor	Displacement of [3H]spiperone from dopamine D2 receptors in rat striatal membranes	PubMed ID: 8410990
CC(C)N1CCN(CC1)C(CN2CCN(CC2)CCCc3c(cccc3Cl)c4ccccc4)c5ccc(cc5)F	ChemSpider_23283514	OpenPHACTS	Drd2	Assay for DRD2	IC50	1000	nM	Dopamine D2 receptor	Displacement of [3H]raclopride from dopamine D2 receptor in rat striatal membranes	PubMed ID: 17234422
CC(C)N1CCN(CC1)C(CN2CCN(CC2)CCCc3c(cccc3F)c4ccccc4)c5ccc(cc5)F	ChemSpider_23283513	OpenPHACTS	Drd2	Assay for DRD2	IC50	1000	nM	Dopamine D2 receptor	Displacement of [3H]raclopride from dopamine D2 receptor in rat striatal membranes	PubMed ID: 17234422
CC(C)N1CCN(CC1)C(CN2CCN(CC2)CCCc3cc(ccc3c4ccccc4)F)c5ccc(cc5)F	ChemSpider_23283512	OpenPHACTS	Drd2	Assay for DRD2	IC50	721	nM	Dopamine D2 receptor	Displacement of [3H]raclopride from dopamine D2 receptor in rat striatal membranes	PubMed ID: 17234422
CC(C)N1CCN(CC1)C(CN2CCN(CC2)CCCc3ccc(cc3c4ccccc4)F)c5ccc(cc5)F	ChemSpider_23283511	OpenPHACTS	Drd2	Assay for DRD2	IC50	1000	nM	Dopamine D2 receptor	Displacement of [3H]raclopride from dopamine D2 receptor in rat striatal membranes	PubMed ID: 17234422
CC(C)N1CCN(CC1)C(CN2CCN(CC2)CCCc3cccc(c3c4ccccc4)F)c5ccc(cc5)F	ChemSpider_23283510	OpenPHACTS	Drd2	Assay for DRD2	IC50	1000	nM	Dopamine D2 receptor	Displacement of [3H]raclopride from dopamine D2 receptor in rat striatal membranes	PubMed ID: 17234422
CC(C)N1CCN(CC1)C(CN2CCN(CC2)CCCc3ccccc3c4ccc(cc4)F)c5ccc(cc5)F	ChemSpider_23283519	OpenPHACTS	Drd2	Assay for DRD2	IC50	721	nM	Dopamine D2 receptor	Displacement of [3H]raclopride from dopamine D2 receptor in rat striatal membranes	PubMed ID: 17234422
CC(C)N1CCN(CC1)C(CN2CCN(CC2)CCCc3ccccc3c4cccc(c4)F)c5ccc(cc5)F	ChemSpider_23283518	OpenPHACTS	Drd2	Assay for DRD2	IC50	1000	nM	Dopamine D2 receptor	Displacement of [3H]raclopride from dopamine D2 receptor in rat striatal membranes	PubMed ID: 17234422
CC(c1ncco1)C(=O)CN2CC[C@@H]3C(C2)c4cc(ccc4N3c5ccc(cc5)F)F.Cl	ChemSpider_24613061	OpenPHACTS	Drd2	Assay for DRD2	IC50	10	nM	Dopamine D2 receptor	Ability to displace [3H]spiroperidol from labeled Dopamine receptor of corpus striatum	PubMed ID: 2876105
CC(Cc1ccc(c(c1)Cl)Cl)NCCCc2ccccc2	ChemSpider_23148146	OpenPHACTS	Drd2	Assay for DRD2	IC50	1790	nM	Dopamine D2 receptor	In vitro binding affinity at Dopamine receptor D2 in rat striata using [3H]domperidone as radioligand	PubMed ID: 1648139
CC(Cc1ccc2c(=O)ccoc2c1)CN3CCN(CC3)c4ccccn4	ChemSpider_23175069	OpenPHACTS	Drd2	Assay for DRD2	IC50	437	nM	Dopamine D2 receptor	Compound was tested for inhibitory binding activity against Dopamine receptor in rat striatal membranes using [3H]HAL as the the radioligand.	PubMed ID: 1671416
CC(CO)NCc1ccc(cc1)CN2c3ccccc3Sc4c2cc(cc4)C(F)(F)F	ChemSpider_23293825	OpenPHACTS	DRD2	Assay for DRD2	Activity	93	%	Dopamine D2 receptor	Displacement of [3H]YM091512 from dopamine D2 receptor at 10 uM	PubMed ID: 17407813
CC(CO)NCCCN1c2ccccc2Sc3c1cc(cc3)C(F)(F)F	ChemSpider_23293816	OpenPHACTS	DRD2	Assay for DRD2	Activity	100	%	Dopamine D2 receptor	Displacement of [3H]YM091512 from dopamine D2 receptor at 10 uM	PubMed ID: 17407813
CC(N1C(=O)N(CC1)CCN2CCN(CC2)C3c4c(cc(cc4)Br)C(C3)c5ccc(cc5)F)C.C(=C\C(=O)O)\C(=O)O.C(=C\C(=O)O)\C(=O)O	ChemSpider_26333611	OpenPHACTS	Drd2	Assay for DRD2	IC50	240	nM	Dopamine D2 receptor	Displacement of [3H]spiperone from dopamine D2 receptors in rat striatal membranes	PubMed ID: 8410990
CC(N1C(=O)N(CC1)CCN2CCN(CC2)C3c4c(cc(cc4)C(F)(F)F)C(C3)c5ccc(cc5)F)C.C(=C\C(=O)O)\C(=O)O.C(=C\C(=O)O)\C(=O)O	ChemSpider_26333323	OpenPHACTS	Drd2	Assay for DRD2	IC50	510	nM	Dopamine D2 receptor	Displacement of [3H]spiperone from dopamine D2 receptors in rat striatal membranes	PubMed ID: 8410990
CC(N1C(=O)N(CC1)CCN2CCN(CC2)C3c4c(cc(cc4)Cl)C(C3)c5c(cccc5)F)C.C(=C\C(=O)O)\C(=O)O.C(=C\C(=O)O)\C(=O)O	ChemSpider_26399164	OpenPHACTS	Drd2	Assay for DRD2	IC50	920	nM	Dopamine D2 receptor	Displacement of [3H]spiperone from dopamine D2 receptors in rat striatal membranes	PubMed ID: 8410990
CC(N1C(=O)N(CC1)CCN2CCN(CC2)C3c4c(cc(cc4)Cl)C(C3)c5ccccc5)C.C(=C\C(=O)O)\C(=O)O.C(=C\C(=O)O)\C(=O)O	ChemSpider_26333608	OpenPHACTS	Drd2	Assay for DRD2	IC50	750	nM	Dopamine D2 receptor	Displacement of [3H]spiperone from dopamine D2 receptors in rat striatal membranes	PubMed ID: 8410990
CC1(c2cc(ccc2NC1=O)CCN3CCN(CC3)c4cccc5c4cccc5)C	ChemSpider_23148442	OpenPHACTS	Drd2	Assay for DRD2	IC50	86	nM	Dopamine D2 receptor	Binding affinity to dopamine receptor D2 in the rat brain using [3H]NPA as radioligand	PubMed ID: 1676427
CC1(CC(=O)N(C(=O)C1)CCCCN2CCN(CC2)c3c(cccn3)Cl)C	ChemSpider_23227843	OpenPHACTS	Drd2	Assay for DRD2	IC50	360	nM	Dopamine D2 receptor	Ability to inhibit [3H]spiperone binding to Dopamine receptor D2 in rat corpus striatum	PubMed ID: 2894466
CC1(CC(=O)N(C(=O)C1)CCCCN2CCN(CC2)c3c4cc(sc4ccn3)Br)C.Cl	ChemSpider_24618253	OpenPHACTS	Drd2	Assay for DRD2	IC50	228	nM	Dopamine D2 receptor	Ability to bind at Dopamine receptor D2 of rat corpus striatum by displacing [3H]spiperone	PubMed ID: 2542551
CC1(CC(=O)N(C(=O)C1)CCCCN2CCN(CC2)c3c4ccn(c4ccn3)C)C.Cl	ChemSpider_24614755	OpenPHACTS	Drd2	Assay for DRD2	IC50	1000	nM	Dopamine D2 receptor	Ability to bind at Dopamine receptor D2 of rat corpus striatum by displacing [3H]spiperone	PubMed ID: 2542551
CC1(CC(=O)N(C(=O)C1)CCCCN2CCN(CC2)c3c4ccoc4ccn3)C.Cl	ChemSpider_24619442	OpenPHACTS	Drd2	Assay for DRD2	IC50	626	nM	Dopamine D2 receptor	Ability to bind at dopamine receptor D2 of rat corpus striatum by displacing [3H]spiperone	PubMed ID: 2542551
CC1(CC(=O)N(C(=O)C1)CCCCN2CCN(CC2)c3c4ccsc4ccn3)C.Cl	ChemSpider_24610869	OpenPHACTS	Drd2	Assay for DRD2	IC50	115	nM	Dopamine D2 receptor	Ability to bind at Dopamine receptor D2 of rat corpus striatum by displacing [3H]spiperone	PubMed ID: 2542551
CC1(CC(=O)N(C(=O)C1)CCCCN2CCN(CC2)c3cccc(n3)OC)C	ChemSpider_23228132	OpenPHACTS	Drd2	Assay for DRD2	IC50	1000	nM	Dopamine D2 receptor	Ability to inhibit [3H]spiperone binding to Dopamine receptor D2 in rat corpus striatum	PubMed ID: 2894466
CC1(CC(=O)N(C(=O)C1)CCN2CCN(CC2)c3ccccc3OC)C	ChemSpider_23154386	OpenPHACTS	Drd2	Assay for DRD2	IC50	660	nM	Dopamine D2 receptor	Inhibition of [3H]spiperone binding to dopamine receptor from rat corpus striatal membranes	PubMed ID: 6131130
CC1(CC(=O)N(C1=O)CCCCN2CCN(CC2)c3c(cccn3)C#N)c4ccc(cc4)F	ChemSpider_23131478	OpenPHACTS	Drd2	Assay for DRD2	IC50	710	nM	Dopamine D2 receptor	Binding affinity at Dopamine receptor D2 in rat corpus striatum by displacing [3H]-spiperone.	PubMed ID: 2874226
CC1(CCC(=O)N(C1=O)CCN2CCN(CC2)c3ccccc3OC)C	ChemSpider_23154343	OpenPHACTS	Drd2	Assay for DRD2	IC50	1000	nM	Dopamine D2 receptor	Inhibition of [3H]spiperone binding to dopamine receptor from rat corpus striatal membranes	PubMed ID: 6131130
CC1(CN(C(=O)c2c1cccc2)CCN3CCC(CC3)Cc4c[nH]c5c4cc(cc5)F)C	ChemSpider_23150635	OpenPHACTS	Drd2	Assay for DRD2	IC50	100	nM	Dopamine D2 receptor	Tested for its binding affinity against Dopamine receptor D2 showed no appreciable affinity at concentration specified	.
CC12CC1(C(=O)N(C2=O)CCCCN3CCN(CC3)c4ncccn4)C	ChemSpider_23154411	OpenPHACTS	Drd2	Assay for DRD2	IC50	1000	nM	Dopamine D2 receptor	Inhibition of [3H]spiperone binding to dopamine receptor from rat corpus striatal membranes	PubMed ID: 6131130
CC1=COc2ccccc2C(=O)N1CCCCN3CCN(CC3)c4ncccn4	ChemSpider_13517065	OpenPHACTS	Drd2	Assay for DRD2	IC50	1100	nM	Dopamine D2 receptor	Binding affinity to Dopamine receptor D2 in of rat striatum membrane with [3H]- raclopride as radioligand	PubMed ID: 11229779
Cc1c(c(n(n1)C)O)/C(=N/C(=O)C(Cl)Cl)/c2cccc(c2)Cl	ChemSpider_23146751	OpenPHACTS	Drd2	Assay for DRD2	IC50	1000	nM	Dopamine D2 receptor	In vitro binding affinity against Dopamine receptor D2 by displacement of [3H]haloperidol from rat striatal membranes.	PubMed ID: 2888897
Cc1c(c(n(n1)C)O)/C(=N/C(=O)C)/c2cccc(c2)Cl	ChemSpider_23146752	OpenPHACTS	Drd2	Assay for DRD2	IC50	1000	nM	Dopamine D2 receptor	In vitro binding affinity against Dopamine receptor D2 by displacement of [3H]haloperidol from rat striatal membranes.	PubMed ID: 2888897
Cc1c(c2c(s1)Nc3ccc(cc3N=C2N4CCN(CC4)C)F)C(C)C	ChemSpider_23113909	OpenPHACTS	Drd2	Assay for DRD2	IC50	75	nM	Dopamine D2 receptor	Displacement of [3H]spiroperidol from Dopamine receptor of rat striatum membrane	PubMed ID: 6128416
Cc1c(cc([nH]1)c2ccccc2)C(=O)NCCCN3CCN(CC3)c4cccc(c4Cl)Cl	ChemSpider_24666028	OpenPHACTS	DRD2	Assay for DRD2	IC50	1071	nM	Dopamine D2 receptor	Inhibition of dopamine D2 receptor	PubMed ID: 20149649
Cc1c(sc2c1C(=Nc3cc(ccc3N2)F)N4CCN(CC4)C)C	ChemSpider_23113880	OpenPHACTS	Drd2	Assay for DRD2	IC50	223	nM	Dopamine D2 receptor	Displacement of [3H]spiroperidol from Dopamine receptor of rat striatum membrane	PubMed ID: 6128416
Cc1c(sc2c1c(=O)n(c(n2)SCCCN3CCN(CC3)c4ncccn4)N)C	ChemSpider_23111684	OpenPHACTS	Drd2	Assay for DRD2	IC50	2000	nM	Dopamine D2 receptor	In vitro inhibitory concentration against radioligand [3H]spiperone binding to Dopamine receptor D2 in rat striatal membrane	PubMed ID: 9046348
CC1CC(=O)c2ccc(cc2N1S(=O)(=O)c3ccc4ccccc4c3)N5CCN(CC5)C	ChemSpider_26379176	OpenPHACTS	DRD2	Assay for DRD2	IC50	136	nM	Dopamine D2 receptor	Displacement of [3H]spiperone from human dopamine D2 receptor expressed in cells	PubMed ID: 21190848
CC1CC(=O)N(C(=O)C1)CCCCN2CCN(CC2)c3c4ccsc4ccn3.Cl	ChemSpider_24612115	OpenPHACTS	Drd2	Assay for DRD2	IC50	663	nM	Dopamine D2 receptor	Ability to bind at Dopamine receptor D2 of rat corpus striatum by displacing [3H]spiperone	PubMed ID: 2542551
CC1CC(C(=O)N(C1=O)CCN2CCN(CC2)c3ccccc3OC)C	ChemSpider_23154358	OpenPHACTS	Drd2	Assay for DRD2	IC50	1000	nM	Dopamine D2 receptor	Inhibition of [3H]spiperone binding to dopamine receptor from rat corpus striatal membranes	PubMed ID: 6131130
Cc1cc(c(cc1OC)C)c2c(nn3c2nc(nc3N(CCOC)CCOC)C)C	ChemSpider_24702214	OpenPHACTS	DRD2	Assay for DRD2	IC50	1000	nM	Dopamine D2 receptor	Binding affinity to dopamine D2 receptor	PubMed ID: 19361210
Cc1cc(c2c(c1)N(C(CC2=O)C)S(=O)(=O)c3ccc4ccccc4c3)N5CCN(CC5)C	ChemSpider_26380335	OpenPHACTS	DRD2	Assay for DRD2	IC50	1784	nM	Dopamine D2 receptor	Displacement of [3H]spiperone from human dopamine D2 receptor expressed in cells	PubMed ID: 21190848
Cc1cc(cc(c1OC)C)N2CCN(CC2)CCCCc3c[nH]c4c3cc(cc4)OC	ChemSpider_23252479	OpenPHACTS	Drd2	Assay for DRD2	IC50	100	nM	Dopamine D2 receptor	Displacement of [3H]spiperone from dopamine D2 receptor of rat striatal membranes	PubMed ID: 15341483
Cc1cc(ccc1N2CCN(CC2)C[C@H]3C[C@@H]3c4ccccc4)Cl.Br	ChemSpider_25061715	OpenPHACTS	DRD2	Assay for DRD2	IC50	128	nM	Dopamine D2 receptor	Binding affinity to dopamine receptor D2 cloned from human, using [3H]- YM09151 as competitive ligand	PubMed ID: 11052797
Cc1cc(ccc1N2CCN(CC2)C[C@H]3C[C@@H]3c4ccccc4)F.Br	ChemSpider_25061954	OpenPHACTS	DRD2	Assay for DRD2	IC50	68	nM	Dopamine D2 receptor	Binding affinity to dopamine receptor D2 cloned from human, using [3H]- YM09151 as competitive ligand	PubMed ID: 11052797
Cc1cc2c(cc1)C(CC2c3ccc(cc3)F)N4CCN(CC4)CCN5C(=O)N(CC5)C(C)C.C(=C\C(=O)O)\C(=O)O.C(=C\C(=O)O)\C(=O)O	ChemSpider_26333321	OpenPHACTS	Drd2	Assay for DRD2	IC50	450	nM	Dopamine D2 receptor	Displacement of [3H]spiperone from dopamine D2 receptors in rat striatal membranes	PubMed ID: 8410990
Cc1cc2c(cc1)C(CC2c3ccc(cc3)F)N4CCN(CC4)CCO.C(=C\C(=O)O)\C(=O)O.C(=C\C(=O)O)\C(=O)O	ChemSpider_26333324	OpenPHACTS	Drd2	Assay for DRD2	IC50	1100	nM	Dopamine D2 receptor	Displacement of [3H]spiperone from dopamine D2 receptors in rat striatal membranes	PubMed ID: 8410990
Cc1cc2c(o1)ccnc2N3CCN(CC3)CCCCN4C(=O)C5(CCCC5)SC4=O.Cl	ChemSpider_24610267	OpenPHACTS	Drd2	Assay for DRD2	IC50	751	nM	Dopamine D2 receptor	Ability to bind at dopamine receptor D2 of rat corpus striatum by displacing [3H]spiperone	PubMed ID: 2542551
Cc1cc2c(o1)ccnc2N3CCN(CC3)CCCCN4C(=O)CC(CC4=O)(C)C.Cl	ChemSpider_24615532	OpenPHACTS	Drd2	Assay for DRD2	IC50	708	nM	Dopamine D2 receptor	Ability to bind at Dopamine receptor D2 of rat corpus striatum by displacing [3H]spiperone	PubMed ID: 2542551
Cc1cc2c(s1)ccnc2N3CCN(CC3)CCCCN4C(=O)C5(CCCC5)SC4=O.Cl	ChemSpider_24615637	OpenPHACTS	Drd2	Assay for DRD2	IC50	279	nM	Dopamine D2 receptor	Ability to bind at dopamine receptor D2 of rat corpus striatum by displacing [3H]spiperone	PubMed ID: 2542551
Cc1cc2c3c(c1)-c4c(ccc(c4O)O)C[C@H]3N(CC2)C.Cl	ChemSpider_23340218	OpenPHACTS	Drd2	Assay for DRD2	IC50	43	nM	Dopamine D2 receptor	Displacement of [3H]spiperone from rat dopamine D2 receptor in brain striatal membrane	PubMed ID: 18289859
Cc1ccc(c(c1)C(=O)NCCN2C3C4C5CC6C4C2(C7C6C5C73)O)OC	ChemSpider_26339190	OpenPHACTS	DRD2	Assay for DRD2	Activity	50	%	Dopamine D2 receptor	Displacement of [3H]N-methylspiperone from human D2 receptor expressed in HEK cells at 10 uM	PubMed ID: 21555222
Cc1ccc(c(c1)C)N2CCN(CC2)C[C@H]3C[C@@H]3c4ccccc4.Br	ChemSpider_26350947	OpenPHACTS	DRD2	Assay for DRD2	IC50	45	nM	Dopamine D2 receptor	Binding affinity to dopamine receptor D2 cloned from human, using [3H]- YM09151 as competitive ligand	PubMed ID: 11052797
Cc1ccc(c(c1)Cl)CN2CCC(CC2)n3c4ccccc4nc3O	ChemSpider_23198546	OpenPHACTS	DRD2	Assay for DRD2	IC50	480	nM	Dopamine D2 receptor	Inhibition of human dopamine receptor D2	PubMed ID: 11585444
Cc1ccc(cc1)C2CC(c3c2cc(cc3)Cl)N4CCN(CC4)CCN5CCN(C5=O)C(C)C.C(=C\C(=O)O)\C(=O)O	ChemSpider_26398881	OpenPHACTS	Drd2	Assay for DRD2	IC50	450	nM	Dopamine D2 receptor	Displacement of [3H]spiperone from dopamine D2 receptors in rat striatal membranes	PubMed ID: 8410990
Cc1ccc(cc1)CN2CCN(CC2)CC(=O)N3c4ccccc4C[C@H]3C	ChemSpider_23191335	OpenPHACTS	DRD2	Assay for DRD2	IC50	113	nM	Dopamine D2 receptor	Inhibitory concentration against dopamine receptor D2	PubMed ID: 16220969
Cc1ccc(cc1)N2CCN(CC2)CCCN5c4cccc3cccc(c34)S5(=O)=O	ChemSpider_14526888	OpenPHACTS	Drd2	Assay for DRD2	IC50	1000	nM	Dopamine D2 receptor	The concentration required to inhibit [3H]spiperone binding to dopamine receptor D2 in rat brain membranes (in vitro)	PubMed ID: 1908521
Cc1ccc(cc1)S(=O)(=O)NCCC2CCN(CC2)CC3COc4ccccc4O3	ChemSpider_8892868	OpenPHACTS	Drd2	Assay for DRD2	IC50	30	nM	Dopamine D2 receptor	In vitro inhibition of specific binding of [3H]-YM 09151-2 to Dopamine receptor D2 site in rat striatal tissue.	PubMed ID: 11020279
Cc1ccc(cc1)S(=O)(=O)NCCCCN2CC[C@@H]3C(C2)c4cc(ccc4N3c5ccc(cc5)F)F.Cl	ChemSpider_24616232	OpenPHACTS	Drd2	Assay for DRD2	IC50	27	nM	Dopamine D2 receptor	Ability to displace [3H]spiroperidol from labeled Dopamine receptor of corpus striatum	PubMed ID: 2876105
Cc1ccc(cc1)S(=O)(=O)O.c1ccc2c(c1)CCCC23CC(=O)N(C3=O)CCCCN4CCN(CC4)N5Cc6ccccc6S5	ChemSpider_26334537	OpenPHACTS	Drd2	Assay for DRD2	IC50	280	nM	Dopamine D2 receptor	Binding affinity at Dopamine receptor D2 in rat corpus striatum by displacing [3H]-spiperone.	PubMed ID: 2874226
Cc1ccc2c(c1)C(CC2c3ccc(cc3)F)N4CCN(CC4)C	ChemSpider_23214148	OpenPHACTS	Drd2	Assay for DRD2	IC50	13	nM	Dopamine D2 receptor	Binding affinity against dopamine receptor D2	PubMed ID: 7473566
Cc1ccc2c(c1)C(CC2c3ccc(cc3)F)N4CCN(CC4)CCO	ChemSpider_23214140	OpenPHACTS	Drd2	Assay for DRD2	IC50	23	nM	Dopamine D2 receptor	Binding affinity against dopamine receptor D2	PubMed ID: 7473566
Cc1ccc2c(c1)C(CC2c3ccc(cc3)F)N4CCN(CC4)CCO.Cl.Cl	ChemSpider_26351059	OpenPHACTS	Drd2	Assay for DRD2	IC50	8.1	nM	Dopamine D2 receptor	Ability to displace [3H]haloperidol from rat striatal membranes, in order to measure its intrinsic affinity for the dopamine (DA) receptor	PubMed ID: 6134833
Cc1ccc2c(c1)Sc3ccccc3N2CC4CCCN(C4)C	ChemSpider_23293810	OpenPHACTS	DRD2	Assay for DRD2	Activity	93	%	Dopamine D2 receptor	Displacement of [3H]YM091512 from dopamine D2 receptor at 10 uM	PubMed ID: 17407813
Cc1cccc(c1)c2c3c(cc(c2O)O)C(CNCC3)c4ccccc4.Br	ChemSpider_24702806	OpenPHACTS	DRD2	Assay for DRD2	Activity	80	%	Dopamine D2 receptor	Displacement of [3H]spiperone from human dopamine D2 receptor expressed in HEK293 cells at 10 uM	PubMed ID: 18835172
Cc1cccc(c1)C2CN(CCc3c2cc(c(c3)O)O)CCCCc4cn(nn4)CCCN5CCN(CC5)c6ccccc6OC	ChemSpider_24641331	OpenPHACTS	DRD2	Assay for DRD2	IC50	1570	nM	Dopamine D2 receptor	Antagonist activity at dopamine D2 receptor expressed in HEK293 cells by by [35S]GTPgammaS binding assay in presence of quinpirole	PubMed ID: 19559623
Cc1cccc(c1C(=O)NCCCCN2CCN(CC2)c3c4ccccc4sn3)N.Cl	ChemSpider_24615198	OpenPHACTS	Drd2	Assay for DRD2	IC50	290	nM	Dopamine D2 receptor	In vitro inhibitory activity against [3H]raclopride binding to dopamine receptor D2	PubMed ID: 8676355
Cc1cccc(c1C)N2CCN(CC2)CCCC(=O)NCc3nc4cc(ccc4c(=O)n3c5ccccc5)F	ChemSpider_23319743	OpenPHACTS	DRD2	Assay for DRD2	IC50	1500	nM	Dopamine D2 receptor	Binding affinity at dopamine D2 receptor	PubMed ID: 18083580
Cc1cccc(c1CCCN2CCN(CC2)CC(c3ccc(cc3)F)N4CCN(CC4)C(C)C)c5ccccc5	ChemSpider_23283515	OpenPHACTS	Drd2	Assay for DRD2	IC50	1000	nM	Dopamine D2 receptor	Displacement of [3H]raclopride from dopamine D2 receptor in rat striatal membranes	PubMed ID: 17234422
Cc1cccc(c1N)C(=O)NCCCCN2CCN(CC2)c3c4ccccc4sn3.Cl	ChemSpider_24616779	OpenPHACTS	Drd2	Assay for DRD2	IC50	4	nM	Dopamine D2 receptor	In vitro inhibitory activity against [3H]raclopride binding to dopamine receptor D2	PubMed ID: 8676355
Cc1cccc(n1)c2ccc(cc2)C(=O)NC/C=C/CN3CCN(CC3)c4cccc(c4Cl)Cl	ChemSpider_23288903	OpenPHACTS	DRD2	Assay for DRD2	IC50	1300	nM	Dopamine D2 receptor	Antagonist activity at human dopamine D2 receptor expressed in HEK293 cells by mitogenesis assay	PubMed ID: 17672446
Cc1cccc(n1)N2CCN(CC2)CCCc3cc(ccc3OCCc4ccccc4)Cl.C(=O)(C(=O)O)O	ChemSpider_23111194	OpenPHACTS	Drd2	Assay for DRD2	IC50	293	nM	Dopamine D2 receptor	Inhibitory concentration against radioligand [3H](-)-sulpiride binding to Dopamine receptor D2 in rat	PubMed ID: 10090790
Cc1ccccc1C2CN(CCc3c2cc(c(c3)O)O)CCCn4cc(nn4)CCCN5CCN(CC5)c6ccccc6OC	ChemSpider_24638075	OpenPHACTS	DRD2	Assay for DRD2	IC50	480	nM	Dopamine D2 receptor	Antagonist activity at dopamine D2 receptor expressed in HEK293 cells by by [35S]GTPgammaS binding assay in presence of quinpirole	PubMed ID: 19559623
Cc1ccccc1N2CCN(CC2)CCCCN3C(=O)CC4(CCCC4)CC3=O	ChemSpider_23154968	OpenPHACTS	Drd2	Assay for DRD2	IC50	390	nM	Dopamine D2 receptor	Inhibition of [3H]spiperone binding to dopamine receptor from rat corpus striatal membranes	PubMed ID: 6131130
Cc1cccnc1c2ccc(cc2)C(=O)NC/C=C/CN3CCN(CC3)c4cccc(c4Cl)Cl	ChemSpider_23288904	OpenPHACTS	DRD2	Assay for DRD2	IC50	368	nM	Dopamine D2 receptor	Antagonist activity at human dopamine D2 receptor expressed in HEK293 cells by mitogenesis assay	PubMed ID: 17672446
Cc1cccnc1N2CCN(CC2)CCCCN3C(=O)C4(CCCC4)SC3=O	ChemSpider_23227495	OpenPHACTS	Drd2	Assay for DRD2	IC50	630	nM	Dopamine D2 receptor	Ability to inhibit [3H]spiperone binding to Dopamine receptor D2 in rat corpus striatum	PubMed ID: 2894466
Cc1cccnc1N2CCN(CC2)CCCCN3C(=O)CC(CC3=O)(C)C	ChemSpider_23227587	OpenPHACTS	Drd2	Assay for DRD2	IC50	1000	nM	Dopamine D2 receptor	Ability to inhibit [3H]spiperone binding to Dopamine receptor D2 in rat corpus striatum	PubMed ID: 2894466
Cc1cccnc1N2CCN(CC2)CCCCN3C(=O)CC4(CCCC4)CC3=O	ChemSpider_23227586	OpenPHACTS	Drd2	Assay for DRD2	IC50	476	nM	Dopamine D2 receptor	Ability to inhibit [3H]spiperone binding to Dopamine receptor D2 in rat corpus striatum	PubMed ID: 2894466
Cc1ccnc(n1)C2=CN(CCC2)CCCCN3C(=COc4ccccc4C3=O)Cl.C(=C/C(=O)O)\C(=O)O	ChemSpider_24749520	OpenPHACTS	Drd2	Assay for DRD2	IC50	763	nM	Dopamine D2 receptor	Inhibitory concentration against Dopamine receptor D2 in rat striatum membrane using [3H]raclopride as radioligand	PubMed ID: 15914001
Cc1ccnc(n1)N2CCN(CC2)CCCCN3C(=O)CC4(CCCC4)CC3=O	ChemSpider_23154917	OpenPHACTS	Drd2	Assay for DRD2	IC50	350	nM	Dopamine D2 receptor	Inhibition of [3H]spiperone binding to dopamine receptor from rat corpus striatal membranes	PubMed ID: 6131130
CC1CN(CC(O1)C)Cc2ccc(cc2)CN3c4ccccc4Sc5c3cc(cc5)C(F)(F)F	ChemSpider_23293823	OpenPHACTS	DRD2	Assay for DRD2	Activity	75	%	Dopamine D2 receptor	Displacement of [3H]YM091512 from dopamine D2 receptor at 10 uM	PubMed ID: 17407813
CC1CN(CC(O1)C)CCCN2c3ccccc3Sc4c2cc(cc4)C(F)(F)F	ChemSpider_23293814	OpenPHACTS	DRD2	Assay for DRD2	Activity	99	%	Dopamine D2 receptor	Displacement of [3H]YM091512 from dopamine D2 receptor at 10 uM	PubMed ID: 17407813
CC1CN(CCN1c2c3ccccc3sn2)CCCCN4C(=O)CC5(CCCC5)CC4=O	ChemSpider_23204041	OpenPHACTS	Drd2	Assay for DRD2	IC50	64	nM	Dopamine D2 receptor	In vitro affinity for rat striatal Dopamine receptor D2 labeled with [3H]spiperone	PubMed ID: 2869146
CC1CN(CCN1CCCCN2C(=O)CC3(CCCC3)CC2=O)c4c5ccccc5sn4	ChemSpider_23204029	OpenPHACTS	Drd2	Assay for DRD2	IC50	203	nM	Dopamine D2 receptor	In vitro affinity for rat striatal Dopamine receptor D2 labeled with [3H]spiperone	PubMed ID: 2869146
Cc1nc(cs1)c5ccc(CCN2CCN(CC2)c4cccc3ccccc34)cc5	ChemSpider_14649324	OpenPHACTS	Drd2	Assay for DRD2	IC50	108	nM	Dopamine D2 receptor	Binding affinity to dopamine receptor D2 in the rat brain using [3H]NPA as radioligand	PubMed ID: 1676427
Cc1nc2sccn2c(=O)c1CCN3CCN(CC3)C4c5c(cc(cc5)Cl)C(C4)c6ccc(cc6)F.C(=C\C(=O)O)\C(=O)O.C(=C\C(=O)O)\C(=O)O	ChemSpider_26333836	OpenPHACTS	Drd2	Assay for DRD2	IC50	65	nM	Dopamine D2 receptor	Displacement of [3H]spiperone from dopamine D2 receptors in rat striatal membranes	PubMed ID: 8410990
Cc1ncc(cc1)S(=O)(=O)N[C@H]2CC[C@@H](CC2)CCN3CCN(CC3)c4cc(cc(c4)C#N)C(F)(F)F	ChemSpider_23297914	OpenPHACTS	Drd2	Assay for DRD2	IC50	39	nM	Dopamine D2 receptor	Displacement of [3H]spiperone from dopamine D2 receptor in rat striatal membranes	PubMed ID: 17720494
Cc1nnc(o1)c2cccnc2N3CCN(CC3)CCCCN4C(=O)CC5(CCCC5)CC4=O	ChemSpider_23227585	OpenPHACTS	Drd2	Assay for DRD2	IC50	610	nM	Dopamine D2 receptor	Ability to inhibit [3H]spiperone binding to Dopamine receptor D2 in rat corpus striatum	PubMed ID: 2894466
Cc2cc(COc1cc(N)c(Cl)cc1C(=O)NCCN(CC)CC)on2	ChemSpider_14552577	OpenPHACTS	Drd2	Assay for DRD2	IC50	1000	nM	Dopamine D2 receptor	In vitro antagonistic activity against Dopamine receptor D2 was evaluated for the inhibition of [3H]spiperone binding	PubMed ID: 3397992
Cc4cccc(N3CCN(CCCON2C(=O)CC1(CCCC1)CC2=O)CC3)c4C	ChemSpider_14734611	OpenPHACTS	Drd2	Assay for DRD2	IC50	2000	nM	Dopamine D2 receptor	Compound was measured for affinity at dopamine receptor D2 labeled with [3H]spiroperidol radioligand in striatum tissue	PubMed ID: 1672156
Cc5nc1ccccc1c5CCCN2CCC(CC2)c4noc3cc(Cl)ccc34	ChemSpider_15130654	OpenPHACTS	Drd2	Assay for DRD2	IC50	88	nM	Dopamine D2 receptor	Ability to inhibit the binding of [3H]spiroperidol in rat striatal tissue	PubMed ID: 2861286
Cc5nc1ccccc1c5CCCN2CCC(CC2)c4noc3cc(F)ccc34	ChemSpider_15130658	OpenPHACTS	Drd2	Assay for DRD2	IC50	12	nM	Dopamine D2 receptor	Ability to inhibit the binding of [3H]spiroperidol in rat striatal tissue	PubMed ID: 2861286
Cc5nc1ccccc1c5CCCN2CCC(CC2)c4noc3ccc(cc34)OC	ChemSpider_15130639	OpenPHACTS	Drd2	Assay for DRD2	IC50	1100	nM	Dopamine D2 receptor	Ability to inhibit the binding of [3H]spiroperidol in rat striatal tissue	PubMed ID: 2861286
Cc5nc1ccccc1c5CCCN2CCC(CC2)c4noc3ccc(F)cc34	ChemSpider_15130651	OpenPHACTS	Drd2	Assay for DRD2	IC50	190	nM	Dopamine D2 receptor	Ability to inhibit the binding of [3H]spiroperidol in rat striatal tissue	PubMed ID: 2861286
Cc5nc1ccccc1c5CCCN2CCC(CC2)c4noc3ccc(O)cc34	ChemSpider_15130632	OpenPHACTS	Drd2	Assay for DRD2	IC50	340	nM	Dopamine D2 receptor	Ability to inhibit the binding of [3H]spiroperidol in rat striatal tissue	PubMed ID: 2861286
Cc5nc1ccccc1c5CCCN2CCC(CC2)c4noc3ccccc34	ChemSpider_15130638	OpenPHACTS	Drd2	Assay for DRD2	IC50	42	nM	Dopamine D2 receptor	Ability to inhibit the binding of [3H]spiroperidol in rat striatal tissue	PubMed ID: 2861286
CCC(=O)COc1cc(c(cc1C(=O)NCCN(CC)CC)Cl)N	ChemSpider_23135158	OpenPHACTS	Drd2	Assay for DRD2	IC50	1000	nM	Dopamine D2 receptor	In vitro antagonistic activity against Dopamine receptor D2 was evaluated for the inhibition of [3H]spiperone binding	PubMed ID: 3397992
CCC(=O)O.c1cc(ccc1C(=O)CCCN2CCC(CC2)(c3ccc(cc3)Cl)O)F	ChemSpider_25031285	OpenPHACTS	Drd2	Assay for DRD2	IC50	41	nM	Dopamine D2 receptor	Ability to inhibit the specific binding of [3H]- spiroperidol to Dopamine receptor D2 in rat striatal membrane preparation by 50%	PubMed ID: 2888899
CCC(=O)O[C@@]1(CCN(C[C@H]1C)CCCC(=O)c2ccc(cc2)F)c3ccccc3	ChemSpider_23152473	OpenPHACTS	Drd2	Assay for DRD2	IC50	146.7	nM	Dopamine D2 receptor	Neuroleptic activity in terms of [3H]spiroperidol binding to Dopamine receptor D2 in rat striatal membrane.	PubMed ID: 1671414
CCC(=O)OC1(CCN(C[C@@H]1C)CCCC(=O)c2ccc(cc2)F)c3ccccc3	ChemSpider_23149499	OpenPHACTS	Drd2	Assay for DRD2	IC50	33.53	nM	Dopamine D2 receptor	Ability to inhibit the specific binding of [3H]- spiroperidol to Dopamine receptor D2 in rat striatal membrane preparation by 50%	PubMed ID: 2888899
CCC(=O)OC1(CCN(C[C@H]1C)CCCC(=O)c2ccc(cc2)F)c3ccccc3	ChemSpider_23149913	OpenPHACTS	Drd2	Assay for DRD2	IC50	46.94	nM	Dopamine D2 receptor	Ability to inhibit the specific binding of [3H]- spiroperidol to Dopamine receptor D2 in rat striatal membrane preparation by 50%	PubMed ID: 2888899
CCC(=O)OC1(CCN(CC1)CCCC(=O)c2ccc(cc2)F)c3ccccc3	ChemSpider_23149938	OpenPHACTS	Drd2	Assay for DRD2	IC50	28.8	nM	Dopamine D2 receptor	Ability to inhibit the specific binding of [3H]- spiroperidol to Dopamine receptor D2 in rat striatal membrane preparation by 50%	PubMed ID: 2888899
CCC(CC)Nc1nc(nc2n1nc(c2c3cc(c(cc3Cl)OC)F)C)C	ChemSpider_24702800	OpenPHACTS	DRD2	Assay for DRD2	IC50	1000	nM	Dopamine D2 receptor	Binding affinity to dopamine D2 receptor	PubMed ID: 19361210
CCC1(CC(=O)N(C(=O)C1)CCCCN2CCN(CC2)c3c4ccccc4sn3)CC.Cl	ChemSpider_25063347	OpenPHACTS	Drd2	Assay for DRD2	IC50	49	nM	Dopamine D2 receptor	In vitro affinity for rat striatal Dopamine receptor D2 labeled with [3H]spiperone	PubMed ID: 2869146
CCc1c(sc2c1C(=Nc3cc(ccc3N2)F)N4CCN(CC4)C)C	ChemSpider_23113889	OpenPHACTS	Drd2	Assay for DRD2	IC50	172	nM	Dopamine D2 receptor	Displacement of [3H]spiroperidol from Dopamine receptor of rat striatum membrane	PubMed ID: 6128416
CCC1CC(=O)c2c(cccc2N1S(=O)(=O)c3ccc4ccccc4c3)N5CCN(CC5)C	ChemSpider_26378806	OpenPHACTS	DRD2	Assay for DRD2	IC50	1000	nM	Dopamine D2 receptor	Displacement of [3H]spiperone from human dopamine D2 receptor expressed in cells	PubMed ID: 21190848
CCc1cc(c(c(c1O)C(=O)NC[C@H]2CCCN2Cc3ccc(cc3)F)OC)Cl	ChemSpider_23240160	OpenPHACTS	Drd2	Assay for DRD2	IC50	29	nM	Dopamine D2 receptor	Inhibition of [3H]spiperone binding to rat striatal dopamine receptor D2 was determined in vitro	PubMed ID: 1672158
CCc1cc(c(c(c1O)C(=O)NCCCCN2CCN(CC2)c3c4ccccc4sn3)OC)Cl.Cl	ChemSpider_24621592	OpenPHACTS	Drd2	Assay for DRD2	IC50	80	nM	Dopamine D2 receptor	In vitro inhibitory activity against [3H]raclopride binding to dopamine receptor D2	PubMed ID: 8676355
CCc1cc(c(c(c1OC)C(=O)NCCCCN2CCN(CC2)c3c4ccccc4sn3)O)Cl.Cl	ChemSpider_24615739	OpenPHACTS	Drd2	Assay for DRD2	IC50	11	nM	Dopamine D2 receptor	In vitro inhibitory activity against [3H]raclopride binding to dopamine receptor D2	PubMed ID: 8676355
CCc1cc(c(c(c1OC)C(=O)NCCCCN2CCN(CC2)c3c4ccccc4sn3)OC)Cl.Cl	ChemSpider_24615554	OpenPHACTS	Drd2	Assay for DRD2	IC50	58	nM	Dopamine D2 receptor	In vitro inhibitory activity against [3H]raclopride binding to dopamine receptor D2	PubMed ID: 8676355
CCc1cc2c(s1)Nc3ccc(cc3N=C2N4CC(N(C(C4)C)C)C)F	ChemSpider_23113900	OpenPHACTS	Drd2	Assay for DRD2	IC50	91	nM	Dopamine D2 receptor	Displacement of [3H]spiroperidol from Dopamine receptor of rat striatum membrane	PubMed ID: 6128416
CCc1cc2c(s1)Nc3ccc(cc3N=C2N4CC(N(CC4C)C)C)F	ChemSpider_23113898	OpenPHACTS	Drd2	Assay for DRD2	IC50	93	nM	Dopamine D2 receptor	Displacement of [3H]spiroperidol from Dopamine receptor of rat striatum membrane	PubMed ID: 6128416
CCc1cc2c(s1)Nc3ccc(cc3N=C2N4CCN(C(C4)C)C)F	ChemSpider_23113895	OpenPHACTS	Drd2	Assay for DRD2	IC50	31	nM	Dopamine D2 receptor	Displacement of [3H]spiroperidol from Dopamine receptor of rat striatum membrane	PubMed ID: 6128416
CCc1ccc(c(c1OC)C(=O)NC[C@@H]2CCCN2CC)OC	ChemSpider_23121229	OpenPHACTS	Drd2	Assay for DRD2	IC50	921	nM	Dopamine D2 receptor	In vitro binding affinity at Dopamine receptor D2 in rat by displacing [3H]- spiperone from rat striatal membrane	PubMed ID: 4040977
CCCC(Cc1ccc(c(c1)OCCc2ccccc2)OC)NCCC	ChemSpider_8888554	OpenPHACTS	Drd2	Assay for DRD2	IC50	1000	nM	Dopamine D2 receptor	In vitro binding affinity at Dopamine receptor D2 of rat striatal membranes by [3H]-raclopride displacement.	PubMed ID: 10508444
CCCc1cc(c(c(c1O)C(=O)NCC2CCCN2CC)OC)OC.C(=C(/C(=O)O)\O)(\C(=O)O)/O	ChemSpider_23114932	OpenPHACTS	Drd2	Assay for DRD2	IC50	2.4	nM	Dopamine D2 receptor	In vitro ability to inhibit the binding of [3H]spiperone to dopamine receptor D2 in rat striatal membranes.	PubMed ID: 1969484
CCCc1cc(c(c(c1OC)C(=O)NC[C@@H]2CCCN2CC)O)Cl	ChemSpider_23231839	OpenPHACTS	Drd2	Assay for DRD2	IC50	110	nM	Dopamine D2 receptor	Antidopamine activity in vitro by ability to displace [3H]spiperone from rat brain striatal preparations.	PubMed ID: 3941414
CCCC[C@]1(CCN2C[C@@H](CC[C@@H]2C1)c3ccccc3)O	ChemSpider_23143593	OpenPHACTS	Drd2	Assay for DRD2	IC50	1400	nM	Dopamine D2 receptor	Concentration inhibiting the specific binding of [3H]spiroperidol by 50%	PubMed ID: 6198519
CCCCCCn1cc2c(n1)Nc3ccc(cc3N=C2N4CCN(CC4)C)F.Cl	ChemSpider_24616176	OpenPHACTS	Drd2	Assay for DRD2	IC50	700	nM	Dopamine D2 receptor	Inhibition of [3H]spiperone binding to dopamine receptor D2 from rat brain striatum	PubMed ID: 2573732
CCCCCCN1CCC=C(C1)c2csc(n2)N.Cl.Cl	ChemSpider_25061602	OpenPHACTS	Drd2	Assay for DRD2	IC50	1000	nM	Dopamine D2 receptor	Inhibition of [3H]haloperidol binding for Dopamine receptor D2 in rat striatal membranes. (36%inhibition at 10 e-6 M)	PubMed ID: 1967314
CCCCCN1CCC(CC1)COCc2ccc(cc2)F.Cl	ChemSpider_24622972	OpenPHACTS	Drd2	Assay for DRD2	IC50	1321	nM	Dopamine D2 receptor	In vitro binding affinity towards dopamine receptor D2	PubMed ID: 1360026
CCCCCN1CCC=C(C1)c2csc(n2)N.Br.Br	ChemSpider_25061812	OpenPHACTS	Drd2	Assay for DRD2	IC50	1850	nM	Dopamine D2 receptor	Inhibition of [3H]haloperidol binding for Dopamine receptor D2 in rat striatal membranes.	PubMed ID: 1967314
CCCCCOc1ccc2c(c1)c(c[nH]2)CCCCN3CCN(CC3)c4ccc(cc4)OC	ChemSpider_23252469	OpenPHACTS	Drd2	Assay for DRD2	IC50	100	nM	Dopamine D2 receptor	Displacement of [3H]spiperone from dopamine D2 receptor of rat striatal membranes	PubMed ID: 15341483
CCCCN(CCC)C1CCc2c(c[nH]n2)C1	ChemSpider_23169272	OpenPHACTS	Drd2	Assay for DRD2	IC50	330	nM	Dopamine D2 receptor	Inhibitory activity against Dopamine receptor D2 in rat corpus striatum using [3H]Apomorphine as radioligand	PubMed ID: 2571732
CCCCN1CCC=C(C1)c2csc(n2)NC.Cl.Cl	ChemSpider_25057859	OpenPHACTS	Drd2	Assay for DRD2	IC50	1000	nM	Dopamine D2 receptor	Inhibition of [3H]haloperidol binding for Dopamine receptor D2 in rat striatal membranes. (25% inhibition at 10 e-6 M)	PubMed ID: 1967314
CCCCN1CCCC2C1CCc3c2cccc3O	ChemSpider_23160877	OpenPHACTS	Drd2	Assay for DRD2	IC50	38	nM	Dopamine D2 receptor	Binding affinity against Dopamine receptor D2 using [3H]spiperone as radioligand	PubMed ID: 2824773
CCCCN1CCO[C@@H]2c3cccc4ncc(C[C@@H]12)c34	ChemSpider_18531395	OpenPHACTS	Drd2	Assay for DRD2	IC50	33	nM	Dopamine D2 receptor	In vitro affinity for dopamine receptor by displacement of [3H]- apomorphine in rat striatal membranes	PubMed ID: 6298427
CCCCN1CCOC2[C@H]1CCc3c2cc(cc3)O	ChemSpider_23137188	OpenPHACTS	Drd2	Assay for DRD2	IC50	572	nM	Dopamine D2 receptor	Dopaminergic activity assessed in vitro for displacement of [3H]apomorphine from specific binding sites on rat striatal membranes	PubMed ID: 6094811
CCCN(C)C1CCc2c(c[nH]n2)C1	ChemSpider_23169254	OpenPHACTS	Drd2	Assay for DRD2	IC50	1233	nM	Dopamine D2 receptor	Inhibitory activity against Dopamine receptor D2 in rat corpus striatum using [3H]Apomorphine as radioligand	PubMed ID: 2571732
CCCN(CC)CCc1ccc(c(c1)O)F.Br	ChemSpider_24614143	OpenPHACTS	Drd2	Assay for DRD2	IC50	1970	nM	Dopamine D2 receptor	Compound was evaluated for the inhibition of [3H]spiperone binding to dopamine receptor D2 of rat striatal membranes	PubMed ID: 1975274
CCCN(CCBr)C1CCc2cc(c(cc2C1)O)O.Br	ChemSpider_24612592	OpenPHACTS	DRD2	Assay for DRD2	IC50	1970	nM	Dopamine D2 receptor	Ability to displace [3H]spiperone binding from anterior pituitary Dopamine receptor D2 in the absence of GTP	PubMed ID: 3656361
CCCN(CCC#N)C1CCc2c(cccc2O)C1	ChemSpider_24681777	OpenPHACTS	DRD2	Assay for DRD2	IC50	130	nM	Dopamine D2 receptor	Dopamine receptor binding affinity by displacing the radioligand [3H]-dopamine from dopamine receptor.	PubMed ID: 3712381
CCCN(CCC)[C@H]1CCn2cccc2C1	ChemSpider_23258283	OpenPHACTS	Drd2	Assay for DRD2	IC50	30	nM	Dopamine D2 receptor	Compound was evaluated for binding affinity to Dopamine receptor D2 labeled with [3H]-SND 919 (0.5 nM) in rat striatal membranes	.
CCCN(CCC)CCc1ccc(c(c1)O)F.Br	ChemSpider_24614207	OpenPHACTS	Drd2	Assay for DRD2	IC50	950	nM	Dopamine D2 receptor	Compound was evaluated for the inhibition of [3H]spiperone binding to dopamine receptor D2 of rat striatal membranes	PubMed ID: 1975274
CCCN(CCC)CCc1ccc(c2c1-c3ccccc3CO2)O.Cl	ChemSpider_24622547	OpenPHACTS	Drd2	Assay for DRD2	IC50	1000	nM	Dopamine D2 receptor	Inhibitory concentration against radioligand [3H](-)-sulpiride binding to Dopamine receptor D2 in rat	PubMed ID: 10090790
CCCN(CCC)CCc1ccc(c2c1-c3ccccc3CO2)OC.Cl	ChemSpider_24619433	OpenPHACTS	Drd2	Assay for DRD2	IC50	1000	nM	Dopamine D2 receptor	Inhibitory concentration against radioligand [3H](-)-sulpiride binding to Dopamine receptor D2 in rat	PubMed ID: 10090790
CCCN(CCC)CCc1ccc(O)c2NC(=O)C(=O)c12	ChemSpider_14913267	OpenPHACTS	DRD2	Assay for DRD2	IC50	560	nM	Dopamine D2 receptor	Displacement of [3H]spiroperidol from homogenized bovine pituitary Dopamine receptor D2	PubMed ID: 2955118
CCCN(CCC)CCc1ccc(O)c2NC(=O)Oc12	ChemSpider_14842152	OpenPHACTS	DRD2	Assay for DRD2	IC50	1200	nM	Dopamine D2 receptor	Displacement of [3H]spiroperidol from homogenized bovine pituitary Dopamine receptor D2	PubMed ID: 2955118
CCCN(CCC)CCc1cccc2NC(=O)Sc12	ChemSpider_14842160	OpenPHACTS	DRD2	Assay for DRD2	IC50	1000	nM	Dopamine D2 receptor	Displacement of [3H]spiroperidol from homogenized bovine pituitary Dopamine receptor D2	PubMed ID: 2955118
CCCN(CCc1ccccc1)CCc2ccc(c(c2)F)O.Br	ChemSpider_24611135	OpenPHACTS	Drd2	Assay for DRD2	IC50	580	nM	Dopamine D2 receptor	Compound was evaluated for the inhibition of [3H]spiperone binding to dopamine receptor D2 of rat striatal membranes	PubMed ID: 1975274
CCCN(CCc1ccccc1)CCc2ccc(c(c2)O)F.Br	ChemSpider_24615215	OpenPHACTS	Drd2	Assay for DRD2	IC50	250	nM	Dopamine D2 receptor	Compound was evaluated for the inhibition of [3H]spiperone binding to dopamine receptor D2 of rat striatal membranes	PubMed ID: 1975274
CCCN(CCc1ccccc1)CCc2cccc(c2)O.Br	ChemSpider_24616310	OpenPHACTS	Drd2	Assay for DRD2	IC50	750	nM	Dopamine D2 receptor	Inhibitory activity against [3H]spiperone in Rat Striatal membrane	PubMed ID: 1360027
CCCN(CCCCN1C(=O)c2ccccc2C1=O)C3Cc4c(cccc4OC)OC3.C(=O)(C(=O)O)O	ChemSpider_23145567	OpenPHACTS	DRD2	Assay for DRD2	IC50	30	nM	Dopamine D2 receptor	Binding affinity against D2 receptor in calf caudate nucleus	PubMed ID: 7912735
CCCN(CCCCN1C(=O)CC(CC1=O)(C)C)C2Cc3c(cccc3OC)OC2.C(=O)(C(=O)O)O	ChemSpider_23145757	OpenPHACTS	DRD2	Assay for DRD2	IC50	40	nM	Dopamine D2 receptor	Binding affinity against D2 receptor in calf caudate nucleus	PubMed ID: 7912735
CCCN(CCCCN1C(=O)CC2(CCCC2)CC1=O)C3Cc4ccccc4OC3.C(=O)(C(=O)O)O	ChemSpider_23145904	OpenPHACTS	DRD2	Assay for DRD2	IC50	4	nM	Dopamine D2 receptor	Binding affinity against D2 receptor in calf caudate nucleus	PubMed ID: 7912735
CCCN(CCCCn1c2c(cccn2)oc1=O)C3Cc4c(cccc4OC)OC3.Cl	ChemSpider_24619242	OpenPHACTS	DRD2	Assay for DRD2	IC50	100	nM	Dopamine D2 receptor	Binding affinity against D2 receptor in calf caudate nucleus	PubMed ID: 7912735
CCCN(CCCCN1CC2CCCC2C1=O)C3Cc4c(cccc4OC)OC3.C(=O)(C(=O)O)O	ChemSpider_23145369	OpenPHACTS	DRD2	Assay for DRD2	IC50	3	nM	Dopamine D2 receptor	Binding affinity against D2 receptor in calf caudate nucleus	PubMed ID: 7912735
CCCN(CCCCNC(=O)c1ccc(cc1)F)C2Cc3c(cccc3OC)OC2.C(=O)(C(=O)O)O	ChemSpider_23145922	OpenPHACTS	DRD2	Assay for DRD2	IC50	7	nM	Dopamine D2 receptor	Binding affinity against D2 receptor in calf caudate nucleus	PubMed ID: 7912735
CCCN(CCCCNC(=O)c1ccccc1OC)C2Cc3c(cccc3OC)OC2.C(=O)(C(=O)O)O	ChemSpider_23145449	OpenPHACTS	DRD2	Assay for DRD2	IC50	10	nM	Dopamine D2 receptor	Binding affinity against D2 receptor in calf caudate nucleus	PubMed ID: 7912735
CCCN(CCCN)C1CCc2c(cccc2O)C1	ChemSpider_24681417	OpenPHACTS	DRD2	Assay for DRD2	IC50	2000	nM	Dopamine D2 receptor	Dopamine receptor binding affinity by displacing the radioligand [3H]-dopamine from dopamine receptor.	PubMed ID: 3712381
CCCN(CCCN1C(=O)c2ccccc2C1=O)C3Cc4c(cccc4OC)OC3.C(=O)(C(=O)O)O	ChemSpider_23145932	OpenPHACTS	DRD2	Assay for DRD2	IC50	80	nM	Dopamine D2 receptor	Binding affinity against D2 receptor in calf caudate nucleus	PubMed ID: 7912735
CCCN(CCCN1C(=O)CC2(CCCC2)CC1=O)C3Cc4c(cccc4OC)OC3.C(=O)(C(=O)O)O	ChemSpider_23145342	OpenPHACTS	DRD2	Assay for DRD2	IC50	600	nM	Dopamine D2 receptor	Binding affinity against D2 receptor in calf caudate nucleus	PubMed ID: 7912735
CCCN(CCCNS(=O)(=O)c1ccc(cc1)C)C2Cc3c(cccc3OC)OC2.C(=O)(C(=O)O)O	ChemSpider_23146020	OpenPHACTS	DRD2	Assay for DRD2	IC50	30	nM	Dopamine D2 receptor	Binding affinity against D2 receptor in calf caudate nucleus	PubMed ID: 7912735
CCCN(CCCOC)C2CCc1c(cccc1O)C2	ChemSpider_14273655	OpenPHACTS	DRD2	Assay for DRD2	IC50	150	nM	Dopamine D2 receptor	Dopamine receptor binding affinity by displacing the radioligand [3H]-dopamine from dopamine receptor.	PubMed ID: 3712381
CCCN(CCCOc1cccc(c1)N)CCc2ccccc2	ChemSpider_23138181	OpenPHACTS	Drd2	Assay for DRD2	IC50	469	nM	Dopamine D2 receptor	In vitro inhibition of [3H]haloperidol (HPD) binding to dopamine (DA) receptor of rat striatal membranes	PubMed ID: 2899647
CCCN(CCCON1C(=O)CC2(CCCC2)CC1=O)C3Cc4c(cccc4OC)OC3.C(=O)(C(=O)O)O	ChemSpider_23145400	OpenPHACTS	DRD2	Assay for DRD2	IC50	20	nM	Dopamine D2 receptor	Binding affinity against D2 receptor in calf caudate nucleus	PubMed ID: 7912735
CCCN(CCCSC)C1CCc2c(c[nH]n2)C1	ChemSpider_23168607	OpenPHACTS	Drd2	Assay for DRD2	IC50	310	nM	Dopamine D2 receptor	Inhibitory activity against dopamine receptor D2 in rat corpus striatum using [3H]apomorphine as radioligand	PubMed ID: 2571732
CCCN(CCNC(=O)C)C1Cc2c(cccc2OC)OC1.C(=O)(C(=O)O)O	ChemSpider_23145746	OpenPHACTS	DRD2	Assay for DRD2	IC50	600	nM	Dopamine D2 receptor	Binding affinity against D2 receptor in calf caudate nucleus	PubMed ID: 7912735
CCCN(CCO)C1CCc2cc(c(cc2C1)O)O.Br	ChemSpider_24619417	OpenPHACTS	DRD2	Assay for DRD2	IC50	420	nM	Dopamine D2 receptor	Ability to displace [3H]spiperone binding from anterior pituitary Dopamine receptor D2 in the absence of GTP	PubMed ID: 3656361
CCCN1[C@@H](CC2[C@H]1CCc3c2c(ccc3)OC)C	ChemSpider_23110369	OpenPHACTS	Drd2	Assay for DRD2	IC50	1000	nM	Dopamine D2 receptor	Inhibitory concentration against [3H]raclopride-labeled dopamine receptor D2 in rat striatum	PubMed ID: 8097537
CCCN1[C@H](CC2[C@H]1CCc3c2c(ccc3)OC)C	ChemSpider_23110381	OpenPHACTS	Drd2	Assay for DRD2	IC50	1000	nM	Dopamine D2 receptor	Inhibitory concentration against [3H]raclopride-labeled dopamine receptor D2 in rat striatum	PubMed ID: 8097537
CCCn1c2c(c(=O)n(c1=O)CCC)[nH]c(n2)c3ccc(cc3)OCC(=O)NCCCCC(C(=O)NCCCCC(C(=O)NCCOCCOCCNC(=O)CCC(=O)NC(CCCCNC(=O)C(CCC(=O)Nc4ccc(cc4)CCN(CCC)C5CCc6c(cccc6O)C5)N)C(=O)N)NC(=O)C)N	ChemSpider_24623375	OpenPHACTS	DRD2	Assay for DRD2	Activity	87	%	Dopamine D2 receptor	Agonist activity at human D2R receptor expressed In HEK293 cells assessed as decrease in forskolin-induced cAMP level at 10 uM	PubMed ID: 19711895
CCCn1c2c(c(=O)n(c1=O)CCC)[nH]c(n2)c3ccc(cc3)OCC(=O)NCCCCC(C(=O)NCCCCC(C(=O)NCCOCCOCCNC(=O)CCC(=O)NCCOCCOCCNC(=O)CCC(=O)NCCOCCOCCNC(=O)CCC(=O)NC(CCCCNC(=O)C(CCC(=O)Nc4ccc(cc4)CCN(CCC)C5CCc6c(cccc6O)C5) N)C(=O)N)NC(=O)C)N	ChemSpider_24628679	OpenPHACTS	DRD2	Assay for DRD2	Activity	78	%	Dopamine D2 receptor	Agonist activity at human D2R receptor expressed In HEK293 cells assessed as decrease in forskolin-induced cAMP level at 10 uM	PubMed ID: 19711895
CCCN1CC=C2c3c(sc(n3)N)CCC2C1	ChemSpider_23181385	OpenPHACTS	Drd2	Assay for DRD2	IC50	1129	nM	Dopamine D2 receptor	Binding affinity towards dopamine receptor D2 in rat striatal membrane using [3H]spiperone	PubMed ID: 1680195
CCCN1CCC(C1)c2cccc(c2)S(=O)(=O)C	ChemSpider_23171597	OpenPHACTS	Drd2	Assay for DRD2	IC50	1000	nM	Dopamine D2 receptor	Inhibitory concentration against [3H]U-86170 binding to Dopamine receptor D2 expressed in CHO-K1 cells	.
CCCN1CCC(C1)C2CCCCC2	ChemSpider_23171176	OpenPHACTS	Drd2	Assay for DRD2	IC50	1000	nM	Dopamine D2 receptor	Inhibitory concentration against [3H]U-86170 binding to Dopamine receptor D2 expressed in CHO-K1 cells	.
CCCN1CCC(C1)c2cccnc2	ChemSpider_23171596	OpenPHACTS	Drd2	Assay for DRD2	IC50	1000	nM	Dopamine D2 receptor	Inhibitory concentration against [3H]U-86170 binding to Dopamine receptor D2 expressed in CHO-K1 cells	.
CCCN1CCC2[C@@H]1CCc3c2c(ccc3)O	ChemSpider_23110311	OpenPHACTS	Drd2	Assay for DRD2	IC50	1000	nM	Dopamine D2 receptor	Inhibitory concentration against [3H]raclopride-labeled dopamine receptor D2 in rat striatum	PubMed ID: 8097537
CCCN1CCC2[C@H]1CCc3c2c(ccc3)O	ChemSpider_23110343	OpenPHACTS	Drd2	Assay for DRD2	IC50	1000	nM	Dopamine D2 receptor	Inhibitory concentration against [3H]raclopride-labeled dopamine receptor D2 in rat striatum	PubMed ID: 8097537
CCCN1CCc2c(ccc(c2CC1)Br)OC	ChemSpider_23208501	OpenPHACTS	Drd2	Assay for DRD2	IC50	680	nM	Dopamine D2 receptor	Inhibitory activity against Dopamine receptor D2 in rats using [3H]spiperone as radioligand	PubMed ID: 1433207
CCCN1CCC2C1CCc3c2cccc3	ChemSpider_23110290	OpenPHACTS	Drd2	Assay for DRD2	IC50	1000	nM	Dopamine D2 receptor	Inhibitory concentration against [3H]raclopride-labeled dopamine receptor D2 in rat striatum	PubMed ID: 8097537
CCCN1CCc2cc(cc-3c2[C@H]1Cc4c3c5c(cc4)OCO5)F	ChemSpider_23191564	OpenPHACTS	Drd2	Assay for DRD2	IC50	97.6	nM	Dopamine D2 receptor	Binding affinity against Dopamine receptor D2 from rat brain corpus striatum membrane	PubMed ID: 2147956
CCCN1CCc2cc(cc-3c2[C@H]1Cc4c3c5c(cc4)OCO5)N	ChemSpider_23191182	OpenPHACTS	Drd2	Assay for DRD2	IC50	704	nM	Dopamine D2 receptor	Binding affinity against Dopamine receptor D2 from rat brain corpus striatum membrane	PubMed ID: 2147956
CCCN1CCc2cccc-3c2C1Cc4c3cc(cc4)O	ChemSpider_23129876	OpenPHACTS	Drd2	Assay for DRD2	IC50	700	nM	Dopamine D2 receptor	Inhibition of [3H]apomorphine binding to calf caudate membrane preparation (p4)	PubMed ID: 7310821
CCCN1CCC=C(C1)c2cnc(s2)N	ChemSpider_23192955	OpenPHACTS	Drd2	Assay for DRD2	IC50	1000	nM	Dopamine D2 receptor	Inhibition of [3H]haloperidol binding for Dopamine receptor D2 in rat striatal membranes. (2% inhibition at 10 e-6 M)	PubMed ID: 1967314
CCCN1CCC=C(C1)c2csc(n2)C.Cl.Cl	ChemSpider_25061611	OpenPHACTS	Drd2	Assay for DRD2	IC50	1000	nM	Dopamine D2 receptor	Inhibition of [3H]haloperidol binding for Dopamine receptor D2 in rat striatal membranes. (41% inhibition at 10 e-6 M)	PubMed ID: 1967314
CCCN1CCC=C2C1COc3c2cc(cc3)O	ChemSpider_23232901	OpenPHACTS	DRD2	Assay for DRD2	IC50	51	nM	Dopamine D2 receptor	Concentration necessary to achieve half maximal inhibition of [3H](+)-23amino-6,7-dihydroxy-1,2,3,4-tetrahydronaphthalene binding to dopamine receptor at 1 uM	PubMed ID: 2537429
CCCN1CCC[C@H](C1)c2cccc(OS(=O)(=O)C(F)(F)F)c2	ChemSpider_18841378	OpenPHACTS	Drd2	Assay for DRD2	Activity	54	%	Dopamine D2 receptor	Compound is tested for its ability to displace Di-Pr-5,6-ADTN at 0.25 umol/kg subsuteneous dose from rat striatal binding sites in vivo	PubMed ID: 8064801
CCCN1CCC[C@H]1CNC(=O)c2c(ccc(c2O)Br)OC	ChemSpider_23121172	OpenPHACTS	Drd2	Assay for DRD2	IC50	6.3	nM	Dopamine D2 receptor	In vitro binding affinity at Dopamine receptor D2 in rat by displacing [3H]- spiperone from rat striatal membrane	PubMed ID: 4040977
CCCN1CCC[C@H]1CNC(=O)c2c(ccc(c2OC)Br)O	ChemSpider_23121171	OpenPHACTS	Drd2	Assay for DRD2	IC50	150	nM	Dopamine D2 receptor	In vitro binding affinity at Dopamine receptor D2 in rat by displacing [3H]- spiperone from rat striatal membrane	PubMed ID: 4040977
CCCN1CCC[C@H]1CNC(=O)c2c(ccc(c2OC)Br)OC	ChemSpider_23121158	OpenPHACTS	Drd2	Assay for DRD2	IC50	987	nM	Dopamine D2 receptor	In vitro binding affinity at Dopamine receptor D2 in rat by displacing [3H]- spiperone from rat striatal membrane	PubMed ID: 4040977
CCCN1CCC[C@H]2[C@H]1COc3c2ccc(c3)O	ChemSpider_23233203	OpenPHACTS	DRD2	Assay for DRD2	IC50	16	nM	Dopamine D2 receptor	Concentration necessary to achieve half maximal inhibition of [3H](+)-23amino-6,7-dihydroxy-1,2,3,4-tetrahydronaphthalene binding to dopamine receptor at 1 uM	PubMed ID: 2537429
CCCN1CCCC(C1)c2csc(n2)N.Cl.Cl	ChemSpider_25061630	OpenPHACTS	Drd2	Assay for DRD2	IC50	1000	nM	Dopamine D2 receptor	Inhibition of [3H]haloperidol binding for Dopamine receptor D2 in rat striatal membranes. (15% inhibition at 10 e-6 M)	PubMed ID: 1967314
CCCN1CCCC2C1CCc3c2ccc(c3)O	ChemSpider_23160421	OpenPHACTS	Drd2	Assay for DRD2	IC50	730	nM	Dopamine D2 receptor	Binding affinity against Dopamine receptor D2 using [3H]spiperone as radioligand	PubMed ID: 2824773
CCCN1CCCC2Cc3nc(N)sc3CC12	ChemSpider_14748746	OpenPHACTS	Drd2	Assay for DRD2	IC50	310	nM	Dopamine D2 receptor	Inhibitory concentration against [3H]- spiperone binding to Dopamine receptor at 10 mg/kg	PubMed ID: 3820220
CCCN1CCCCC(C1)NC(=O)c2cc(c(cc2OC)N)Cl	ChemSpider_23227872	OpenPHACTS	Drd2	Assay for DRD2	IC50	57	nM	Dopamine D2 receptor	Binding affinity against dopamine D2 receptor in rat brain synaptic membrane using [3H]-spiperone as radioligand	PubMed ID: 9871571
CCCN1CCN(CC(C1)NC(=O)c2cc(c(nc2OC)NC)Br)C	ChemSpider_23232540	OpenPHACTS	Drd2	Assay for DRD2	IC50	47.1	nM	Dopamine D2 receptor	Inhibition of the binding of radioligand [3H]spiperone to dopamine receptor D2 in rat brain synaptic membrane	PubMed ID: 12593651
CCCN1CCN(CC(C1)NC(=O)c2cc(c(nc2OC)NC)Br)CC	ChemSpider_23232546	OpenPHACTS	Drd2	Assay for DRD2	IC50	12.9	nM	Dopamine D2 receptor	Inhibition of the binding of radioligand [3H]spiperone to dopamine receptor D2 in rat brain synaptic membrane	PubMed ID: 12593651
CCCN1CCOC2[C@H]1CCc3c2cc(cc3)OC	ChemSpider_23137743	OpenPHACTS	Drd2	Assay for DRD2	IC50	1520	nM	Dopamine D2 receptor	Dopaminergic activity assessed in vitro for displacement of [3H]apomorphine from specific binding sites on rat striatal membranes	PubMed ID: 6094811
CCCN1CCOC2C1CCc3c2cccc3O	ChemSpider_24676454	OpenPHACTS	Drd2	Assay for DRD2	IC50	75	nM	Dopamine D2 receptor	Potency to displace the specific in vitro binding of [3H]DP-5,6-ADTN to rat striatal membrane	PubMed ID: 2903247
CCCN3CCCC2C3CCc1sc(N)nc12	ChemSpider_14748732	OpenPHACTS	Drd2	Assay for DRD2	IC50	1235	nM	Dopamine D2 receptor	Binding affinity towards dopamine receptor D2 in rat striatal membrane using [3H]spiperone	PubMed ID: 1680195
CCCNC1CCc2c(c[nH]n2)C1	ChemSpider_23169327	OpenPHACTS	Drd2	Assay for DRD2	IC50	65	nM	Dopamine D2 receptor	Inhibitory activity against dopamine receptor D2 in rat corpus striatum using [3H]apomorphine as radioligand	PubMed ID: 2571732
CCCOc1cc(c(cc1C(=O)NCCN(CC)CC)Cl)N	ChemSpider_23135423	OpenPHACTS	Drd2	Assay for DRD2	IC50	1000	nM	Dopamine D2 receptor	In vitro antagonistic activity against Dopamine receptor D2 was evaluated for the inhibition of [3H]spiperone binding	PubMed ID: 3397992
CCN(CC)C(=O)[C@H]1CN([C@@H]2Cc3c[nH]c4c3c(ccc4)C2=C1)C(=O)Nc5ccccc5	ChemSpider_24642519	OpenPHACTS	DRD2	Assay for DRD2	IC50	1590	nM	Dopamine D2 receptor	Inhibition of dopamine D2 receptor	PubMed ID: 19783143
CCN(CC)CC/N=C(/c1cc(c(cc1OC)N)Cl)\NOC	ChemSpider_23135096	OpenPHACTS	Drd2	Assay for DRD2	IC50	1000	nM	Dopamine D2 receptor	In vitro antagonistic activity against Dopamine receptor D2 was evaluated for the inhibition of [3H]spiperone binding	PubMed ID: 3397992
CCN(CC)Cc1ccc(cc1)CN2c3ccccc3Sc4c2cc(cc4)C(F)(F)F	ChemSpider_23293820	OpenPHACTS	DRD2	Assay for DRD2	Activity	97	%	Dopamine D2 receptor	Displacement of [3H]YM091512 from dopamine D2 receptor at 10 uM	PubMed ID: 17407813
CCN(CC)CCCS(=O)c1cc(c(cc1OC)N)Cl	ChemSpider_23135095	OpenPHACTS	Drd2	Assay for DRD2	IC50	1000	nM	Dopamine D2 receptor	In vitro antagonistic activity against Dopamine receptor D2 was evaluated for the inhibition of [3H]spiperone binding	PubMed ID: 3397992
CCN(CC)CCN(C)C(=O)c1cc(c(cc1O)N)Cl.Cl	ChemSpider_24615186	OpenPHACTS	Drd2	Assay for DRD2	IC50	1000	nM	Dopamine D2 receptor	In vitro antagonistic activity against Dopamine receptor D2 was evaluated for the inhibition of [3H]spiperone binding	PubMed ID: 3397992
CCN(CC)CCN(C)C(=O)c1cc(c(cc1OC)N)Cl	ChemSpider_23135238	OpenPHACTS	Drd2	Assay for DRD2	IC50	1000	nM	Dopamine D2 receptor	In vitro antagonistic activity against Dopamine receptor D2 was evaluated for the inhibition of [3H]spiperone binding	PubMed ID: 3397992
CCN(CC)CCN1C(=C(Oc2cc(c(cc2C1=O)Cl)N)C)C	ChemSpider_23135403	OpenPHACTS	Drd2	Assay for DRD2	IC50	1000	nM	Dopamine D2 receptor	In vitro antagonistic activity against Dopamine receptor D2 was evaluated for the inhibition of [3H]spiperone binding	PubMed ID: 3397992
CCN(CC)CCN1C(=C(Oc2cc(c(cc2C1=O)Cl)NC=O)C)C	ChemSpider_23134820	OpenPHACTS	Drd2	Assay for DRD2	IC50	1000	nM	Dopamine D2 receptor	In vitro antagonistic activity against Dopamine receptor D2 was evaluated for the inhibition of [3H]spiperone binding	PubMed ID: 3397992
CCN(CC)CCN1CCOc2cc(c(cc2C1=O)Cl)N	ChemSpider_23135402	OpenPHACTS	Drd2	Assay for DRD2	IC50	1000	nM	Dopamine D2 receptor	In vitro antagonistic activity against Dopamine receptor D2 was evaluated for the inhibition of [3H]spiperone binding	PubMed ID: 3397992
CCN(CC)CCNC(=O)c1cc(c(c2c1oc(c2C)C)N)Cl	ChemSpider_23134821	OpenPHACTS	Drd2	Assay for DRD2	IC50	1000	nM	Dopamine D2 receptor	In vitro antagonistic activity against Dopamine receptor D2 was evaluated for the inhibition of [3H]spiperone binding	PubMed ID: 3397992
CCN(CC)CCNC(=O)c1cc(c(cc1OC(C)(C)C(=O)C)N)Cl	ChemSpider_23135140	OpenPHACTS	Drd2	Assay for DRD2	IC50	1000	nM	Dopamine D2 receptor	In vitro antagonistic activity against Dopamine receptor D2 was evaluated for the inhibition of [3H]spiperone binding	PubMed ID: 3397992
CCN(CC)CCNC(=O)c1cc(c(cc1OC(C)C#N)N)Cl	ChemSpider_23135328	OpenPHACTS	Drd2	Assay for DRD2	IC50	1000	nM	Dopamine D2 receptor	In vitro antagonistic activity against Dopamine receptor D2 was evaluated for the inhibition of [3H]spiperone binding	PubMed ID: 3397992
CCN(CC)CCNC(=O)c1cc(c(cc1OC/C(=N/O)/C)N)Cl	ChemSpider_23135445	OpenPHACTS	Drd2	Assay for DRD2	IC50	1000	nM	Dopamine D2 receptor	In vitro antagonistic activity against Dopamine receptor D2 was evaluated for the inhibition of [3H]spiperone binding	PubMed ID: 3397992
CCN(CC)CCNC(=O)c1cc(c(cc1OC/C=C/C)N)Cl	ChemSpider_23135306	OpenPHACTS	Drd2	Assay for DRD2	IC50	1000	nM	Dopamine D2 receptor	In vitro antagonistic activity against Dopamine receptor D2 was evaluated for the inhibition of [3H]spiperone binding	PubMed ID: 3397992
CCN(CC)CCNC(=O)c1cc(c(cc1OC2CCCC2=O)N)Cl	ChemSpider_23134944	OpenPHACTS	Drd2	Assay for DRD2	IC50	1000	nM	Dopamine D2 receptor	In vitro antagonistic activity against Dopamine receptor D2 was evaluated for the inhibition of [3H]spiperone binding	PubMed ID: 3397992
CCN(CC)CCNC(=O)c1cc(c(cc1OC2CCCC[C@@H]2O)N)Cl	ChemSpider_23135705	OpenPHACTS	Drd2	Assay for DRD2	IC50	1000	nM	Dopamine D2 receptor	In vitro antagonistic activity against Dopamine receptor D2 was evaluated for the inhibition of [3H]spiperone binding	PubMed ID: 3397992
CCN(CC)CCNC(=O)c1cc(c(cc1OC2CCCC[C@@H]2OC)N)Cl	ChemSpider_23135137	OpenPHACTS	Drd2	Assay for DRD2	IC50	1000	nM	Dopamine D2 receptor	In vitro antagonistic activity against Dopamine receptor D2 was evaluated for the inhibition of [3H]spiperone binding	PubMed ID: 3397992
CCN(CC)CCNC(=O)c1cc(c(cc1OC2CCCC[C@H]2O)N)Cl	ChemSpider_23134945	OpenPHACTS	Drd2	Assay for DRD2	IC50	1000	nM	Dopamine D2 receptor	In vitro antagonistic activity against Dopamine receptor D2 was evaluated for the inhibition of [3H]spiperone binding	PubMed ID: 3397992
CCN(CC)CCNC(=O)c1cc(c(cc1OC2CCCC[C@H]2OC)N)Cl	ChemSpider_23135226	OpenPHACTS	Drd2	Assay for DRD2	IC50	1000	nM	Dopamine D2 receptor	In vitro antagonistic activity against Dopamine receptor D2 was evaluated for the inhibition of [3H]spiperone binding	PubMed ID: 3397992
CCN(CC)CCNC(=O)c1cc(c(cc1OC2CCCCC2=O)N)Cl	ChemSpider_23134965	OpenPHACTS	Drd2	Assay for DRD2	IC50	1000	nM	Dopamine D2 receptor	In vitro antagonistic activity against Dopamine receptor D2 was evaluated for the inhibition of [3H]spiperone binding	PubMed ID: 3397992
CCN(CC)CCNC(=O)c1cc(c(cc1OCC#C)N)Cl	ChemSpider_23135263	OpenPHACTS	Drd2	Assay for DRD2	IC50	1000	nM	Dopamine D2 receptor	In vitro antagonistic activity against Dopamine receptor D2 was evaluated for the inhibition of [3H]spiperone binding	PubMed ID: 3397992
CCN(CC)CCNC(=O)c1cc(c(cc1OCC(=C)C)N)Cl	ChemSpider_23134817	OpenPHACTS	Drd2	Assay for DRD2	IC50	1000	nM	Dopamine D2 receptor	In vitro antagonistic activity against Dopamine receptor D2 was evaluated for the inhibition of [3H]spiperone binding	PubMed ID: 3397992
CCN(CC)CCNC(=O)c1cc(c(cc1OCC(=O)C)N)Cl	ChemSpider_23135110	OpenPHACTS	Drd2	Assay for DRD2	IC50	1000	nM	Dopamine D2 receptor	In vitro antagonistic activity against Dopamine receptor D2 was evaluated for the inhibition of [3H]spiperone binding	PubMed ID: 3397992
CCN(CC)CCNC(=O)c1cc(c(cc1OCC(C)OC)N)Cl	ChemSpider_23135227	OpenPHACTS	Drd2	Assay for DRD2	IC50	1000	nM	Dopamine D2 receptor	In vitro antagonistic activity against Dopamine receptor D2 was evaluated for the inhibition of [3H]spiperone binding	PubMed ID: 3397992
CCN(CC)CCNC(=O)c1cc(c(cc1OCC(CO)O)N)Cl	ChemSpider_23134967	OpenPHACTS	Drd2	Assay for DRD2	IC50	1000	nM	Dopamine D2 receptor	In vitro antagonistic activity against Dopamine receptor D2 was evaluated for the inhibition of [3H]spiperone binding	PubMed ID: 3397992
CCN(CC)CCNC(=O)c1cc(c(cc1OCC(COC)O)N)Cl	ChemSpider_23134966	OpenPHACTS	Drd2	Assay for DRD2	IC50	1000	nM	Dopamine D2 receptor	In vitro antagonistic activity against Dopamine receptor D2 was evaluated for the inhibition of [3H]spiperone binding	PubMed ID: 3397992
CCN(CC)CCNC(=O)c1cc(c(cc1OCC2(CO2)C)N)Cl	ChemSpider_23135404	OpenPHACTS	Drd2	Assay for DRD2	IC50	1000	nM	Dopamine D2 receptor	In vitro antagonistic activity against Dopamine receptor D2 was evaluated for the inhibition of [3H]spiperone binding	PubMed ID: 3397992
CCN(CC)CCNC(=O)c1cc(c(cc1OCc2ccccn2)N)Cl	ChemSpider_23135707	OpenPHACTS	Drd2	Assay for DRD2	IC50	1000	nM	Dopamine D2 receptor	In vitro antagonistic activity against Dopamine receptor D2 was evaluated for the inhibition of [3H]spiperone binding	PubMed ID: 3397992
CCN(CC)CCNC(=O)c1cc(c(cc1OCC2CO2)N)Cl	ChemSpider_23135405	OpenPHACTS	Drd2	Assay for DRD2	IC50	1000	nM	Dopamine D2 receptor	In vitro antagonistic activity against Dopamine receptor D2 was evaluated for the inhibition of [3H]spiperone binding	PubMed ID: 3397992
CCN(CC)CCNC(=O)c1cc(c(cc1OCC2COC(O2)(C)C)N)Cl	ChemSpider_23135340	OpenPHACTS	Drd2	Assay for DRD2	IC50	1000	nM	Dopamine D2 receptor	In vitro antagonistic activity against Dopamine receptor D2 was evaluated for the inhibition of [3H]spiperone binding	PubMed ID: 3397992
CCN(CC)CCNC(=O)c1cc(c(cc1OCC2OCCO2)N)Cl	ChemSpider_23135350	OpenPHACTS	Drd2	Assay for DRD2	IC50	1000	nM	Dopamine D2 receptor	In vitro antagonistic activity against Dopamine receptor D2 was evaluated for the inhibition of [3H]spiperone binding	PubMed ID: 3397992
CCN(CC)CCNC(=O)c1cc(c(cc1OCC=C)N)Cl	ChemSpider_23134786	OpenPHACTS	Drd2	Assay for DRD2	IC50	1000	nM	Dopamine D2 receptor	In vitro antagonistic activity against Dopamine receptor D2 was evaluated for the inhibition of [3H]spiperone binding	PubMed ID: 3397992
CCN(CC)CCNC(=O)c1cc(c(cc1OCCC2(OCCO2)C)N)Cl	ChemSpider_23135434	OpenPHACTS	Drd2	Assay for DRD2	IC50	1000	nM	Dopamine D2 receptor	In vitro antagonistic activity against Dopamine receptor D2 was evaluated for the inhibition of [3H]spiperone binding	PubMed ID: 3397992
CCN(CC)CCNC(=O)c1cc(c(cc1OCCC=C)N)Cl	ChemSpider_23134816	OpenPHACTS	Drd2	Assay for DRD2	IC50	1000	nM	Dopamine D2 receptor	In vitro antagonistic activity against Dopamine receptor D2 was evaluated for the inhibition of [3H]spiperone binding	PubMed ID: 3397992
CCN(CC)CCNC(=O)c1cc(c(cc1OCCOCCOC)N)Cl	ChemSpider_23135345	OpenPHACTS	Drd2	Assay for DRD2	IC50	1000	nM	Dopamine D2 receptor	In vitro antagonistic activity against Dopamine receptor D2 was evaluated for the inhibition of [3H]spiperone binding	PubMed ID: 3397992
CCN(CC)CCNC(=O)c2cc(Cl)c(N)cc2OCC1CCCO1	ChemSpider_14552579	OpenPHACTS	Drd2	Assay for DRD2	IC50	1000	nM	Dopamine D2 receptor	In vitro antagonistic activity against Dopamine receptor D2 was evaluated for the inhibition of [3H]spiperone binding	PubMed ID: 3397992
CCN(CC)CCNC(=O)c2cc(Cl)c(N)cc2OCC=1NCCN=1	ChemSpider_14552580	OpenPHACTS	Drd2	Assay for DRD2	IC50	1000	nM	Dopamine D2 receptor	In vitro antagonistic activity against Dopamine receptor D2 was evaluated for the inhibition of [3H]spiperone binding	PubMed ID: 3397992
CCN(CCc1ccccc1)CCc2ccc(c(c2)O)F.Br	ChemSpider_24612985	OpenPHACTS	Drd2	Assay for DRD2	IC50	230	nM	Dopamine D2 receptor	Compound was evaluated for the inhibition of [3H]spiperone binding to dopamine receptor D2 of rat striatal membranes	PubMed ID: 1975274
CCN1C(=O)N(CC1)CCN2CCN(CC2)C3c4c(cc(cc4)Cl)C(C3)c5ccc(cc5)F.C(=C\C(=O)O)\C(=O)O.C(=C\C(=O)O)\C(=O)O	ChemSpider_26333609	OpenPHACTS	Drd2	Assay for DRD2	IC50	260	nM	Dopamine D2 receptor	Displacement of [3H]spiperone from dopamine D2 receptors in rat striatal membranes	PubMed ID: 8410990
CCN1c2ccc(cc2CC1=O)CCN3CCN(CC3)c4cccc5c4cccc5	ChemSpider_23148454	OpenPHACTS	Drd2	Assay for DRD2	IC50	81.2	nM	Dopamine D2 receptor	Binding affinity to dopamine receptor D2 in the rat brain using [3H]NPA as radioligand	PubMed ID: 1676427
CCN1CC[C@@H]2[C@@H](C1)c3cc(ccc3N2c4ccc(cc4)F)F	ChemSpider_23157136	OpenPHACTS	Drd2	Assay for DRD2	IC50	2.3	nM	Dopamine D2 receptor	Affinity for Dopamine receptors in the rat striatum using [3H]spiroperidol displacement.	PubMed ID: 2876102
CCN1CCC[C@H](C1)c2cccc(O)c2	ChemSpider_18795924	OpenPHACTS	Drd2	Assay for DRD2	IC50	1320	nM	Dopamine D2 receptor	Binding affinity against Dopamine receptor D2 using [3H]spiperone as radioligand	PubMed ID: 2824773
CCN1CCC[C@H]1CNC(=O)c2c(ccc(c2OC)I)O	ChemSpider_23209114	OpenPHACTS	Drd2	Assay for DRD2	IC50	196	nM	Dopamine D2 receptor	In vivo inhibitory activity against dopamine (D2) receptor in rat caudate-putamen tissue	PubMed ID: 14592497
CCN1CCC[C@H]1CNC(=O)c2cc(cc3c2OCC3)Br	ChemSpider_23144828	OpenPHACTS	Drd2	Assay for DRD2	IC50	7.2	nM	Dopamine D2 receptor	The affinity for the Dopamine receptor D2 was assessed by the inhibition of [3H]-spiperone binding in rat striatal membranes in vitro.	PubMed ID: 1973734
CCN1CCC[C@H]1CNC(=O)c2cc(cc3c2OCCO3)Br	ChemSpider_23166472	OpenPHACTS	Drd2	Assay for DRD2	IC50	46	nM	Dopamine D2 receptor	The affinity for the Dopamine receptor D2 was assessed by the inhibition of [3H]-spiperone binding in rat striatal membranes in vitro.	PubMed ID: 1973734
CCN1CCCC1CN2Cc3ccc(cc3C2=O)Cl	ChemSpider_23198670	OpenPHACTS	Drd2	Assay for DRD2	IC50	1300	nM	Dopamine D2 receptor	Tested in vitro for inhibition of [3H]spiperone binding to dopamine receptor D2	PubMed ID: 7901417
CCN1CCCC1CNC(=O)c2c(c(cc(c2OC)N)Br)O.Cl	ChemSpider_24618446	OpenPHACTS	Drd2	Assay for DRD2	IC50	33	nM	Dopamine D2 receptor	In vitro ability to inhibit the binding of [3H]spiperone to dopamine receptor D2 in rat striatal membranes.	PubMed ID: 1969484
CCN1CCCC1CNC(=O)c2c(c(cc(c2OC)O)Br)O.Cl	ChemSpider_24615351	OpenPHACTS	Drd2	Assay for DRD2	IC50	1.9	nM	Dopamine D2 receptor	In vitro ability to inhibit the binding of [3H]spiperone to dopamine receptor D2 in rat striatal membranes.	PubMed ID: 1969484
CCN1CCCC1CNC(=O)c2c(ccc(c2O)OC)OC	ChemSpider_23114933	OpenPHACTS	Drd2	Assay for DRD2	IC50	205	nM	Dopamine D2 receptor	In vitro ability to inhibit the binding of [3H]spiperone to dopamine receptor D2 in rat striatal membranes.	PubMed ID: 1969484
CCN1CCCC1CNC(=O)c2cc(c(cc2OC)OC)Br	ChemSpider_23166100	OpenPHACTS	Drd2	Assay for DRD2	IC50	44	nM	Dopamine D2 receptor	The affinity for the Dopamine receptor D2 was assessed by the inhibition of [3H]-spiperone binding in rat striatal membranes in vitro.	PubMed ID: 1973734
CCN1CCCC1CNC(=O)c2cc(cc(c2OC)O)Br	ChemSpider_23166454	OpenPHACTS	Drd2	Assay for DRD2	IC50	10	nM	Dopamine D2 receptor	The affinity for the Dopamine receptor D2 was assessed by the inhibition of [3H]-spiperone binding in rat striatal membranes in vitro.	PubMed ID: 1973734
CCN1CCCC2C1CCc3c2cc(cc3)O	ChemSpider_23160906	OpenPHACTS	Drd2	Assay for DRD2	IC50	110	nM	Dopamine D2 receptor	Binding affinity against Dopamine receptor D2 using [3H]spiperone as radioligand	PubMed ID: 2824773
CCN1CCCC2C1CCc3c2cccc3O	ChemSpider_23160610	OpenPHACTS	Drd2	Assay for DRD2	IC50	102	nM	Dopamine D2 receptor	Binding affinity against Dopamine receptor D2 using [3H]spiperone as radioligand	PubMed ID: 2824773
CCN1CCCCC(C1)NC(=O)c2cc(c(cc2OC)N)Cl	ChemSpider_23227617	OpenPHACTS	Drd2	Assay for DRD2	IC50	39	nM	Dopamine D2 receptor	Binding affinity against dopamine D2 receptor in rat brain synaptic membrane using [3H]-spiperone as radioligand	PubMed ID: 9871571
CCN1CCCCCOc2cc(c(cc2C(=O)NCCC1)Cl)N	ChemSpider_23135354	OpenPHACTS	Drd2	Assay for DRD2	IC50	7.7	nM	Dopamine D2 receptor	In vitro antagonistic activity against Dopamine receptor D2 was evaluated for the inhibition of [3H]spiperone binding	PubMed ID: 3397992
CCN1CCCNC(=O)c2cc(c(cc2OCCOCC1)N)Cl	ChemSpider_23135353	OpenPHACTS	Drd2	Assay for DRD2	IC50	1000	nM	Dopamine D2 receptor	In vitro antagonistic activity against Dopamine receptor D2 was evaluated for the inhibition of [3H]spiperone binding	PubMed ID: 3397992
CCN1CCN(C1=O)CCN2CCN(CC2)C3CC(c4c3cc(cc4)F)c5ccc(cc5)F.Cl.Cl	ChemSpider_26348932	OpenPHACTS	Drd2	Assay for DRD2	IC50	25	nM	Dopamine D2 receptor	Inhibition of [3H]spiperone binding to Dopamine receptor D2 from rat striatal membranes	PubMed ID: 2903929
CCN1CCOC2[C@H]1CCc3c2cc(cc3)O	ChemSpider_23137605	OpenPHACTS	Drd2	Assay for DRD2	IC50	3.3	nM	Dopamine D2 receptor	Dopaminergic activity assessed in vitro for displacement of [3H]apomorphine from specific binding sites on rat striatal membranes	PubMed ID: 6094811
CCN1CCOC2[C@H]1CCc3c2cc(cc3)OC	ChemSpider_23137698	OpenPHACTS	Drd2	Assay for DRD2	IC50	1242	nM	Dopamine D2 receptor	Dopaminergic activity assessed in vitro for displacement of [3H]apomorphine from specific binding sites on rat striatal membranes	PubMed ID: 6094811
CCN1CCOC2[C@H]1CCc3c2ccc(c3)O	ChemSpider_23137421	OpenPHACTS	Drd2	Assay for DRD2	IC50	110	nM	Dopamine D2 receptor	Dopaminergic activity assessed in vitro for displacement of [3H]apomorphine from specific binding sites on rat striatal membranes	PubMed ID: 6094811
CCN1CCOC2[C@H]1CCc3c2cccc3	ChemSpider_23137712	OpenPHACTS	Drd2	Assay for DRD2	IC50	185	nM	Dopamine D2 receptor	Dopaminergic activity assessed in vitro for displacement of [3H]apomorphine from specific binding sites on rat striatal membranes	PubMed ID: 6094811
CCN1CCOC2[C@H]1CCc3c2cccc3O	ChemSpider_23137601	OpenPHACTS	Drd2	Assay for DRD2	IC50	120	nM	Dopamine D2 receptor	Dopaminergic activity assessed in vitro for displacement of [3H]apomorphine from specific binding sites on rat striatal membranes	PubMed ID: 6094811
CCN1CCOC2[C@H]1CCc3c2cccc3OC	ChemSpider_23137711	OpenPHACTS	Drd2	Assay for DRD2	IC50	82	nM	Dopamine D2 receptor	Dopaminergic activity assessed in vitro for displacement of [3H]apomorphine from specific binding sites on rat striatal membranes	PubMed ID: 6094811
CCN2CCC[C@H]2CNC(=O)c1c(O)c(C)cc(Br)c1OC	ChemSpider_10238834	OpenPHACTS	Drd2	Assay for DRD2	IC50	5.5	nM	Dopamine D2 receptor	Antidopamine activity in vitro by ability to displace [3H]spiperone from rat brain striatal preparations.	PubMed ID: 3941414
CCN2CCC[C@H]2CNC(=O)c1c(O)c(C)cc(C)c1OC	ChemSpider_10238835	OpenPHACTS	Drd2	Assay for DRD2	IC50	7.7	nM	Dopamine D2 receptor	Antidopamine activity in vitro by ability to displace [3H]spiperone from rat brain striatal preparations.	PubMed ID: 3941414
CCN2CCC[C@H]2CNC(=O)c1c(O)c(C)cc(CCC)c1OC	ChemSpider_10238836	OpenPHACTS	Drd2	Assay for DRD2	IC50	150	nM	Dopamine D2 receptor	Antidopamine activity in vitro by ability to displace [3H]spiperone from rat brain striatal preparations.	PubMed ID: 3941414
CCN2CCC[C@H]2CNC(=O)c1c(O)c(C)cc(Cl)c1OC	ChemSpider_10238833	OpenPHACTS	Drd2	Assay for DRD2	IC50	2.6	nM	Dopamine D2 receptor	Antidopamine activity in vitro by ability to displace [3H]spiperone from rat brain striatal preparations.	PubMed ID: 3941414
CCN2CCC[C@H]2CNC(=O)c1c(O)c(CC)cc(F)c1OC	ChemSpider_10238838	OpenPHACTS	Drd2	Assay for DRD2	IC50	1.5	nM	Dopamine D2 receptor	Antidopamine activity in vitro by ability to displace [3H]spiperone from rat brain striatal preparations.	PubMed ID: 3941414
CCN2CCC[C@H]2CNC(=O)c1c(O)c(CCC)cc(C)c1OC	ChemSpider_10238846	OpenPHACTS	Drd2	Assay for DRD2	IC50	5	nM	Dopamine D2 receptor	Antidopamine activity in vitro by ability to displace [3H]spiperone from rat brain striatal preparations.	PubMed ID: 3941414
CCN2CCC[C@H]2CNC(=O)c1c(O)c(CCC)cc(Cl)c1OC	ChemSpider_10238844	OpenPHACTS	Drd2	Assay for DRD2	IC50	3	nM	Dopamine D2 receptor	Antidopamine activity in vitro by ability to displace [3H]spiperone from rat brain striatal preparations.	PubMed ID: 3941414
CCN2CCC[C@H]2CNC(=O)c1c(O)c(Cl)cc(Br)c1OC	ChemSpider_10238810	OpenPHACTS	Drd2	Assay for DRD2	IC50	58	nM	Dopamine D2 receptor	Antidopamine activity in vitro by ability to displace [3H]spiperone from rat brain striatal preparations.	PubMed ID: 3941414
CCN2CCC[C@H]2CNC(=O)c1c(O)ccc(CC)c1OC	ChemSpider_10238806	OpenPHACTS	Drd2	Assay for DRD2	IC50	123	nM	Dopamine D2 receptor	In vitro binding affinity at Dopamine receptor D2 in rat by displacing [3H]- spiperone from rat striatal membrane	PubMed ID: 4040977
CCN2CCC[C@H]2CNC(=O)c1c(O)ccc(Cl)c1OC	ChemSpider_10238803	OpenPHACTS	Drd2	Assay for DRD2	IC50	64	nM	Dopamine D2 receptor	In vitro binding affinity at Dopamine receptor D2 in rat by displacing [3H]- spiperone from rat striatal membrane	PubMed ID: 4040977
CCN2CCC[C@H]2CNC(=O)c1c(OC)c(C)cc(Br)c1O	ChemSpider_10238821	OpenPHACTS	Drd2	Assay for DRD2	IC50	11	nM	Dopamine D2 receptor	Antidopamine activity in vitro by ability to displace [3H]spiperone from rat brain striatal preparations.	PubMed ID: 3941414
CCN2CCC[C@H]2CNC(=O)c1c(OC)c(C)cc(Cl)c1O	ChemSpider_10238812	OpenPHACTS	Drd2	Assay for DRD2	IC50	11	nM	Dopamine D2 receptor	Antidopamine activity in vitro by ability to displace [3H]spiperone from rat brain striatal preparations.	PubMed ID: 3941414
CCN2CCC[C@H]2CNC(=O)c1c(OC)c(cc(Br)c1O)[N+]([O-])=O	ChemSpider_10238823	OpenPHACTS	Drd2	Assay for DRD2	IC50	185	nM	Dopamine D2 receptor	Antidopamine activity in vitro by ability to displace [3H]spiperone from rat brain striatal preparations.	PubMed ID: 3941414
CCN2CCC[C@H]2CNC(=O)c1c(OC)c(CC)cc(Br)c1O	ChemSpider_10238822	OpenPHACTS	Drd2	Assay for DRD2	IC50	17	nM	Dopamine D2 receptor	Antidopamine activity in vitro by ability to displace [3H]spiperone from rat brain striatal preparations.	PubMed ID: 3941414
CCN2CCC[C@H]2CNC(=O)c1c(OC)c(Cl)cc(Br)c1O	ChemSpider_10238816	OpenPHACTS	Drd2	Assay for DRD2	IC50	17	nM	Dopamine D2 receptor	Antidopamine activity in vitro by ability to displace [3H]spiperone from rat brain striatal preparations.	PubMed ID: 3941414
CCN2CCC[C@H]2CNC(=O)c1c(OC)c(F)cc(Br)c1O	ChemSpider_10238815	OpenPHACTS	Drd2	Assay for DRD2	IC50	6.6	nM	Dopamine D2 receptor	Antidopamine activity in vitro by ability to displace [3H]spiperone from rat brain striatal preparations.	PubMed ID: 3941414
CCN2CCC[C@H]2CNC(=O)c1c(OC)ccc(C)c1O	ChemSpider_10238832	OpenPHACTS	Drd2	Assay for DRD2	IC50	19	nM	Dopamine D2 receptor	In vitro binding affinity at Dopamine receptor D2 in rat by displacing [3H]- spiperone from rat striatal membrane	PubMed ID: 4040977
CCN2CCC[C@H]2CNC(=O)c1c(OC)ccc(CCC)c1O	ChemSpider_10238843	OpenPHACTS	Drd2	Assay for DRD2	IC50	4.8	nM	Dopamine D2 receptor	In vitro binding affinity at Dopamine receptor D2 in rat by displacing [3H]- spiperone from rat striatal membrane	PubMed ID: 4040977
CCN2CCC[C@H]2CNC(=O)c1c(OC)ccc(CCCC)c1O	ChemSpider_10238847	OpenPHACTS	Drd2	Assay for DRD2	IC50	26	nM	Dopamine D2 receptor	In vitro binding affinity at Dopamine receptor D2 in rat by displacing [3H]- spiperone from rat striatal membrane	PubMed ID: 4040977
CCN2CCC[C@H]2CNC(=O)c1c(OC)ccc(Cl)c1O	ChemSpider_10238808	OpenPHACTS	Drd2	Assay for DRD2	IC50	39	nM	Dopamine D2 receptor	In vitro binding affinity at Dopamine receptor D2 in rat by displacing [3H]- spiperone from rat striatal membrane	PubMed ID: 4040977
CCN2CCC[C@H]2CNC(=O)c1c(OC)ccc(F)c1O	ChemSpider_10238807	OpenPHACTS	Drd2	Assay for DRD2	IC50	362	nM	Dopamine D2 receptor	In vitro binding affinity at Dopamine receptor D2 in rat by displacing [3H]- spiperone from rat striatal membrane	PubMed ID: 4040977
CCN2CCC[C@H]2CNC(=O)c1cc(Br)cc(Br)c1OC	ChemSpider_10238768	OpenPHACTS	Drd2	Assay for DRD2	IC50	8	nM	Dopamine D2 receptor	Antidopamine activity in vitro by ability to displace [3H]spiperone from rat brain striatal preparations.	PubMed ID: 3941414
CCN2CCC[C@H]2CNC(=O)c1cccc(OC)c1OC	ChemSpider_10238764	OpenPHACTS	Drd2	Assay for DRD2	IC50	52	nM	Dopamine D2 receptor	Inhibition of [3H]spiperone binding to rat striatal dopamine receptor D2 was determined in vitro	PubMed ID: 1672158
CCN2CCCC2CNC(=O)c1c(N)c(Br)cc(OC)c1OC	ChemSpider_14375545	OpenPHACTS	Drd2	Assay for DRD2	IC50	21	nM	Dopamine D2 receptor	In vitro ability to inhibit the binding of [3H]spiperone to dopamine receptor D2 in rat striatal membranes.	PubMed ID: 1969484
CCN2CCCC2CNC(=O)c1c(O)c(CC)cc(OC)c1OC	ChemSpider_14375565	OpenPHACTS	Drd2	Assay for DRD2	IC50	0.77	nM	Dopamine D2 receptor	In vitro ability to inhibit the binding of [3H]spiperone to dopamine receptor D2 in rat striatal membranes.	PubMed ID: 1969484
CCN2CCCC2CNC(=O)c1c(O)c(OC)cc(Br)c1OC	ChemSpider_14375537	OpenPHACTS	Drd2	Assay for DRD2	IC50	67	nM	Dopamine D2 receptor	In vitro ability to inhibit the binding of [3H]spiperone to dopamine receptor D2 in rat striatal membranes.	PubMed ID: 1969484
CCN2CCCC2CNC(=O)c1c(O)c(OC)cc(Cl)c1OC	ChemSpider_14375543	OpenPHACTS	Drd2	Assay for DRD2	IC50	71	nM	Dopamine D2 receptor	In vitro ability to inhibit the binding of [3H]spiperone to dopamine receptor D2 in rat striatal membranes.	PubMed ID: 1969484
CCN2CCCC2CNC(=O)c1c(O)ccc(O)c1OC	ChemSpider_14375534	OpenPHACTS	Drd2	Assay for DRD2	IC50	56	nM	Dopamine D2 receptor	In vitro ability to inhibit the binding of [3H]spiperone to dopamine receptor D2 in rat striatal membranes.	PubMed ID: 1969484
CCN2CCCC2CNC(=O)c1c(OC)c(CC)cc(OC)c1O	ChemSpider_14375527	OpenPHACTS	Drd2	Assay for DRD2	IC50	19	nM	Dopamine D2 receptor	In vitro ability to inhibit the binding of [3H]spiperone to dopamine receptor D2 in rat striatal membranes.	PubMed ID: 1969484
CCN2CCCC2CNC(=O)c1c(OC)c(CC)cc(OC)c1OC	ChemSpider_14375541	OpenPHACTS	Drd2	Assay for DRD2	IC50	820	nM	Dopamine D2 receptor	In vitro ability to inhibit the binding of [3H]spiperone to dopamine receptor D2 in rat striatal membranes.	PubMed ID: 1969484
CCN2CCCC2CNC(=O)c1c(OC)c(OC)cc(Br)c1OC	ChemSpider_14375556	OpenPHACTS	Drd2	Assay for DRD2	IC50	1750	nM	Dopamine D2 receptor	In vitro ability to inhibit the binding of [3H]spiperone to dopamine receptor D2 in rat striatal membranes.	PubMed ID: 1969484
CCN2CCCC2CNC(=O)c1c(OC)c(OC)cc(Cl)c1O	ChemSpider_14375521	OpenPHACTS	Drd2	Assay for DRD2	IC50	1.7	nM	Dopamine D2 receptor	In vitro ability to inhibit the binding of [3H]spiperone to dopamine receptor D2 in rat striatal membranes.	PubMed ID: 1969484
CCN2CCCC2CNC(=O)c1c(OC)c(OC)cc(Cl)c1OC	ChemSpider_14375557	OpenPHACTS	Drd2	Assay for DRD2	IC50	420	nM	Dopamine D2 receptor	In vitro ability to inhibit the binding of [3H]spiperone to dopamine receptor D2 in rat striatal membranes.	PubMed ID: 1969484
CCNC(=O)N(CCCN(C)C)C(=O)[C@@H]1C[C@@H]2c3cc(cc4c3c(c[nH]4)C[C@H]2N(C1)C)C(C)(C)C	ChemSpider_23113279	OpenPHACTS	Drd2	Assay for DRD2	IC50	1060	nM	Dopamine D2 receptor	Displacement of [3H]spiroperidol from D2 receptor in rat striatum	PubMed ID: 9871719
CCNC(=O)N(CCCN(C)C)C(=O)[C@@H]1C[C@@H]2c3ccc(c4c3c(c[nH]4)C[C@H]2N(C1)C)C(C)(C)C	ChemSpider_23113258	OpenPHACTS	Drd2	Assay for DRD2	IC50	570	nM	Dopamine D2 receptor	Displacement of [3H]spiroperidol from D2 receptor in rat striatum	PubMed ID: 9871719
CCNC(=O)N(CCCN(C)C)C(=O)[C@@H]1C[C@@H]2c3cccc4c3c(c[nH]4)C[C@H]2N(C1)C	ChemSpider_23113161	OpenPHACTS	Drd2	Assay for DRD2	IC50	50	nM	Dopamine D2 receptor	Displacement of [3H]spiroperidol from D2 receptor in rat striatum	PubMed ID: 9871719
CCNc1cc(c(cc1Cl)C(=O)NC2CCCCN(C2)CC)OC	ChemSpider_23227637	OpenPHACTS	Drd2	Assay for DRD2	IC50	25	nM	Dopamine D2 receptor	Binding affinity against dopamine D2 receptor in rat brain synaptic membrane using [3H]-spiperone as radioligand	PubMed ID: 9871571
CCNc1cc(c(cc1Cl)C(=O)NC2CN(CCN(C2)CC)C)OC	ChemSpider_9189265	OpenPHACTS	Drd2	Assay for DRD2	IC50	181	nM	Dopamine D2 receptor	Binding affinity against dopamine D2 receptor in rat brain synaptic membrane using [3H]-spiperone as radioligand	PubMed ID: 9871571
CCNC1CCc2c(c[nH]n2)C1	ChemSpider_23168545	OpenPHACTS	Drd2	Assay for DRD2	IC50	610	nM	Dopamine D2 receptor	Inhibitory activity against dopamine receptor D2 in rat corpus striatum using [3H]apomorphine as radioligand	PubMed ID: 2571732
CCOC(=O)c1ccc(cc1)N2CCN(CC2)CCCN3c4cccc5c4c(ccc5)S3(=O)=O	ChemSpider_23172220	OpenPHACTS	Drd2	Assay for DRD2	IC50	1000	nM	Dopamine D2 receptor	The concentration required to inhibit [3H]spiperone binding to dopamine receptor D2 in rat brain membranes (in vitro)	PubMed ID: 1908521
CCOC(=O)Nc1ccccc1C(=O)NCCCCN2CCN(CC2)c3c4ccccc4sn3.Cl	ChemSpider_24612297	OpenPHACTS	Drd2	Assay for DRD2	IC50	5.4	nM	Dopamine D2 receptor	In vitro inhibitory activity against [3H]raclopride binding to dopamine receptor D2	PubMed ID: 8676355
CCOC(=O)NCCCCN1CC[C@@H]2C(C1)c3cc(ccc3N2c4ccc(cc4)F)F.Cl	ChemSpider_24623402	OpenPHACTS	Drd2	Assay for DRD2	IC50	11	nM	Dopamine D2 receptor	Ability to displace [3H]spiroperidol from labeled Dopamine receptor of corpus striatum	PubMed ID: 2876105
CCOc1ccc(cc1)N2CCN(CC2)CCCCc3c[nH]c4c3cc(cc4)OC	ChemSpider_23252377	OpenPHACTS	Drd2	Assay for DRD2	IC50	100	nM	Dopamine D2 receptor	Displacement of [3H]spiperone from dopamine D2 receptor of rat striatal membranes	PubMed ID: 15341483
CCOc1ccc2c(c1)c(c[nH]2)CCCCN3CCN(CC3)c4ccc(cc4)OC	ChemSpider_23252343	OpenPHACTS	Drd2	Assay for DRD2	IC50	300	nM	Dopamine D2 receptor	Displacement of [3H]spiperone from dopamine D2 receptor of rat striatal membranes	PubMed ID: 15341483
CCOc1ccccc1N2CCN(CC2)CCCC(=O)NCc3nc4cc(ccc4c(=O)n3c5ccc(cc5)OC)F	ChemSpider_23319413	OpenPHACTS	DRD2	Assay for DRD2	IC50	1500	nM	Dopamine D2 receptor	Binding affinity at dopamine D2 receptor	PubMed ID: 18083580
CCOc1ccccc1N2CCN(CC2)CCCC(=O)NCc3nc4ccc(cc4c(=O)n3c5ccc(cc5)OC)F	ChemSpider_23319384	OpenPHACTS	DRD2	Assay for DRD2	IC50	140	nM	Dopamine D2 receptor	Binding affinity at dopamine D2 receptor	PubMed ID: 18083580
CCOc1ccccc1N2CCN(CC2)CCCC(=O)NCc3nc4ccc(cc4c(=O)n3c5ccccc5)F	ChemSpider_23319742	OpenPHACTS	DRD2	Assay for DRD2	IC50	1000	nM	Dopamine D2 receptor	Binding affinity at dopamine D2 receptor	PubMed ID: 18083580
Cl.CC(C)CCN(CCC)CCc2cc(OCCc1ccccc1)c(cc2)OC	ChemSpider_14181231	OpenPHACTS	Drd2	Assay for DRD2	IC50	680	nM	Dopamine D2 receptor	Inhibitory concentration against radioligand [3H](-)-sulpiride binding to Dopamine receptor D2 in rat	PubMed ID: 10090790
Cl.CCCCC(NCCC)Cc2cc(OCCc1ccccc1)c(cc2)OC	ChemSpider_13791486	OpenPHACTS	Drd2	Assay for DRD2	IC50	1000	nM	Dopamine D2 receptor	In vitro binding affinity at Dopamine receptor D2 of rat striatal membranes by [3H]-raclopride displacement.	PubMed ID: 10508444
Cl.CCCN(CCC)CCc2cc(ccc2OCCc1ccccc1)OC	ChemSpider_14181218	OpenPHACTS	Drd2	Assay for DRD2	IC50	791	nM	Dopamine D2 receptor	Inhibitory concentration against radioligand [3H](-)-sulpiride binding to Dopamine receptor D2 in rat	PubMed ID: 10090790
Cl.CCCN(CCC)CCc2cc(F)ccc2OCCc1ccccc1	ChemSpider_14181227	OpenPHACTS	Drd2	Assay for DRD2	IC50	1000	nM	Dopamine D2 receptor	Inhibitory concentration against radioligand [3H](-)-sulpiride binding to Dopamine receptor D2 in rat	PubMed ID: 10090790
Cl.CCCN(CCC)CCc2cc(OCCc1ccc(F)cc1)c(cc2)OC	ChemSpider_14181195	OpenPHACTS	Drd2	Assay for DRD2	IC50	1000	nM	Dopamine D2 receptor	Inhibitory concentration against radioligand [3H](-)-sulpiride binding to Dopamine receptor D2 in rat	PubMed ID: 10090790
Cl.CCCN(CCC)CCc2cc(OCCc1ccccc1)c(O)cc2	ChemSpider_14181224	OpenPHACTS	Drd2	Assay for DRD2	IC50	1000	nM	Dopamine D2 receptor	Inhibitory concentration against radioligand [3H](-)-sulpiride binding to Dopamine receptor D2 in rat	PubMed ID: 10090790
Cl.CCCN(CCC)CCc2cc(OCCc1cccs1)c(OC)cc2	ChemSpider_14181188	OpenPHACTS	Drd2	Assay for DRD2	IC50	1000	nM	Dopamine D2 receptor	Inhibitory concentration against radioligand [3H](-)-sulpiride binding to Dopamine receptor D2 in rat	PubMed ID: 10090790
Cl.CCCN(CCC)CCc2ccc(OCCc1ccccc1)c(O)c2	ChemSpider_14181209	OpenPHACTS	Drd2	Assay for DRD2	IC50	1000	nM	Dopamine D2 receptor	Inhibitory concentration against radioligand [3H](-)-sulpiride binding to Dopamine receptor D2 in rat	PubMed ID: 10090790
Cl.CCCN(CCC)CCCc2cc(OCCc1ccccc1)c(cc2)OC	ChemSpider_14181180	OpenPHACTS	Drd2	Assay for DRD2	IC50	950	nM	Dopamine D2 receptor	Inhibitory concentration against radioligand [3H](-)-sulpiride binding to Dopamine receptor D2 in rat	PubMed ID: 10090790
Cl.CCCN(CCCCCC)CCc2cc(OCCc1ccccc1)c(cc2)OC	ChemSpider_14181178	OpenPHACTS	Drd2	Assay for DRD2	IC50	619	nM	Dopamine D2 receptor	Inhibitory concentration against radioligand [3H](-)-sulpiride binding to Dopamine receptor D2 in rat	PubMed ID: 10090790
Cl.CCCN(CCCO)CCc2cc(OCCc1ccccc1)c(cc2)OC	ChemSpider_14181211	OpenPHACTS	Drd2	Assay for DRD2	IC50	1000	nM	Dopamine D2 receptor	Inhibitory concentration against radioligand [3H](-)-sulpiride binding to Dopamine receptor D2 in rat	PubMed ID: 10090790
Cl.Cl.COc4ccccc4N3CCN(CCc2cc(Cl)ccc2OCCc1ccccc1)CC3	ChemSpider_14181240	OpenPHACTS	Drd2	Assay for DRD2	IC50	88	nM	Dopamine D2 receptor	Inhibitory concentration against radioligand [3H](-)-sulpiride binding to Dopamine receptor D2 in rat	PubMed ID: 10090790
Cl.Cl.COc4ccccc4N3CCN(CCc2ccc(OC)c(OCCc1ccccc1)c2)CC3	ChemSpider_14181179	OpenPHACTS	Drd2	Assay for DRD2	IC50	11	nM	Dopamine D2 receptor	Inhibitory concentration against radioligand [3H](-)-sulpiride binding to Dopamine receptor D2 in rat	PubMed ID: 10090790
Cl.Cl.Fc1ccc(cc1)C4c2ccc(F)cc2C(N3CCN(CC3)CCO)C4	ChemSpider_8495982	OpenPHACTS	Drd2	Assay for DRD2	IC50	43	nM	Dopamine D2 receptor	Ability to displace [3H]haloperidol from rat striatal membranes, in order to measure its intrinsic affinity for the dopamine (DA) receptor	PubMed ID: 6134833
Cl.Clc2cc(OCCc1ccccc1)c(CCN(CCC)CCC)cc2	ChemSpider_14181267	OpenPHACTS	Drd2	Assay for DRD2	IC50	1000	nM	Dopamine D2 receptor	Inhibitory concentration against radioligand [3H](-)-sulpiride binding to Dopamine receptor D2 in rat	PubMed ID: 10090790
Cl.Clc2cc1N(c3c(Sc1cc2)cccc3)CCCN(C)C	ChemSpider_6004	OpenPHACTS	DRD2	Assay for DRD2	Activity	96	%	Dopamine D2 receptor	Displacement of [3H]YM091512 from dopamine D2 receptor at 10 uM	PubMed ID: 17407813
Cl.Clc3ccc(OCC2CCN(CC1CC1)CC2)c(Cl)c3	ChemSpider_8242049	OpenPHACTS	Drd2	Assay for DRD2	IC50	111	nM	Dopamine D2 receptor	In vitro binding affinity towards dopamine receptor D2	PubMed ID: 1360026
Cl.Clc3ccc(OCC2CCN(CC1CC1)CC2)cc3Cl	ChemSpider_8558708	OpenPHACTS	Drd2	Assay for DRD2	IC50	1652	nM	Dopamine D2 receptor	In vitro binding affinity towards dopamine receptor D2	PubMed ID: 1360026
Cl.Clc4ccc(N3CCN(Cc1cnc2ncccc12)CC3)cc4	ChemSpider_10131866	OpenPHACTS	DRD2	Assay for DRD2	IC50	360	nM	Dopamine D2 receptor	Binding affinity to cloned human Dopamine receptor D2 expressed in A9L cells by [3H]spiperone displacement.	PubMed ID: 9873481
Cl.CN1CCN(CC1)/C2=N/c4cc(Cl)ccc4Nc3ccccc23	ChemSpider_15171283	OpenPHACTS	Drd2	Assay for DRD2	IC50	290	nM	Dopamine D2 receptor	In vitro inhibitory activity against [3H]raclopride binding to dopamine receptor D2	PubMed ID: 8676355
Cl.COc2cccc(CCN(CCC)CCC)c2OCCc1ccccc1	ChemSpider_14181225	OpenPHACTS	Drd2	Assay for DRD2	IC50	1000	nM	Dopamine D2 receptor	Inhibitory concentration against radioligand [3H](-)-sulpiride binding to Dopamine receptor D2 in rat	PubMed ID: 10090790
Cl.Fc1ccc(cc1)C(=O)CCCN3CCC(O)(c2ccc(Cl)cc2)CC3	ChemSpider_9670073	OpenPHACTS	Drd2	Assay for DRD2	IC50	40	nM	Dopamine D2 receptor	In vitro inhibitory activity against [3H]raclopride binding to dopamine receptor D2	PubMed ID: 8676355
Cl.n2sc1ccccc1c2N3CCNCC3	ChemSpider_9696498	OpenPHACTS	Drd2	Assay for DRD2	IC50	1000	nM	Dopamine D2 receptor	In vitro affinity for rat striatal Dopamine receptor D2 labeled with [3H]spiperone	PubMed ID: 2869146
Cl.O(c1cc(ccc1OC)CC(NCCC)CCC(C)C)CCc2ccccc2	ChemSpider_7999175	OpenPHACTS	Drd2	Assay for DRD2	IC50	1000	nM	Dopamine D2 receptor	In vitro binding affinity at Dopamine receptor D2 of rat striatal membranes by [3H]-raclopride displacement.	PubMed ID: 10508444
Cl.O(c1ccc(cc1)C3CCN(CCCCc2ccccc2)CC3)C	ChemSpider_8649073	OpenPHACTS	Drd2	Assay for DRD2	IC50	410	nM	Dopamine D2 receptor	Inhibition of [3H]-raclopride binding at Dopamine receptor D2 in rat brain membranes.	PubMed ID: 10715162
Cl.O(c1cccc(c1)c2cccc3c2CN(CC3)Cc4ccccc4)C	ChemSpider_2318975	OpenPHACTS	DRD2	Assay for DRD2	IC50	64	nM	Dopamine D2 receptor	Inhibition of [3H]haloperidol binding to Dopamine receptor in calf caudate nuclei.	PubMed ID: 6106063
Cl.O(c1cccc(c1)c2cccc3c2CNCC3)C	ChemSpider_2318977	OpenPHACTS	DRD2	Assay for DRD2	IC50	650	nM	Dopamine D2 receptor	Inhibition of [3H]haloperidol binding to Dopamine receptor in calf caudate nuclei.	PubMed ID: 6106063
Cl.O(c1ccccc1c2cccc3c2CN(CC3)Cc4ccccc4)C	ChemSpider_2318994	OpenPHACTS	DRD2	Assay for DRD2	IC50	270	nM	Dopamine D2 receptor	Inhibition of [3H]haloperidol binding to Dopamine receptor in calf caudate nuclei.	PubMed ID: 6106063
Cl.O=C1N(C(=O)CC(C)(C)C1)CCCCN3CCN(c2ncccn2)CC3	ChemSpider_49835	OpenPHACTS	Drd2	Assay for DRD2	IC50	1000	nM	Dopamine D2 receptor	Binding affinity at Dopamine receptor D2 in rat corpus striatum by displacing [3H]-spiperone.	PubMed ID: 2874226
Cl.O=C1N(C(=O)CC2(C1)CCCC2)CCCCN5CCN(c4nsc3ccccc34)CC5	ChemSpider_50347	OpenPHACTS	Drd2	Assay for DRD2	IC50	8	nM	Dopamine D2 receptor	In vitro affinity for rat striatal Dopamine receptor D2 labeled with [3H]spiperone	PubMed ID: 2869146
Cl.O=C4C1C\C=C/CC1C(=O)N4CCCCN2CCN(CC2)c3ncccn3	ChemSpider_14906374	OpenPHACTS	Drd2	Assay for DRD2	IC50	1000	nM	Dopamine D2 receptor	Binding affinity at Dopamine receptor D2 in rat corpus striatum by displacing [3H]-spiperone.	PubMed ID: 2874226
Cl.O=C4CC(C)(CCC)CC(=O)N4CCCCN1CCN(CC1)c3nsc2ccccc23	ChemSpider_15042208	OpenPHACTS	Drd2	Assay for DRD2	IC50	55	nM	Dopamine D2 receptor	In vitro affinity for rat striatal Dopamine receptor D2 labeled with [3H]spiperone	PubMed ID: 2869146
Cl.Oc4ccc3c(c1c2c(ccc1)CCN([C@@H]2C3)C)c4O	ChemSpider_9039	OpenPHACTS	Drd2	Assay for DRD2	IC50	87	nM	Dopamine D2 receptor	Displacement of [3H]spiperone from rat dopamine D2 receptor in brain striatal membrane	PubMed ID: 18289859
Cl.S(c3ccc(OCC2CCN(CC1CC1)CC2)cc3)C	ChemSpider_8557255	OpenPHACTS	Drd2	Assay for DRD2	IC50	1979	nM	Dopamine D2 receptor	In vitro binding affinity towards dopamine receptor D2	PubMed ID: 1360026
Clc1c(O)c(OC)c3c2c1CCN(C)[C@H]2Cc4cc(O)c(OC)cc34	ChemSpider_8581753	OpenPHACTS	Drd2	Assay for DRD2	IC50	720	nM	Dopamine D2 receptor	Displacement of [3H]raclopride from dopamine D2 receptor in Wistar rat striatal membrane	PubMed ID: 10785418
Clc1c3c(cc(O)c1O)C(c2ccc(O)cc2)CNCC3	ChemSpider_3224	OpenPHACTS	DRD2	Assay for DRD2	IC50	1580	nM	Dopamine D2 receptor	Displacement of [3H]spiroperidol from homogenized bovine pituitary Dopamine receptor D2	PubMed ID: 2955118
Clc1c3c(cc(O)c1O)C(c2ccccc2)CN(CC3)C\C=C	ChemSpider_1188	OpenPHACTS	Drd2	Assay for DRD2	IC50	336	nM	Dopamine D2 receptor	Displacement of [3H]YM-09151-2 (60 pm) from dopamine receptor D2 in crude membrane fraction of rat brain corpus striatum	PubMed ID: 1533424
Clc1cc(c(nc1OC)NC)C(=O)N[C@H]2CN(CC)CCN(C2)C	ChemSpider_9985072	OpenPHACTS	Drd2	Assay for DRD2	IC50	1000	nM	Dopamine D2 receptor	Inhibition of the binding of radioligand [3H]spiperone to dopamine receptor D2 in rat brain synaptic membrane	PubMed ID: 12593651
Clc1cc(c(O)cc1N)C(=O)NCCN(CC)CC	ChemSpider_7993082	OpenPHACTS	Drd2	Assay for DRD2	IC50	1000	nM	Dopamine D2 receptor	In vitro antagonistic activity against Dopamine receptor D2 was evaluated for the inhibition of [3H]spiperone binding	PubMed ID: 3397992
Clc1cc(c(OC(C(=O)C)C)cc1N)C(=O)NCCN(CC)CC	ChemSpider_53849	OpenPHACTS	Drd2	Assay for DRD2	IC50	1000	nM	Dopamine D2 receptor	In vitro antagonistic activity against Dopamine receptor D2 was evaluated for the inhibition of [3H]spiperone binding	PubMed ID: 3397992
Clc1cc(c(OC)c(c1O)C(=O)NC[C@H]2N(CC)CCC2)CC	ChemSpider_8422147	OpenPHACTS	Drd2	Assay for DRD2	IC50	12	nM	Dopamine D2 receptor	Antidopamine activity in vitro by ability to displace [3H]spiperone from rat brain striatal preparations.	PubMed ID: 3941414
Clc1cc(c(OC)cc1N)C(=O)NC2CN(C)CCN(C)C2	ChemSpider_8511996	OpenPHACTS	Drd2	Assay for DRD2	IC50	1000	nM	Dopamine D2 receptor	Compound was tested for binding affinity against dopamine Dopamine receptor D2 in rat brain synaptic membrane using [3H]-spiperone as radioligand	PubMed ID: 9871571
Clc1cc(c(OC)cc1N)C(=O)NC2CN(CCC)CCN(C2)C	ChemSpider_9210807	OpenPHACTS	Drd2	Assay for DRD2	IC50	218	nM	Dopamine D2 receptor	Binding affinity against dopamine D2 receptor in rat brain synaptic membrane using [3H]-spiperone as radioligand	PubMed ID: 9871571
Clc1cc(c(OC)cc1N)C(=O)NC3CCN(Cc2ccccc2)CC3	ChemSpider_2678	OpenPHACTS	Drd2	Assay for DRD2	IC50	17	nM	Dopamine D2 receptor	Inhibitory concentration required for displacing radioligand [3H]SPI from DA D-2 receptor	PubMed ID: 1535660
Clc1cc(c(OC)cc1N)C(=O)NC3CN(Cc2ccccc2)CCN(C3)C	ChemSpider_8651665	OpenPHACTS	Drd2	Assay for DRD2	IC50	1000	nM	Dopamine D2 receptor	Concentration of compound required to inhibit the binding of radioligand [3H]-spiperone to Dopamine receptor D2 in rat striatum	PubMed ID: 12593651
Clc1cc(c(OC)cc1NC)C(=O)N[C@@H]2CN(CC)CCN(C2)C	ChemSpider_8423078	OpenPHACTS	Drd2	Assay for DRD2	IC50	320	nM	Dopamine D2 receptor	Binding affinity against dopamine D2 receptor in rat brain synaptic membrane using [3H]-spiperone as radioligand	PubMed ID: 9871571
Clc1cc(c(OC)cc1NC)C(=O)NC2CCCCN(CC)C2	ChemSpider_8060015	OpenPHACTS	Drd2	Assay for DRD2	IC50	11	nM	Dopamine D2 receptor	Binding affinity against dopamine D2 receptor in rat brain synaptic membrane using [3H]-spiperone as radioligand	PubMed ID: 9871571
Clc1cc(c(OC)cc1NC)C(=O)NC2CN(CC)CCN(C2)C	ChemSpider_9902678	OpenPHACTS	Drd2	Assay for DRD2	IC50	61	nM	Dopamine D2 receptor	Binding affinity against dopamine D2 receptor in rat brain synaptic membrane using [3H]-spiperone as radioligand	PubMed ID: 9871571
Clc1cc(c(OC)nc1NC)C(=O)NC2CN(C)CCN(C)C2	ChemSpider_9101146	OpenPHACTS	Drd2	Assay for DRD2	IC50	137	nM	Dopamine D2 receptor	Inhibition of the binding of radioligand [3H]spiperone to dopamine receptor D2 in rat brain synaptic membrane	PubMed ID: 12593651
Clc1cc(c(OC)nc1NC)C(=O)NC2CN(CC)CCN(C2)CC	ChemSpider_9090876	OpenPHACTS	Drd2	Assay for DRD2	IC50	27.8	nM	Dopamine D2 receptor	Inhibition of the binding of radioligand [3H]spiperone to dopamine receptor D2 in rat brain synaptic membrane	PubMed ID: 12593651
Clc1cc(c(OCC)nc1NC)C(=O)NC2CN(CC)CCN(C2)C	ChemSpider_9935112	OpenPHACTS	Drd2	Assay for DRD2	IC50	42.9	nM	Dopamine D2 receptor	Inhibition of the binding of radioligand [3H]spiperone to dopamine receptor D2 in rat brain synaptic membrane	PubMed ID: 12593651
Clc1cc(c(OCCC(OC)C)cc1N)C(=O)NCCN(CC)CC	ChemSpider_8105007	OpenPHACTS	Drd2	Assay for DRD2	IC50	1000	nM	Dopamine D2 receptor	In vitro antagonistic activity against Dopamine receptor D2 was evaluated for the inhibition of [3H]spiperone binding	PubMed ID: 3397992
Clc1cc(c2nccn2c1)C(=O)NC3CN(CC)CCN(C3)C	ChemSpider_9133840	OpenPHACTS	Drd2	Assay for DRD2	IC50	1000	nM	Dopamine D2 receptor	Inhibition of the binding of radioligand [3H]spiperone to dopamine receptor D2 in rat brain synaptic membrane	PubMed ID: 12593651
Clc1cc2c(cc1)c(cn2)C4CCN(CCN3C(=O)N(C(C)C)CC3)CC4	ChemSpider_9915733	OpenPHACTS	Drd2	Assay for DRD2	IC50	200	nM	Dopamine D2 receptor	Displacement of [3H]-spiperone from Dopamine receptor D2 from rat striatal membranes	PubMed ID: 1336053
Clc1cc2c(cc1)nc(c2CC(=O)N(CCCCCC)CCCCCC)c3ccccc3	ChemSpider_8654460	OpenPHACTS	Drd2	Assay for DRD2	IC50	1000	nM	Dopamine D2 receptor	Inhibitory activity by measuring its ability to displace [3H]spiperone from dopamine or serotonin 5-HT-1 receptors in rat brain	PubMed ID: 8411007
Clc1cc2onc(c2cc1)C3CCN(CC3)CCCNC(=O)c5nsc4ccccc45	ChemSpider_8609569	OpenPHACTS	Drd2	Assay for DRD2	IC50	739.1	nM	Dopamine D2 receptor	In vitro affinity towards D2 receptor using [3H]spiroperidol as radioligand in striatum	PubMed ID: 7914536
Clc1cc2onc(c2cc1)C3CCN(CC3)CCNC(=O)c5nsc4ccccc45	ChemSpider_8247512	OpenPHACTS	Drd2	Assay for DRD2	IC50	711.6	nM	Dopamine D2 receptor	In vitro affinity towards D2 receptor using [3H]spiroperidol as radioligand in striatum	PubMed ID: 7914536
Clc1cc2scc(c2cc1)N3CCN(CC3)CCCCN4C(=O)C5(SC4C)CCCC5	ChemSpider_9013658	OpenPHACTS	Drd2	Assay for DRD2	IC50	611	nM	Dopamine D2 receptor	Binding affinity towards Dopamine receptor D2 was determined in rat striatum using [3H]- spiperone as radioligand	PubMed ID: 8831770
Clc1cc2snc(c2cc1)N3CCN(CC3)CCCCN4C(=O)C(SC4C)(C)C	ChemSpider_8727013	OpenPHACTS	Drd2	Assay for DRD2	IC50	286	nM	Dopamine D2 receptor	Binding affinity towards Dopamine receptor D2 was determined in rat striatum using [3H]- spiperone as radioligand	PubMed ID: 8831770
Clc1cc3c(cc1)C(c2ccsc2)CC3N4CC(N(C)CC4)(C)C	ChemSpider_8960100	OpenPHACTS	Drd2	Assay for DRD2	IC50	6.1	nM	Dopamine D2 receptor	Binding affinity against dopamine receptor D2	PubMed ID: 7473566
Clc1cc3c(cc1)c(cn3c2ccccc2)C5CCN(CCN4C(=O)N(C(C)C)CC4)CC5	ChemSpider_8497698	OpenPHACTS	Drd2	Assay for DRD2	IC50	290	nM	Dopamine D2 receptor	Displacement of [3H]-spiperone from Dopamine receptor D2 from rat striatal membranes	PubMed ID: 1336053
Clc1ccc(c(NC(=O)C)c1)\C=C\C(=O)N3[C@@H](CN(Cc2ccc(F)cc2)CC3)C	ChemSpider_9918103	OpenPHACTS	DRD2	Assay for DRD2	IC50	1000	nM	Dopamine D2 receptor	Inhibition of human dopamine receptor D2	PubMed ID: 16198561
Clc1ccc(cc1)C4(O)CCN(Cc2cnc3ccccc23)CC4	ChemSpider_117877	OpenPHACTS	DRD2	Assay for DRD2	IC50	4.46	nM	Dopamine D2 receptor	Antagonist activity at dopamine D2 receptor	PubMed ID: 18774793
Clc1ccc(cc1)C4(O)CCN(CCC(c2ccccc2)(c3ccccc3)C(=O)NC)CC4	ChemSpider_7981704	OpenPHACTS	DRD2	Assay for DRD2	Activity	50	%	Dopamine D2 receptor	Displacement of [3H]N-methylspiperone from human dopamine D2 receptor at 10 uM	PubMed ID: 18783208
Clc1ccc(cc1)C4c2ccc(Cl)cc2C(N3CC(N(C)CC3)(C)C)C4	ChemSpider_8723760	OpenPHACTS	Drd2	Assay for DRD2	IC50	63	nM	Dopamine D2 receptor	Binding affinity against dopamine receptor D2	PubMed ID: 7473566
Clc1ccc(cc1)CN2CCN(CC2)CC(=O)N4c3ccccc3CC4	ChemSpider_7394125	OpenPHACTS	DRD2	Assay for DRD2	IC50	690	nM	Dopamine D2 receptor	Inhibitory concentration against dopamine receptor D2	PubMed ID: 16220969
Clc1ccc(cc1)CN3CCN(CCNC(=O)c2cccc(OC)c2)CC3	ChemSpider_8938146	OpenPHACTS	DRD2	Assay for DRD2	IC50	1000	nM	Dopamine D2 receptor	In vitro binding affinity at human cloned Dopamine receptor D2 by [3H]spiroperidol displacement.	PubMed ID: 9822559
Clc1ccc(cc1)N2CCN(CC2)CCCN5c4cccc3cccc(c34)S5(=O)=O	ChemSpider_14526922	OpenPHACTS	Drd2	Assay for DRD2	IC50	1000	nM	Dopamine D2 receptor	The concentration required to inhibit [3H]spiperone binding to dopamine receptor D2 in rat brain membranes (in vitro)	PubMed ID: 1908521
Clc1ccc(cc1)n3c2cc(ccc2c(c3)C5CCN(CCN4C(=O)N(C(C)C)CC4)CC5)C	ChemSpider_8249365	OpenPHACTS	Drd2	Assay for DRD2	IC50	620	nM	Dopamine D2 receptor	Displacement of [3H]-spiperone from Dopamine receptor D2 from rat striatal membranes	PubMed ID: 1336053
Clc1ccc(cc1Cl)[C@H]3C2CCC(CC2)[C@H]3CN(C)C	ChemSpider_40076	OpenPHACTS	Drd2	Assay for DRD2	IC50	9.3	nM	Dopamine D2 receptor	Effect of compound on synaptosomal uptake inhibition of Dopamine (DA)	PubMed ID: 6134833
Clc1ccc(cc1O)CCN(CCC)CCCc2ccc(O)cc2.Br	ChemSpider_8223802	OpenPHACTS	Drd2	Assay for DRD2	IC50	850	nM	Dopamine D2 receptor	Inhibitory activity against [3H]spiperone in Rat Striatal membrane	PubMed ID: 1360027
Clc1ccc(cc1O)CCN(CCc2ccc(O)cc2)CCC.Br	ChemSpider_8154798	OpenPHACTS	Drd2	Assay for DRD2	IC50	900	nM	Dopamine D2 receptor	Inhibitory activity against [3H]spiperone in Rat Striatal membrane	PubMed ID: 1360027
Clc1ccc(cc1O)CCN(CCc2cccc(O)c2)CCC.Br	ChemSpider_8200397	OpenPHACTS	Drd2	Assay for DRD2	IC50	730	nM	Dopamine D2 receptor	Inhibitory activity against [3H]spiperone in Rat Striatal membrane	PubMed ID: 1360027
Clc1ccc(cc1O)CCN(CCc2ccccc2)CCC.Br	ChemSpider_8584038	OpenPHACTS	Drd2	Assay for DRD2	IC50	1390	nM	Dopamine D2 receptor	Inhibitory activity against [3H]spiperone in Rat Striatal membrane	PubMed ID: 1360027
Clc1ccc2c(c1)c(cn2)CCCCN4C/C=C(/c3ccccc3)CC4	ChemSpider_8516437	OpenPHACTS	Drd2	Assay for DRD2	IC50	50	nM	Dopamine D2 receptor	Evaluated for its ability to displace tritiated receptor ligand in rat striatal membranes 3[H]spiperone, a dopamine antagonist	PubMed ID: 1359142
Clc1ccc2c(c1)c(cn2)CCCCN5CCN(c3ccc4OCCOc4c3)CC5	ChemSpider_9423250	OpenPHACTS	Drd2	Assay for DRD2	IC50	100	nM	Dopamine D2 receptor	Displacement of [3H]spiperone from dopamine D2 receptor of rat striatal membranes	PubMed ID: 15341484
Clc1ccc2ncc(c2c1)C\3=C\CN(CC/3)CCCN6c5cccc4cccc(c45)S6(=O)=O	ChemSpider_14526924	OpenPHACTS	Drd2	Assay for DRD2	IC50	24	nM	Dopamine D2 receptor	Binding affinity at dopamine receptor D2 by the inhibition of binding to [3H]spiperone in rat striatal membranes	PubMed ID: 8487257
Clc1cccc(c1)N2CCN(CC2)CCCCN3C(=O)CSC3(C)C	ChemSpider_9968928	OpenPHACTS	Drd2	Assay for DRD2	IC50	835	nM	Dopamine D2 receptor	Binding affinity towards Dopamine receptor D2 was determined in rat striatum using [3H]- spiperone as radioligand	PubMed ID: 8831770
Clc1cccc(c1Cl)N2CCN(CC2)C/C=C/CNC(=O)c4oc3ccccc3c4	ChemSpider_9583043	OpenPHACTS	DRD2	Assay for DRD2	IC50	111	nM	Dopamine D2 receptor	Mitogenic stimulation or antagonism of 30 nM quinpirole-stimulated mitogenesis in CHO cells expressing human dopamine D2 receptor	PubMed ID: 15916415
Clc1cccc(c1Cl)N2CCN(CC2)C/C=C/CNC(=O)c4sc3ccccc3c4	ChemSpider_9526574	OpenPHACTS	DRD2	Assay for DRD2	IC50	254	nM	Dopamine D2 receptor	Mitogenic stimulation or antagonism of 30 nM quinpirole-stimulated mitogenesis in CHO cells expressing human dopamine D2 receptor	PubMed ID: 15916415
Clc1cccc(c1Cl)N2CCN(CC2)CCCCNC(=O)c4oc3ccccc3c4	ChemSpider_8156590	OpenPHACTS	DRD2	Assay for DRD2	IC50	118	nM	Dopamine D2 receptor	Mitogenic stimulation or antagonism of 30 nM quinpirole-stimulated mitogenesis in CHO cells expressing human dopamine D2 receptor	PubMed ID: 15916415
Clc1cccc(c1Cl)N2CCN(CC2)CCCCNC(=O)c4sc3ccccc3c4	ChemSpider_8451929	OpenPHACTS	DRD2	Assay for DRD2	IC50	94.7	nM	Dopamine D2 receptor	Mitogenic stimulation or antagonism of 30 nM quinpirole-stimulated mitogenesis in CHO cells expressing human dopamine D2 receptor	PubMed ID: 15916415
Clc1cccc(Cl)c1N2C(=O)N(CC2)CCC3CCN(CC3)CC4Oc5ccccc5OC4	ChemSpider_8776499	OpenPHACTS	Drd2	Assay for DRD2	IC50	2.3	nM	Dopamine D2 receptor	In vitro inhibition of specific binding of [3H]-YM 09151-2 to Dopamine receptor D2 site in rat striatal tissue.	PubMed ID: 11020279
Clc1ccccc1N3CCN(CCCCN2C(=O)CSC2)CC3	ChemSpider_9007235	OpenPHACTS	Drd2	Assay for DRD2	IC50	652	nM	Dopamine D2 receptor	Binding affinity towards Dopamine receptor D2 was determined in rat striatum using [3H]- spiperone as radioligand	PubMed ID: 8831770
Clc1nc4sccn4c1S(=O)(=O)n3c2ccccc2c(c3)CCN	ChemSpider_8326005	OpenPHACTS	DRD2	Assay for DRD2	Activity	50	%	Dopamine D2 receptor	Displacement of radio ligand from dopamine D2 receptor at 100 nM	PubMed ID: 17948978
Clc2c(c1c(OCC1)c(c2)C(=O)N[C@@H]3CN(C)CCN(CC)C3)N	ChemSpider_9296863	OpenPHACTS	Drd2	Assay for DRD2	IC50	637	nM	Dopamine D2 receptor	Inhibition of the binding of radioligand [3H]spiperone to dopamine receptor D2 in rat brain synaptic membrane	PubMed ID: 12593651
Clc2cc(c(OCc1ccccc1)cc2N)C(=O)NCCN(CC)CC	ChemSpider_183328	OpenPHACTS	Drd2	Assay for DRD2	IC50	1000	nM	Dopamine D2 receptor	In vitro antagonistic activity against Dopamine receptor D2 was evaluated for the inhibition of [3H]spiperone binding	PubMed ID: 3397992
Clc2cc(c1OCC(=O)N(c1c2)C)C(=O)NC3CN(C)CCN(CC)C3	ChemSpider_9958526	OpenPHACTS	Drd2	Assay for DRD2	IC50	1000	nM	Dopamine D2 receptor	Inhibition of the binding of radioligand [3H]spiperone to dopamine receptor D2 in rat brain synaptic membrane	PubMed ID: 12593651
Clc2cc(CCCCN(CCC)CCC)c(OCCc1ccccc1)cc2.OC(=O)C(O)=O	ChemSpider_14181213	OpenPHACTS	Drd2	Assay for DRD2	IC50	1000	nM	Dopamine D2 receptor	Inhibitory concentration against radioligand [3H](-)-sulpiride binding to Dopamine receptor D2 in rat	PubMed ID: 10090790
Clc2cc(CCN(CCC)CCC)c(OCc1ccccc1)cc2.OC(=O)C(O)=O	ChemSpider_14181181	OpenPHACTS	Drd2	Assay for DRD2	IC50	337	nM	Dopamine D2 receptor	Inhibitory concentration against radioligand [3H](-)-sulpiride binding to Dopamine receptor D2 in rat	PubMed ID: 10090790
Clc2cc(CCN(CCC)CCC)c(OCCc1ccccc1)cc2.OC(=O)C(O)=O	ChemSpider_14181193	OpenPHACTS	Drd2	Assay for DRD2	IC50	112	nM	Dopamine D2 receptor	Inhibitory concentration against radioligand [3H](-)-sulpiride binding to Dopamine receptor D2 in rat	PubMed ID: 10090790
Clc2cc(CCN(CCC)CCC)c(OCCCc1ccccc1)cc2.OC(=O)C(O)=O	ChemSpider_14181205	OpenPHACTS	Drd2	Assay for DRD2	IC50	876	nM	Dopamine D2 receptor	Inhibitory concentration against radioligand [3H](-)-sulpiride binding to Dopamine receptor D2 in rat	PubMed ID: 10090790
Clc2cc(CCOc1cc(CCN(CCC)CCC)ccc1OC)ccc2.OC(=O)C(O)=O	ChemSpider_14181212	OpenPHACTS	Drd2	Assay for DRD2	IC50	1000	nM	Dopamine D2 receptor	Inhibitory concentration against radioligand [3H](-)-sulpiride binding to Dopamine receptor D2 in rat	PubMed ID: 10090790
Clc2cc(Cl)cc(CCN(CCC)CCC)c2OCCc1ccccc1.OC(=O)C(O)=O	ChemSpider_14181194	OpenPHACTS	Drd2	Assay for DRD2	IC50	1000	nM	Dopamine D2 receptor	Inhibitory concentration against radioligand [3H](-)-sulpiride binding to Dopamine receptor D2 in rat	PubMed ID: 10090790
Clc2cc1/C(=C\c3c(Oc1cc2)cccc3)N4CCN(C)CC4	ChemSpider_29883	OpenPHACTS	Drd2	Assay for DRD2	IC50	27	nM	Dopamine D2 receptor	Displacement of 3[H]spiroperidol from Dopamine receptor in rat brain	PubMed ID: 7108902
Clc2cc1c(OCC1)c(c2)C(=O)NC3CN(C)CCN(CC)C3	ChemSpider_9111893	OpenPHACTS	Drd2	Assay for DRD2	IC50	1000	nM	Dopamine D2 receptor	Inhibition of the binding of radioligand [3H]spiperone to dopamine receptor D2 in rat brain synaptic membrane	PubMed ID: 12593651
Clc2ccc1Oc4c(/N=C(\c1c2)N3CCN(C)CC3)cccc4	ChemSpider_3827	OpenPHACTS	DRD2	Assay for DRD2	IC50	54	nM	Dopamine D2 receptor	Compound was tested in vitro for its binding affinity towards human Dopamine receptor D2	PubMed ID: 10377229
Clc3cc2c(nc(c1sccc1)c2CC(=O)N(CCC)CCC)cc3	ChemSpider_8627491	OpenPHACTS	Drd2	Assay for DRD2	IC50	1000	nM	Dopamine D2 receptor	Inhibitory activity by measuring its ability to displace [3H]spiperone from dopamine or serotonin 5-HT-1 receptors in rat brain	PubMed ID: 8411007
Clc3cc4C(=O)N(CCCCN1CCN(CC1)c2ncccn2)C(=O)c4cc3Cl	ChemSpider_14320727	OpenPHACTS	Drd2	Assay for DRD2	IC50	1000	nM	Dopamine D2 receptor	Binding affinity at Dopamine receptor D2 in rat corpus striatum by displacing [3H]-spiperone.	PubMed ID: 2874226
Clc3ccc(c2c(c1cc(Cl)ccc1n2)CC(=O)N(CCC)CCC)cc3	ChemSpider_8629192	OpenPHACTS	Drd2	Assay for DRD2	IC50	1000	nM	Dopamine D2 receptor	Inhibitory activity by measuring its ability to displace [3H]spiperone from dopamine or serotonin 5-HT-1 receptors in rat brain	PubMed ID: 8411007
Clc3ccc(c2c(c1cc(Cl)ccc1n2)CC(=O)N(CCCCCC)CCCCCC)cc3	ChemSpider_3214029	OpenPHACTS	Drd2	Assay for DRD2	IC50	1000	nM	Dopamine D2 receptor	Inhibitory activity by measuring its ability to displace [3H]spiperone from dopamine or serotonin 5-HT-1 receptors in rat brain	PubMed ID: 8411007
Clc3ccc(c2c(c1cc(Cl)ccc1n2)CCC(=O)N(CCC)CCC)cc3	ChemSpider_8200535	OpenPHACTS	Drd2	Assay for DRD2	IC50	1000	nM	Dopamine D2 receptor	Inhibitory activity by measuring its ability to displace [3H]spiperone from dopamine or serotonin 5-HT-1 receptors in rat brain	PubMed ID: 8411007
Clc3ccc(c2c(c1ccccc1n2)\C=C\C(=O)N(CCC)CCC)cc3	ChemSpider_8650346	OpenPHACTS	Drd2	Assay for DRD2	IC50	1000	nM	Dopamine D2 receptor	Inhibitory activity by measuring its ability to displace [3H]spiperone from dopamine or serotonin 5-HT-1 receptors in rat brain	PubMed ID: 8411007
Clc3ccc(c2c(c1ccccc1n2)CC(=O)N(CCC)CCC)cc3	ChemSpider_8243188	OpenPHACTS	Drd2	Assay for DRD2	IC50	1000	nM	Dopamine D2 receptor	Inhibitory activity by measuring its ability to displace [3H]spiperone from dopamine or serotonin 5-HT-1 receptors in rat brain	PubMed ID: 8411007
Clc3ccc(c2c(c1ccccc1n2C)CC(=O)N(CCC)CCC)cc3	ChemSpider_8266881	OpenPHACTS	Drd2	Assay for DRD2	IC50	1000	nM	Dopamine D2 receptor	Inhibitory activity by measuring its ability to displace [3H]spiperone from dopamine or serotonin 5-HT-1 receptors in rat brain	PubMed ID: 8411007
Clc3cccc(c2c(c1ccccc1n2)CC(=O)N(CCC)CCC)c3	ChemSpider_8265995	OpenPHACTS	Drd2	Assay for DRD2	IC50	1000	nM	Dopamine D2 receptor	Inhibitory activity by measuring its ability to displace [3H]spiperone from dopamine or serotonin 5-HT-1 receptors in rat brain	PubMed ID: 8411007
Clc3cccc(N2CCN(C/C=C/CNC(=O)c1ccc(O)cc1)CC2)c3Cl	ChemSpider_9398938	OpenPHACTS	DRD2	Assay for DRD2	IC50	8.29	nM	Dopamine D2 receptor	Mitogenic stimulation or antagonism of 30 nM quinpirole-stimulated mitogenesis in CHO cells expressing human dopamine D2 receptor	PubMed ID: 15916415
Clc3cccc(N2CCN(C/C=C/CNC(=O)c1ccc(OC)cc1)CC2)c3Cl	ChemSpider_9399336	OpenPHACTS	DRD2	Assay for DRD2	IC50	61.8	nM	Dopamine D2 receptor	Mitogenic stimulation or antagonism of 30 nM quinpirole-stimulated mitogenesis in CHO cells expressing human dopamine D2 receptor	PubMed ID: 15916415
Clc4cc(N3CCN(CCCCc2c1cc(C(=O)N)ccc1nc2)CC3)cc(Cl)c4OC	ChemSpider_9342526	OpenPHACTS	Drd2	Assay for DRD2	IC50	100	nM	Dopamine D2 receptor	Displacement of [3H]spiperone from dopamine D2 receptor of rat striatal membranes	PubMed ID: 15341483
Clc4ccc(/C3=C/CN(CCCCc2c1ccccc1nc2)CC3)cc4	ChemSpider_8561750	OpenPHACTS	Drd2	Assay for DRD2	IC50	100	nM	Dopamine D2 receptor	Evaluated for its ability to displace tritiated receptor ligand in rat striatal membranes 3[H]spiperone, a dopamine antagonist	PubMed ID: 1359142
Clc4ccc(N3CCN(C[C@@H]2C[C@H]2c1ccccc1)CC3)c(Cl)c4	ChemSpider_8770097	OpenPHACTS	DRD2	Assay for DRD2	IC50	64	nM	Dopamine D2 receptor	Binding affinity to dopamine receptor D2 cloned from human, using [3H]- YM09151 as competitive ligand	PubMed ID: 11052797
Clc4ccc3c(\N=C(\N1CCN(CCOCCO)CC1)c2ccccc2C3)c4	ChemSpider_8962449	OpenPHACTS	Drd2	Assay for DRD2	IC50	1000	nM	Dopamine D2 receptor	Inhibition of spiropiperidone binding at dopamine receptor D2 of rat.	PubMed ID: 11462978
Clc4cccc(N3CCN(CCCCNC(=O)c2ccc(c1ncccc1)cc2)CC3)c4Cl	ChemSpider_8002323	OpenPHACTS	DRD2	Assay for DRD2	IC50	92	nM	Dopamine D2 receptor	Mitogenic stimulation or antagonism of 30 nM quinpirole-stimulated mitogenesis in CHO cells expressing human dopamine D2 receptor	PubMed ID: 15916415
Clc4ccccc4/C3=C/CN(CCCCc2c1ccccc1nc2)CC3	ChemSpider_8425926	OpenPHACTS	Drd2	Assay for DRD2	IC50	100	nM	Dopamine D2 receptor	Evaluated for its ability to displace tritiated receptor ligand in rat striatal membranes 3[H]spiperone, a dopamine antagonist	PubMed ID: 1359142
Clc4ccccc4N3CCN(CCCCN2C(=O)CC1(CCCC1)CC2=O)CC3	ChemSpider_182354	OpenPHACTS	Drd2	Assay for DRD2	IC50	290	nM	Dopamine D2 receptor	Inhibition of [3H]spiperone binding to dopamine receptor from rat corpus striatal membranes	PubMed ID: 6131130
Clc5ccc(N4CCN(Cc3nc(c1ccccc1)n(c2ccccc2)c3)CC4)cc5	ChemSpider_9287918	OpenPHACTS	Drd2	Assay for DRD2	IC50	91.8	nM	Dopamine D2 receptor	In vitro binding affinity for Dopamine D2 receptor of rat using [3H]YM-09151 as radioligand	PubMed ID: 12361392
Clc5ccccc5N4CCN(Cc3nc(c1ccccc1)n(c2ccccc2)c3)CC4	ChemSpider_9936473	OpenPHACTS	Drd2	Assay for DRD2	IC50	295.5	nM	Dopamine D2 receptor	In vitro binding affinity for Dopamine D2 receptor of rat using [3H]YM-09151 as radioligand	PubMed ID: 12361392
ClCCN4[C@H]2c3c(cccc3c1c(ccc(O)c1O)C2)CC4	ChemSpider_137707	OpenPHACTS	Drd2	Assay for DRD2	IC50	394	nM	Dopamine D2 receptor	Inhibition of [3H]apomorphine binding to calf caudate membrane preparation (p4)	PubMed ID: 7310821
CN(C)[C@@H]1CCc2ccc3c(c2C1)cc[nH]3	ChemSpider_23156382	OpenPHACTS	Drd2	Assay for DRD2	IC50	1050	nM	Dopamine D2 receptor	In vitro binding activity against dopamine receptor D2 from homogenized rat brain, using [3H]spiperone as the radioligand.	PubMed ID: 2571729
CN(C)c1ccc(cc1)c2cn3cc(ccc3n2)SC	ChemSpider_21377336	OpenPHACTS	DRD2	Assay for DRD2	Activity	50	%	Dopamine D2 receptor	Displacement of [3H]PIB from dopamine D2 receptor at 10 uM	PubMed ID: 18078311
CN(C)c1cccc(c1)OCCCN2CCN(CC2)c3ccccc3	ChemSpider_23138529	OpenPHACTS	Drd2	Assay for DRD2	IC50	240	nM	Dopamine D2 receptor	In vitro inhibition of [3H]haloperidol (HPD) binding to dopamine (DA) receptor of rat striatal membranes	PubMed ID: 2899647
CN(C)C[C@@H]1[C@@H](C2CCC1CC2)c3ccc(c(c3)Cl)Cl	ChemSpider_23239643	OpenPHACTS	Drd2	Assay for DRD2	IC50	11	nM	Dopamine D2 receptor	Effect of compound on synaptosomal uptake inhibition of Dopamine (DA)	PubMed ID: 6134833
CN(C)CC1Cc2c(ccc3c2N(C1)c4ccccc4S3)Cl	ChemSpider_24680811	OpenPHACTS	DRD2	Assay for DRD2	IC50	1200	nM	Dopamine D2 receptor	Compound was tested for its ability to displace [3H]spiroperidol from dopamine receptor	PubMed ID: 6123599
CN(C)CC1Cc2cccc3c2N(C1)c4ccccc4S3	ChemSpider_24683981	OpenPHACTS	DRD2	Assay for DRD2	IC50	0.0014	nM	Dopamine D2 receptor	Compound was tested for its ability to displace [3H]spiroperidol from dopamine receptor	PubMed ID: 6123599
CN(Cc1ccccc1)Cc2ccc(cc2)CN3c4ccccc4Sc5c3cc(cc5)C(F)(F)F	ChemSpider_23293822	OpenPHACTS	DRD2	Assay for DRD2	Activity	66	%	Dopamine D2 receptor	Displacement of [3H]YM091512 from dopamine D2 receptor at 10 uM	PubMed ID: 17407813
CN(CCCC#N)C1CCc2c(cccc2O)C1	ChemSpider_24680981	OpenPHACTS	DRD2	Assay for DRD2	IC50	500	nM	Dopamine D2 receptor	Dopamine receptor binding affinity by displacing the radioligand [3H]-dopamine from dopamine receptor.	PubMed ID: 3712381
CN(CCCCN1CCN(CC1)c2c3ccccc3sn2)C(=O)c4ccccc4.Cl	ChemSpider_24616401	OpenPHACTS	Drd2	Assay for DRD2	IC50	17	nM	Dopamine D2 receptor	In vitro inhibitory activity against [3H]raclopride binding to dopamine receptor D2	PubMed ID: 8676355
CN(CCCCN1CCN(CC1)c2c3ccccc3sn2)C(=O)c4ccccc4N.Cl	ChemSpider_24621698	OpenPHACTS	Drd2	Assay for DRD2	IC50	34	nM	Dopamine D2 receptor	In vitro inhibitory activity against [3H]raclopride binding to dopamine receptor D2	PubMed ID: 8676355
CN(CCCl)C1CCc2cc(c(cc2C1)O)O.Cl	ChemSpider_24616380	OpenPHACTS	DRD2	Assay for DRD2	IC50	1820	nM	Dopamine D2 receptor	Ability to displace [3H]spiperone binding from anterior pituitary Dopamine receptor D2 in the absence of GTP	PubMed ID: 3656361
CN(CCCN1c2ccccc2Sc3c1cc(cc3)C(F)(F)F)Cc4ccccc4	ChemSpider_23293813	OpenPHACTS	DRD2	Assay for DRD2	Activity	99	%	Dopamine D2 receptor	Displacement of [3H]YM091512 from dopamine D2 receptor at 10 uM	PubMed ID: 17407813
CN(CCN1CCC(CC1)Cc2c[nH]c3c2cc(cc3)F)S(=O)(=O)c4ccccc4	ChemSpider_23150601	OpenPHACTS	Drd2	Assay for DRD2	IC50	100	nM	Dopamine D2 receptor	Tested for its binding affinity against Dopamine receptor D2 showed no appreciable affinity at concentration specified	.
CN1[C@H]2C[C@@H](C[C@H]1CC2)OC(=O)c3c4c([nH]c3)cccc4	ChemSpider_24707777	OpenPHACTS	Drd2	Assay for DRD2	IC50	1000	nM	Dopamine D2 receptor	Binding affinity towards Dopamine receptor D2 in rat was evaluated	PubMed ID: 11755351
Cn1c(=O)c2ccccc2n(c1=O)CCN3CCC(CC3)Cc4c[nH]c5c4cc(cc5)F	ChemSpider_23150701	OpenPHACTS	Drd2	Assay for DRD2	IC50	100	nM	Dopamine D2 receptor	Tested for its binding affinity against Dopamine receptor D2 showed no appreciable affinity at concentration specified	.
Cn1c2c(c(=O)n(c1=O)C)n(cn2)CCCN3CCC(CC3)C(c4ccccc4)c5ccccc5.C(=C/C(=O)O)\C(=O)O	ChemSpider_23209197	OpenPHACTS	DRD2	Assay for DRD2	IC50	41	nM	Dopamine D2 receptor	Compound is evaluated for in vitro receptor binding affinity against Dopamine receptor D2	PubMed ID: 7562938
Cn1c2c(c(=O)n(c1=O)C)n(cn2)CCCN3CCN(CC3)C(c4ccc(cc4)F)c5ccc(cc5)F.Cl.Cl	ChemSpider_24620135	OpenPHACTS	DRD2	Assay for DRD2	IC50	43	nM	Dopamine D2 receptor	Compound is evaluated for in vitro receptor binding affinity against Dopamine receptor D2	PubMed ID: 7562938
Cn1c2ccc(cc2c3c1CCN(C3)CCCC(=O)c4ccc(cc4)F)F	ChemSpider_23229493	OpenPHACTS	Drd2	Assay for DRD2	IC50	71	nM	Dopamine D2 receptor	Displacement of [3H]spiroperidol from dopamine receptor of rat corpus striatum homogenate	PubMed ID: 6104732
Cn1c2ccc(cc2c3c1CCN(C3)CCCC(c4ccc(cc4)F)O)F	ChemSpider_23229492	OpenPHACTS	Drd2	Assay for DRD2	IC50	101	nM	Dopamine D2 receptor	Displacement of [3H]spiroperidol from dopamine receptor of rat corpus striatum homogenate	PubMed ID: 6104732
CN1c2ccc(cc2OCC1=O)CCCCN3CCN(CC3)c4cccc(c4)C(F)(F)F	ChemSpider_8893616	OpenPHACTS	DRD2	Assay for DRD2	IC50	8	nM	Dopamine D2 receptor	Affinity towards Dopamine receptor D2 in membranes from bovine striatum using [3H]raclopride	PubMed ID: 9622542
Cn1c2ccc(cc2sc1=O)CCN3CCN(CC3)c4cccc(c4)C(F)(F)F	ChemSpider_8892412	OpenPHACTS	DRD2	Assay for DRD2	IC50	200	nM	Dopamine D2 receptor	Affinity towards Dopamine receptor D2 in membranes from bovine striatum using [3H]raclopride	PubMed ID: 9622542
CN1C2CCC1[C@H]([C@H](C2)C(=O)Oc3ccccc3)C(=O)OC	ChemSpider_23202611	OpenPHACTS	DRD2	Assay for DRD2	IC50	330	nM	Dopamine D2 receptor	Ability to inhibit the binding of [H]dopamine to dopamine receptor(DA)	PubMed ID: 14592523
CN1C2CCC1C(C(C2)c3ccc(c(c3)OC)OC)C(=O)OC	ChemSpider_23210811	OpenPHACTS	DRD2	Assay for DRD2	IC50	1568	nM	Dopamine D2 receptor	Ability to inhibit the binding of [H]dopamine to dopamine receptor(DA)	PubMed ID: 14592523
CN1c2cccc3c2c(ccc3)N(S1(=O)=O)CCN4CCC(CC4)Cc5c[nH]c6c5cc(cc6)F	ChemSpider_23150704	OpenPHACTS	Drd2	Assay for DRD2	IC50	100	nM	Dopamine D2 receptor	Tested for its binding affinity against Dopamine receptor D2 showed no appreciable affinity at concentration specified	.
Cn1c2ccccc2c(n1)C(=O)N[C@@H]3C[C@H]4CCC[C@@H](C3)N4C	ChemSpider_24718639	OpenPHACTS	Drd2	Assay for DRD2	IC50	1000	nM	Dopamine D2 receptor	Binding affinity towards D2 receptor in rat was evaluated	PubMed ID: 11755351
CN1C[C@@H](C[C@H]2[C@H]1Cc3c[nH]c4c3c2ccc4)C(=O)Nc5ccc(nn5)Cl	ChemSpider_23113243	OpenPHACTS	Drd2	Assay for DRD2	IC50	220	nM	Dopamine D2 receptor	Displacement of [3H]spiroperidol from D2 receptor in rat striatum	PubMed ID: 9871719
CN1C[C@@H](C[C@H]2[C@H]1Cc3c[nH]c4c3c2ccc4)C(=O)Nc5nccs5	ChemSpider_23113228	OpenPHACTS	Drd2	Assay for DRD2	IC50	170	nM	Dopamine D2 receptor	Displacement of [3H]spiroperidol from D2 receptor in rat striatum	PubMed ID: 9871719
CN1C\C=C(/CC1)c3cn(c2ccc(F)cc2)c4ccc(F)cc34	ChemSpider_14392637	OpenPHACTS	Drd2	Assay for DRD2	IC50	0.74	nM	Dopamine D2 receptor	Tested for the inhibition of [3H]spiperone binding to dopamine D2 receptor	PubMed ID: 1348090
CN1C\C=C(/CC1)c3cn(c2ccc(F)cc2)c4ccccc34	ChemSpider_14392655	OpenPHACTS	Drd2	Assay for DRD2	IC50	1.6	nM	Dopamine D2 receptor	Tested for the inhibition of [3H]spiperone binding to dopamine D2 receptor	PubMed ID: 1348090
Cn1cc2c(n1)Nc3cccc(c3N=C2N4CCN(CC4)C)Cl	ChemSpider_23175650	OpenPHACTS	Drd2	Assay for DRD2	IC50	860	nM	Dopamine D2 receptor	Inhibition of [3H]spiperone binding to Dopamine receptor D2 from striatum of the rat brain	PubMed ID: 2573732
CN1CC[C@@H]2[C@@H](C1)c3cc(ccc3N2c4ccc(cc4)F)F	ChemSpider_23156875	OpenPHACTS	Drd2	Assay for DRD2	IC50	8	nM	Dopamine D2 receptor	Affinity for Dopamine receptors in the rat striatum using [3H]spiroperidol displacement.	PubMed ID: 2876102
CN1CC[C@H]2[C@@H](C1)c3ccccc3N2c4ccccc4	ChemSpider_23157191	OpenPHACTS	Drd2	Assay for DRD2	IC50	1000	nM	Dopamine D2 receptor	Affinity for Dopamine receptors in the rat striatum using [3H]spiroperidol displacement.	PubMed ID: 2876102
CN1CCC(=CC1)C2=CC(c3c2cc(cc3)Cl)c4ccc(cc4)F	ChemSpider_23185404	OpenPHACTS	Drd2	Assay for DRD2	IC50	5.1	nM	Dopamine D2 receptor	Binding affinity towardst dopamine D2 receptor by displacement of [3H]-SPI radioligand in rat striatal membranes	PubMed ID: 8411003
CN1CCC(C1)C2=CN=CCC2	ChemSpider_23171135	OpenPHACTS	Drd2	Assay for DRD2	IC50	1000	nM	Dopamine D2 receptor	Inhibitory concentration against [3H]U-86170 binding to Dopamine receptor D2 expressed in CHO-K1 cells	.
CN1CCC(CC1)C2=CC(c3c2cc(cc3)Cl)c4ccc(cc4)F	ChemSpider_23185351	OpenPHACTS	Drd2	Assay for DRD2	IC50	19	nM	Dopamine D2 receptor	Binding affinity towardst dopamine D2 receptor by displacement of [3H]-SPI radioligand in rat striatal membranes	PubMed ID: 8411003
CN1CCC(CC1)C2=Cc3cc(ccc3Cc4c2cccc4)Cl	ChemSpider_23108134	OpenPHACTS	Drd2	Assay for DRD2	IC50	678	nM	Dopamine D2 receptor	Relative affinity for dopamine receptor by displacement of [3H]spiroperidol (2.2 nM) from (in vitro) dopamine binding sites in rat caudate nuclei	PubMed ID: 7288815
CN1CCC(CC1)Cc2c[nH]c3c2cc(cc3)F	ChemSpider_23117467	OpenPHACTS	Drd2	Assay for DRD2	IC50	100	nM	Dopamine D2 receptor	Binding affinity at dopamine receptor D2 by the inhibition of binding to [3H]spiperone in rat striatal membranes	PubMed ID: 8487257
CN1CCC2C(C1)c3cc(ccc3N2c4ccc(cc4)F)F.Cl	ChemSpider_24610864	OpenPHACTS	Drd2	Assay for DRD2	IC50	7.5	nM	Dopamine D2 receptor	Inhibition of [3H]spiroperidol (0.5 nM) binding to dopamine receptor from rat striatal membrane.	PubMed ID: 3941416
Cn1ccc2c1ccnc2N3CCN(CC3)CCCCN4C(=O)C5(CCCC5)SC4=O.Cl	ChemSpider_24614312	OpenPHACTS	Drd2	Assay for DRD2	IC50	517	nM	Dopamine D2 receptor	Ability to bind at dopamine receptor D2 of rat corpus striatum by displacing [3H]spiperone	PubMed ID: 2542551
Cn1ccc2c1ccnc2N3CCN(CC3)CCCCN4C(=O)COCC4=O.Cl	ChemSpider_24619394	OpenPHACTS	Drd2	Assay for DRD2	IC50	1000	nM	Dopamine D2 receptor	Ability to bind at Dopamine receptor D2 of rat corpus striatum by displacing [3H]spiperone	PubMed ID: 2542551
CN1CCc2c3c(cc4c2sc(n4)N)-c5c(ccc(c5O)O)C[C@H]31	ChemSpider_23342139	OpenPHACTS	DRD2	Assay for DRD2	Activity	82	%	Dopamine D2 receptor	Displacement of [3H]spiperone from human dopamine D2 receptor expressed in HEK293 cells at 10 uM	PubMed ID: 18562201
CN1CCc2cc(c(c-3c2C1Cc4c3c(c(cc4)O)O)OC)OC	ChemSpider_23314249	OpenPHACTS	Drd2	Assay for DRD2	IC50	500	nM	Dopamine D2 receptor	Displacement of [3H]raclopride from rat dopamine D2 receptor	PubMed ID: 17228858
CN1CCc2cc(c(cc2[C@@H]1Cc3ccc(cc3)Oc4cc(ccc4O)C[C@@H]5c6cc(c(cc6CCN5C)OC)O)O)OC.Cl	ChemSpider_24711015	OpenPHACTS	Drd2	Assay for DRD2	IC50	300	nM	Dopamine D2 receptor	Displacement of [3H]raclopride from dopamine D2 receptor in Wistar rat striatal membrane by liquid scintillation counting	.
CN1CCc2cc(c(cc2[C@@H]1Cc3ccc(cc3)Oc4cc(ccc4OC)C[C@@H]5c6cc(c(cc6CCN5C)OC)O)O)OC.Cl	ChemSpider_24688885	OpenPHACTS	Drd2	Assay for DRD2	IC50	27	nM	Dopamine D2 receptor	Displacement of [3H]raclopride from dopamine D2 receptor in Wistar rat striatal membrane by liquid scintillation counting	.
CN1CCc2cc(c(cc2[C@H]1Cc3ccc(cc3)Oc4cc(ccc4OC)C[C@H]5c6cc(c(cc6CCN5C)OC)OC)OC)OC.Cl	ChemSpider_24713419	OpenPHACTS	Drd2	Assay for DRD2	IC50	1450	nM	Dopamine D2 receptor	Displacement of [3H]raclopride from dopamine D2 receptor in Wistar rat striatal membrane by liquid scintillation counting	.
CN1CCc2cc(cc-3c2[C@H]1Cc4c3c(c(cc4)O)O)c5ccc(cc5)N(C)C.Cl	ChemSpider_23340219	OpenPHACTS	Drd2	Assay for DRD2	IC50	484	nM	Dopamine D2 receptor	Displacement of [3H]spiperone from rat dopamine D2 receptor in brain striatal membrane	PubMed ID: 18289859
CN1CCc2cc(cc-3c2[C@H]1Cc4c3c(c(cc4)O)O)c5ccc(cc5)O.Cl	ChemSpider_23340217	OpenPHACTS	Drd2	Assay for DRD2	IC50	8.5	nM	Dopamine D2 receptor	Displacement of [3H]spiperone from rat dopamine D2 receptor in brain striatal membrane	PubMed ID: 18289859
CN1CCc2cc(cc-3c2[C@H]1Cc4c3c(c(cc4)O)O)c5ccccc5.Cl	ChemSpider_23340216	OpenPHACTS	Drd2	Assay for DRD2	IC50	23.3	nM	Dopamine D2 receptor	Displacement of [3H]spiperone from rat dopamine D2 receptor in brain striatal membrane	PubMed ID: 18289859
CN1CCc2ccc(c3c2C1Cc4ccc(c(c4O3)O)OC)OC	ChemSpider_9274622	OpenPHACTS	Drd2	Assay for DRD2	IC50	2000	nM	Dopamine D2 receptor	Displacement of [3H]raclopride from rat dopamine D2 receptor	PubMed ID: 17228858
CN1CCc2ccc3c(c2C1)c4ccccc4s3.Cl	ChemSpider_24615429	OpenPHACTS	DRD2	Assay for DRD2	IC50	840	nM	Dopamine D2 receptor	Inhibition of binding of 1.6 nM [3H]haloperidol to dopamine receptor by 50%	PubMed ID: 7288826
CN1CCc2cccc-3c2[C@@H]1Cc4c3c(cc(c4)Br)O	ChemSpider_23227136	OpenPHACTS	Drd2	Assay for DRD2	IC50	1000	nM	Dopamine D2 receptor	In vitro binding affinity towards rat Dopamine receptor D2 by [3H]spiperone displacement.	PubMed ID: 2405158
CN1CCc2cccc-3c2[C@@H]1Cc4c3c(ccc4)OC	ChemSpider_23227055	OpenPHACTS	Drd2	Assay for DRD2	IC50	829	nM	Dopamine D2 receptor	In vitro binding affinity towards rat Dopamine receptor D2 by [3H]spiperone displacement.	PubMed ID: 2405158
CN1CCc2cccc-3c2[C@H]1Cc4c3c(c(cc4)Cl)O	ChemSpider_23227146	OpenPHACTS	Drd2	Assay for DRD2	IC50	803	nM	Dopamine D2 receptor	In vitro binding affinity towards rat Dopamine receptor D2 by [3H]spiperone displacement.	PubMed ID: 2405158
CN1CCc2cccc-3c2[C@H]1Cc4c3c(c(cc4Br)Br)O	ChemSpider_23227052	OpenPHACTS	Drd2	Assay for DRD2	IC50	1000	nM	Dopamine D2 receptor	In vitro binding affinity towards rat Dopamine receptor D2 by [3H]spiperone displacement.	PubMed ID: 2405158
CN1CCc2cccc-3c2[C@H]1Cc4c3c(ccc4Br)O	ChemSpider_23227181	OpenPHACTS	Drd2	Assay for DRD2	IC50	449	nM	Dopamine D2 receptor	In vitro binding affinity towards rat Dopamine receptor D2 by [3H]spiperone displacement.	PubMed ID: 2405158
CN1CCc2cccc-3c2[C@H]1Cc4c3c(ccc4Cl)O	ChemSpider_23227062	OpenPHACTS	Drd2	Assay for DRD2	IC50	500	nM	Dopamine D2 receptor	In vitro binding affinity towards rat Dopamine receptor D2 by [3H]spiperone displacement.	PubMed ID: 2405158
CN1CCc2cccc-3c2C1Cc4c3cc(cc4)O	ChemSpider_23130196	OpenPHACTS	Drd2	Assay for DRD2	IC50	112	nM	Dopamine D2 receptor	Inhibition of [3H]apomorphine binding to calf caudate membrane preparation (p4)	PubMed ID: 7310821
CN1CCC=C(C1)c2csc(n2)N.Cl.Cl	ChemSpider_25061606	OpenPHACTS	Drd2	Assay for DRD2	IC50	1040	nM	Dopamine D2 receptor	Inhibition of [3H]haloperidol binding for Dopamine receptor D2 in rat striatal membranes.	PubMed ID: 1967314
CN1CCC=C2C1COc3c2cc(cc3)O	ChemSpider_23232902	OpenPHACTS	DRD2	Assay for DRD2	IC50	20	nM	Dopamine D2 receptor	Concentration necessary to achieve half maximal inhibition of [3H](+)-23amino-6,7-dihydroxy-1,2,3,4-tetrahydronaphthalene binding to dopamine receptor at 1 uM	PubMed ID: 2537429
CN1CCC[C@H]2[C@H]1COc3c2cc(cc3)O	ChemSpider_23233229	OpenPHACTS	DRD2	Assay for DRD2	IC50	114	nM	Dopamine D2 receptor	Concentration necessary to achieve half maximal inhibition of [3H](+)-23amino-6,7-dihydroxy-1,2,3,4-tetrahydronaphthalene binding to dopamine receptor at 1 uM	PubMed ID: 2537429
CN1CCC[C@H]2[C@H]1COc3c2cccc3O	ChemSpider_23232850	OpenPHACTS	DRD2	Assay for DRD2	IC50	11	nM	Dopamine D2 receptor	Concentration necessary to achieve half maximal inhibition of [3H](+)-23amino-6,7-dihydroxy-1,2,3,4-tetrahydronaphthalene binding to dopamine receptor at 1 uM	PubMed ID: 2537429
CN1CCCC(C1)c2cc(O)ccc2	ChemSpider_14106440	OpenPHACTS	Drd2	Assay for DRD2	IC50	1950	nM	Dopamine D2 receptor	Binding affinity against Dopamine receptor D2 using [3H]spiperone as radioligand	PubMed ID: 2824773
CN1CCCC(C1)CN2c3ccccc3Sc4c2cc(cc4)C(F)(F)F	ChemSpider_23293801	OpenPHACTS	DRD2	Assay for DRD2	Activity	87	%	Dopamine D2 receptor	Displacement of [3H]YM091512 from dopamine D2 receptor at 10 uM	PubMed ID: 17407813
CN1CCCC(C1)CN2c3ccccc3Sc4c2cc(cc4)c5ccccc5	ChemSpider_20578931	OpenPHACTS	DRD2	Assay for DRD2	Activity	97	%	Dopamine D2 receptor	Displacement of [3H]YM091512 from dopamine D2 receptor at 10 uM	PubMed ID: 17407813
CN1CCCC(C1)CN2c3ccccc3Sc4c2ccc(c4)c5ccccc5	ChemSpider_23293802	OpenPHACTS	DRD2	Assay for DRD2	Activity	96	%	Dopamine D2 receptor	Displacement of [3H]YM091512 from dopamine D2 receptor at 10 uM	PubMed ID: 17407813
CN1CCCC(C1)CN2c3ccccc3Sc4c2ccc(c4)Cl	ChemSpider_23293806	OpenPHACTS	DRD2	Assay for DRD2	Activity	94	%	Dopamine D2 receptor	Displacement of [3H]YM091512 from dopamine D2 receptor at 10 uM	PubMed ID: 17407813
CN1CCCC(C1)CN2c3ccccc3Sc4c2ccc(c4)F	ChemSpider_23293804	OpenPHACTS	DRD2	Assay for DRD2	Activity	87	%	Dopamine D2 receptor	Displacement of [3H]YM091512 from dopamine D2 receptor at 10 uM	PubMed ID: 17407813
CN1CCCC(C1)CN2c3ccccc3Sc4c2ccc(c4)N5CCOCC5	ChemSpider_23293811	OpenPHACTS	DRD2	Assay for DRD2	Activity	59	%	Dopamine D2 receptor	Displacement of [3H]YM091512 from dopamine D2 receptor at 10 uM	PubMed ID: 17407813
CN1CCCC2C1CCc3c2cc(cc3)O	ChemSpider_23149840	OpenPHACTS	Drd2	Assay for DRD2	IC50	265	nM	Dopamine D2 receptor	Binding affinity against Dopamine receptor D2 using [3H]spiperone as radioligand	PubMed ID: 2824773
CN1CCCC2C1CCc3c2cccc3O	ChemSpider_23149841	OpenPHACTS	Drd2	Assay for DRD2	IC50	114	nM	Dopamine D2 receptor	Binding affinity against Dopamine receptor D2 using [3H]spiperone as radioligand	PubMed ID: 2824773
CN1CCCCC(C1)NC(=O)c2cc(c(cc2OC)N)Cl	ChemSpider_23227873	OpenPHACTS	Drd2	Assay for DRD2	IC50	230	nM	Dopamine D2 receptor	Binding affinity against dopamine D2 receptor in rat brain synaptic membrane using [3H]-spiperone as radioligand	PubMed ID: 9871571
CN1CCN(C1=O)CCN2CCN(CC2)[C@@H]3C[C@H](c4c3cc(cc4)F)c5ccc(cc5)F	ChemSpider_23163676	OpenPHACTS	Drd2	Assay for DRD2	IC50	38	nM	Dopamine D2 receptor	Inhibition of [3H]spiperone binding to Dopamine receptor D2 from rat striatal membranes	PubMed ID: 2903929
CN1CCN(C1=O)CCN2CCN(CC2)C3CC(c4c3cc(cc4)F)c5ccc(cc5)F.Cl.Cl	ChemSpider_26348936	OpenPHACTS	Drd2	Assay for DRD2	IC50	260	nM	Dopamine D2 receptor	Inhibition of [3H]spiperone binding to Dopamine receptor D2 from rat striatal membranes	PubMed ID: 2903929
CN1CCN(C1=O)CCN2CCN(CC2)C3CC(c4c3ccc(c4)Cl)c5ccc(cc5)F.C(=C\C(=O)O)\C(=O)O	ChemSpider_26399163	OpenPHACTS	Drd2	Assay for DRD2	IC50	190	nM	Dopamine D2 receptor	Displacement of [3H]spiperone from dopamine D2 receptors in rat striatal membranes	PubMed ID: 8410990
CN1CCN(CC1)/C2=N/c4cc(Br)ccc4Nc3nn(C)cc23	ChemSpider_14961699	OpenPHACTS	Drd2	Assay for DRD2	IC50	680	nM	Dopamine D2 receptor	Inhibition of [3H]spiperone binding to Dopamine receptor D2 from striatum of the rat brain	PubMed ID: 2573732
CN1CCN(CC1)/C2=N/c4cc(Br)ccc4Nc3nn(C)nc23	ChemSpider_15008557	OpenPHACTS	DRD2	Assay for DRD2	IC50	300	nM	Dopamine D2 receptor	Inhibitory activity Dopamine receptor D2 in calf caudate tissue, using [3H]spiperone as the radioligand	PubMed ID: 2571731
CN1CCN(CC1)/C2=N/c4cc(ccc4Nc3nn(C)cc23)C(F)(F)F	ChemSpider_14961696	OpenPHACTS	Drd2	Assay for DRD2	IC50	1600	nM	Dopamine D2 receptor	Inhibition of [3H]spiperone binding to Dopamine receptor D2 from striatum of the rat brain	PubMed ID: 2573732
CN1CCN(CC1)/C2=N/c4cc(ccc4Nc3nn(C)nc23)C(F)(F)F	ChemSpider_15008550	OpenPHACTS	DRD2	Assay for DRD2	IC50	1100	nM	Dopamine D2 receptor	Inhibitory activity against Dopamine receptor D2 in calf caudate tissue, using [3H]spiperone as the radioligand	PubMed ID: 2571731
CN1CCN(CC1)/C2=N/c4cc(Cl)ccc4Nc3nn(C)cc23	ChemSpider_14961688	OpenPHACTS	Drd2	Assay for DRD2	IC50	680	nM	Dopamine D2 receptor	Inhibition of [3H]spiperone binding to dopamine receptor D2 from rat brain striatum	PubMed ID: 2573732
CN1CCN(CC1)/C2=N/c4cc(Cl)ccc4Nc3nn(C)nc23	ChemSpider_15008559	OpenPHACTS	DRD2	Assay for DRD2	IC50	210	nM	Dopamine D2 receptor	Inhibitory activity against Dopamine receptor D2 in calf caudate tissue, using [3H]spiperone as the radioligand	PubMed ID: 2571731
CN1CCN(CC1)/C2=N/c4cc(Cl)ccc4Nc3nn(CC)cc23	ChemSpider_14961678	OpenPHACTS	Drd2	Assay for DRD2	IC50	340	nM	Dopamine D2 receptor	Inhibition of [3H]spiperone binding to dopamine receptor D2 from rat brain striatum	PubMed ID: 2573732
CN1CCN(CC1)/C2=N/c4cc(Cl)ccc4Nc3nn(CC)nc23	ChemSpider_15008558	OpenPHACTS	DRD2	Assay for DRD2	IC50	67	nM	Dopamine D2 receptor	Inhibitory activity against dopamine receptor D2 in calf caudate tissue using [3H]spiperone	PubMed ID: 2571731
CN1CCN(CC1)/C2=N/c4cc(F)c(F)cc4Nc3nn(C)cc23	ChemSpider_14961680	OpenPHACTS	Drd2	Assay for DRD2	IC50	760	nM	Dopamine D2 receptor	Inhibition of [3H]spiperone binding to dopamine receptor D2 from rat brain striatum	PubMed ID: 2573732
CN1CCN(CC1)/C2=N/c4cc(F)ccc4Nc3nn(C)nc23	ChemSpider_15008545	OpenPHACTS	DRD2	Assay for DRD2	IC50	840	nM	Dopamine D2 receptor	Inhibitory activity against Dopamine receptor D2 in calf caudate tissue, using [3H]spiperone as the radioligand	PubMed ID: 2571731
CN1CCN(CC1)/C2=N/c4cc(F)ccc4Nc3nn(CC)nc23	ChemSpider_15008541	OpenPHACTS	DRD2	Assay for DRD2	IC50	180	nM	Dopamine D2 receptor	Inhibitory activity against dopamine receptor D2 in calf caudate tissue using [3H]spiperone	PubMed ID: 2571731
CN1CCN(CC1)/C2=N/c4cc(F)ccc4Nc3nn(cc23)C(C)C	ChemSpider_14961704	OpenPHACTS	Drd2	Assay for DRD2	IC50	1100	nM	Dopamine D2 receptor	Inhibition of [3H]spiperone binding to Dopamine receptor D2 from striatum of the rat brain	PubMed ID: 2573732
CN1CCN(CC1)/C2=N/c4cc(F)ccc4Nc3nn(CCC)cc23	ChemSpider_14961710	OpenPHACTS	Drd2	Assay for DRD2	IC50	180	nM	Dopamine D2 receptor	Inhibition of [3H]spiperone binding to Dopamine receptor D2 from striatum of the rat brain	PubMed ID: 2573732
CN1CCN(CC1)/C2=N/c4cc(I)ccc4Nc3nn(C)cc23	ChemSpider_14961641	OpenPHACTS	Drd2	Assay for DRD2	IC50	1000	nM	Dopamine D2 receptor	Inhibition of [3H]spiperone binding to Dopamine receptor D2 from striatum of the rat brain	PubMed ID: 2573732
CN1CCN(CC1)/C2=N/c4ccccc4Nc3nn(C)nc23	ChemSpider_15008562	OpenPHACTS	DRD2	Assay for DRD2	IC50	1420	nM	Dopamine D2 receptor	Inhibitory activity against dopamine receptor D2 in calf caudate tissue using [3H]spiperone	PubMed ID: 2571731
CN1CCN(CC1)/C2=N/c5cc(Cl)ccc5Nc3nn(cc23)C4CCCC4	ChemSpider_14961681	OpenPHACTS	Drd2	Assay for DRD2	IC50	140	nM	Dopamine D2 receptor	Inhibition of [3H]spiperone binding to dopamine receptor D2 from rat brain striatum	PubMed ID: 2573732
CN1CCN(CC1)[C@@H]2C[C@H](c3c2cc(cc3)F)c4ccc(cc4)F	ChemSpider_23163883	OpenPHACTS	Drd2	Assay for DRD2	IC50	31	nM	Dopamine D2 receptor	Inhibition of [3H]spiperone binding to Dopamine receptor D2 from rat striatal membranes	PubMed ID: 2903929
CN1CCN(CC1)[C@H]2C[C@@H](c3c2cc(cc3)F)c4ccc(cc4)F	ChemSpider_23163861	OpenPHACTS	Drd2	Assay for DRD2	IC50	410	nM	Dopamine D2 receptor	Inhibition of [3H]spiperone binding to Dopamine receptor D2 from rat striatal membranes	PubMed ID: 2903929
CN1CCN(CC1)C/2=N/c4cc(F)ccc4Nc3sc(cc\23)CC	ChemSpider_10296397	OpenPHACTS	Drd2	Assay for DRD2	IC50	11	nM	Dopamine D2 receptor	Displacement of [3H]spiroperidol from Dopamine receptor of rat striatum membrane	PubMed ID: 6128416
CN1CCN(CC1)C/2=N/c4ccccc4Nc3sc(C)cc\23	ChemSpider_10442212	OpenPHACTS	Drd2	Assay for DRD2	IC50	158	nM	Dopamine D2 receptor	Binding affinity towards Dopamine receptor D2 was determined in rat striatal homogenate using [3H]- spiperone as radioligand	PubMed ID: 8831770
CN1CCN(CC1)C/2=N/c5cc(F)ccc5Nc3sc4CCCCc4c\23	ChemSpider_10296398	OpenPHACTS	Drd2	Assay for DRD2	IC50	77	nM	Dopamine D2 receptor	Displacement of [3H]spiroperidol from Dopamine receptor of rat striatum membrane	PubMed ID: 6128416
CN1CCN(CC1)C2=Cc3cc(ccc3C(=C)c4c2cccc4)Cl	ChemSpider_23236835	OpenPHACTS	Drd2	Assay for DRD2	IC50	300	nM	Dopamine D2 receptor	Binding affinity for Dopamine receptor D2 using [3H]spiperone in rat brain	PubMed ID: 1967652
CN1CCN(CC1)C2=Cc3ccccc3C(=C)c4c2cccc4	ChemSpider_23179285	OpenPHACTS	Drd2	Assay for DRD2	IC50	305	nM	Dopamine D2 receptor	Binding affinity for Dopamine receptor D2 using [3H]spiperone in rat brain	PubMed ID: 1967652
CN1CCN(CC1)C2=Nc3cc(ccc3Nc4c2cn(n4)Cc5ccccc5)F	ChemSpider_23175603	OpenPHACTS	Drd2	Assay for DRD2	IC50	400	nM	Dopamine D2 receptor	Inhibition of [3H]spiperone binding to dopamine receptor D2 from rat brain striatum	PubMed ID: 2573732
CN1CCN(CC1)C2=Nc3ccccc3Nc4c2cc(cc4)OS(=O)(=O)C	ChemSpider_23163263	OpenPHACTS	Drd2	Assay for DRD2	IC50	920	nM	Dopamine D2 receptor	Binding affinity towards Dopamine receptor D2 of rat corpus striatum using [3H]spiperone as radioligand	PubMed ID: 10377229
CN1CCN(CC1)C2CC(c3c2cc(cc3)C(F)(F)F)c4ccc(cc4)F	ChemSpider_23214193	OpenPHACTS	Drd2	Assay for DRD2	IC50	8.1	nM	Dopamine D2 receptor	Binding affinity against dopamine receptor D2	PubMed ID: 7473566
CN1CCN(CC1)C2CC(c3c2cc(cc3)Cl)c4ccccc4	ChemSpider_23214117	OpenPHACTS	Drd2	Assay for DRD2	IC50	61	nM	Dopamine D2 receptor	Binding affinity against dopamine receptor D2	PubMed ID: 7473566
CN1CCN(CC1)C2CC(c3c2cccc3)c4ccccc4	ChemSpider_23214112	OpenPHACTS	Drd2	Assay for DRD2	IC50	690	nM	Dopamine D2 receptor	Binding affinity against dopamine receptor D2	PubMed ID: 7473566
CN1CCN(CC1)c3cn(c2ccc(F)cc2)c4ccc(Cl)cc34	ChemSpider_14392647	OpenPHACTS	Drd2	Assay for DRD2	IC50	1	nM	Dopamine D2 receptor	Tested for the inhibition of [3H]spiperone binding to dopamine D2 receptor	PubMed ID: 1348090
CN1CCN(CC1)C\2=C\c4cc(Cl)ccc4Oc3ccccc/23	ChemSpider_15305922	OpenPHACTS	Drd2	Assay for DRD2	IC50	357	nM	Dopamine D2 receptor	Displacement of 3[H]spiroperidol from Dopamine receptor in rat brain	PubMed ID: 7108902
CN1CCN(CC1)C\2=N\c4cc(F)ccc4Nc3scc(C)c/23	ChemSpider_10296396	OpenPHACTS	Drd2	Assay for DRD2	IC50	624	nM	Dopamine D2 receptor	Displacement of [3H]spiroperidol from Dopamine receptor of rat striatum membrane	PubMed ID: 6128416
CN1CCN(CC1)C\2=N\c4cc(F)ccc4Nc3sccc/23	ChemSpider_10295274	OpenPHACTS	Drd2	Assay for DRD2	IC50	199	nM	Dopamine D2 receptor	Displacement of [3H]spiroperidol from Dopamine receptor of rat striatum membrane	PubMed ID: 6128416
CN1CCO[C@H]2[C@H]1Cc3c4c2cccc4[nH]c3Br	ChemSpider_23222320	OpenPHACTS	Drd2	Assay for DRD2	IC50	1000	nM	Dopamine D2 receptor	In vitro binding affinity towards dopamine receptor was determined in rat striatal membrane using [3H]spiroperidol as the radioligand	PubMed ID: 6834383
CN1CCOC2[C@H]1CCc3c2cc(cc3)O	ChemSpider_23137347	OpenPHACTS	Drd2	Assay for DRD2	IC50	14	nM	Dopamine D2 receptor	Dopaminergic activity assessed in vitro for displacement of [3H]apomorphine from specific binding sites on rat striatal membranes	PubMed ID: 6094811
Cn2cc(c1ccccc12)C\3=C\CN(CC/3)CCCN6c5cccc4cccc(c45)S6(=O)=O	ChemSpider_14526913	OpenPHACTS	Drd2	Assay for DRD2	IC50	100	nM	Dopamine D2 receptor	Binding affinity at dopamine receptor D2 by the inhibition of binding to [3H]spiperone in rat striatal membranes	PubMed ID: 8487257
CNc1cccc(c1)OCCCN2CCN(CC2)c3ccccc3	ChemSpider_23138550	OpenPHACTS	Drd2	Assay for DRD2	IC50	359	nM	Dopamine D2 receptor	In vitro inhibition of [3H]haloperidol (HPD) binding to dopamine (DA) receptor of rat striatal membranes	PubMed ID: 2899647
CNc1ccccc1C(=O)NCCCCN2CCN(CC2)c3c4ccccc4sn3.Cl	ChemSpider_24612576	OpenPHACTS	Drd2	Assay for DRD2	IC50	4.7	nM	Dopamine D2 receptor	In vitro inhibitory activity against [3H]raclopride binding to dopamine receptor D2	PubMed ID: 8676355
CNc1nc(cs1)c5ccc(CCN2CCN(CC2)c4cccc3ccccc34)cc5	ChemSpider_14649321	OpenPHACTS	Drd2	Assay for DRD2	IC50	155	nM	Dopamine D2 receptor	Binding affinity to dopamine receptor D2 in the rat brain using [3H]NPA as radioligand	PubMed ID: 1676427
CNCCC(c1ccccc1)Oc2ccc(cc2)C(F)(F)F	ChemSpider_3269	OpenPHACTS	Drd2	Assay for DRD2	IC50	100	nM	Dopamine D2 receptor	Binding affinity at dopamine receptor D2 by the inhibition of binding to [3H]spiperone in rat striatal membranes	PubMed ID: 8487257
CO/N=C\c1cccnc1N2CCN(CC2)CCCCN3C(=O)C4(CCCC4)SC3=O	ChemSpider_23227496	OpenPHACTS	Drd2	Assay for DRD2	IC50	428	nM	Dopamine D2 receptor	Ability to inhibit [3H]spiperone binding to Dopamine receptor D2 in rat corpus striatum	PubMed ID: 2894466
COC(=N)N1CCc2ccc3c(c2C1)c4ccccc4s3	ChemSpider_23112381	OpenPHACTS	DRD2	Assay for DRD2	IC50	500	nM	Dopamine D2 receptor	Inhibition of binding of 1.6 nM [3H]haloperidol to dopamine receptor by 50%	PubMed ID: 7288826
COC(=O)[C@H](c1ccc(c(c1)Cl)Cl)[C@@H]2CCCC[NH2+]2.[Cl-]	ChemSpider_23145823	OpenPHACTS	Drd2	Assay for DRD2	IC50	33.8	nM	Dopamine D2 receptor	Potency of inhibiting 10 pM [125I]-RTI-55 binding to dopamine receptor in rat striatal membranes	PubMed ID: 15026075
COC(=O)[C@H](c1ccc(cc1)c2ccccc2)[C@H]3CCCC[NH2+]3.[Cl-]	ChemSpider_23146324	OpenPHACTS	Drd2	Assay for DRD2	IC50	1020	nM	Dopamine D2 receptor	Potency of inhibiting 10 pM [125I]-RTI-55 binding to dopamine receptor in rat striatal membranes	PubMed ID: 15026075
COC(=O)c1ccc(cc1)CN2CCC(CC2)COCc3ccc(cc3)F.Cl	ChemSpider_24625959	OpenPHACTS	Drd2	Assay for DRD2	IC50	1980	nM	Dopamine D2 receptor	In vitro binding affinity towards dopamine receptor D2	PubMed ID: 1360026
COC(=O)c1ccc(cc1)COCC2CCN(CC2)Cc3ccccc3.O.Cl	ChemSpider_24616308	OpenPHACTS	Drd2	Assay for DRD2	IC50	970	nM	Dopamine D2 receptor	In vitro binding affinity towards dopamine receptor D2	PubMed ID: 1360026
COC(=O)c1ccc2c(c1)c(c[nH]2)CCCCN3CCC(CC3)c4ccccc4	ChemSpider_23252336	OpenPHACTS	Drd2	Assay for DRD2	IC50	113	nM	Dopamine D2 receptor	Displacement of [3H]spiperone from dopamine D2 receptor of rat striatal membranes	PubMed ID: 15341483
COC(=O)c1cccnc1N2CCN(CC2)CCCCN3C(=O)C4(CCCC4)SC3=O	ChemSpider_23227596	OpenPHACTS	Drd2	Assay for DRD2	IC50	138	nM	Dopamine D2 receptor	Ability to inhibit [3H]spiperone binding to Dopamine receptor D2 in rat corpus striatum	PubMed ID: 2894466
COC(=O)c3ccc4ncc(CCCCN1CCN(CC1)c2ccccc2)c4c3	ChemSpider_14245208	OpenPHACTS	Drd2	Assay for DRD2	IC50	31	nM	Dopamine D2 receptor	Displacement of [3H]spiperone from dopamine D2 receptor of rat striatal membranes	PubMed ID: 15341483
COC(=O)c3cccnc3N2CCN(CCCCN1C(=O)CC(C)(C)CC1=O)CC2	ChemSpider_14754051	OpenPHACTS	Drd2	Assay for DRD2	IC50	1000	nM	Dopamine D2 receptor	Ability to inhibit [3H]spiperone binding to Dopamine receptor D2 in rat corpus striatum	PubMed ID: 2894466
COC1=Nc2cccc3c2c(ccc3)N1CCN4CCC(CC4)Cc5c[nH]c6c5cc(cc6)F	ChemSpider_23150718	OpenPHACTS	Drd2	Assay for DRD2	IC50	100	nM	Dopamine D2 receptor	Tested for its binding affinity against Dopamine receptor D2 showed no appreciable affinity at concentration specified	.
COc1c(cc(c(c1C(=O)NC[C@H]2CCCN2Cc3ccc(cc3)F)O)Cl)Cl	ChemSpider_23241234	OpenPHACTS	Drd2	Assay for DRD2	IC50	21	nM	Dopamine D2 receptor	Inhibition of [3H]spiperone binding to rat striatal dopamine receptor D2 was determined in vitro	PubMed ID: 1672158
COc1c(cc(cc1)S(=O)(=O)N[C@H]2CC[C@@H](CC2)CCN3CCN(CC3)c4cc(ccc4)C#N)OC	ChemSpider_23297904	OpenPHACTS	Drd2	Assay for DRD2	IC50	57	nM	Dopamine D2 receptor	Displacement of [3H]spiperone from dopamine D2 receptor in rat striatal membranes	PubMed ID: 17720494
COc1c(cc(cc1Cl)N2CCN(CC2)C[C@H]3C[C@@H]3c4ccccc4)Cl.Br	ChemSpider_25061687	OpenPHACTS	DRD2	Assay for DRD2	IC50	228	nM	Dopamine D2 receptor	Binding affinity to dopamine receptor D2 cloned from human, using [3H]- YM09151 as competitive ligand	PubMed ID: 11052797
COc1c(ccc(c1C(=O)NCCCCN2CCN(CC2)c3c4ccccc4sn3)O)Br.Cl	ChemSpider_24616402	OpenPHACTS	Drd2	Assay for DRD2	IC50	30	nM	Dopamine D2 receptor	In vitro inhibitory activity against [3H]raclopride binding to dopamine receptor D2	PubMed ID: 8676355
COc1c(cccc1)N2CCN(CC2)CC[C@H]3CC[C@@H](CC3)Nc4ncccn4	ChemSpider_23234847	OpenPHACTS	DRD2	Assay for DRD2	IC50	9.9	nM	Dopamine D2 receptor	The in vitro intrinsic activity was measured at DA D2 receptor by measuring its ability to increase [3H]thymidine uptake in CHO-K1 cells transfected with the Dopamine receptor D2	PubMed ID: 9513604
COc1cc(c(c(c1O)C(=O)NC[C@H]2CCCN2Cc3ccc(cc3)F)OC)Br	ChemSpider_23241225	OpenPHACTS	Drd2	Assay for DRD2	IC50	124	nM	Dopamine D2 receptor	Inhibition of [3H]spiperone binding to rat striatal dopamine receptor D2 was determined in vitro	PubMed ID: 1672158
COc1cc(c(c(c1OC)C(=O)NC2CCN(CC2)Cc3ccccc3)O)Br	ChemSpider_23240144	OpenPHACTS	Drd2	Assay for DRD2	IC50	0.36	nM	Dopamine D2 receptor	Inhibition of [3H]spiperone binding to rat striatal dopamine receptor D2 was determined in vitro	PubMed ID: 1672158
COc1cc(c(c(c1OC)C(=O)NC[C@H]2CCCN2Cc3ccc(cc3)F)O)Br	ChemSpider_23241106	OpenPHACTS	Drd2	Assay for DRD2	IC50	1.3	nM	Dopamine D2 receptor	Inhibition of [3H]spiperone binding to rat striatal dopamine receptor D2 was determined in vitro	PubMed ID: 1672158
COc1cc(c(c(c1OC)C(=O)NC[C@H]2CCCN2Cc3ccccc3)O)Br	ChemSpider_23241143	OpenPHACTS	Drd2	Assay for DRD2	IC50	2.4	nM	Dopamine D2 receptor	Inhibition of [3H]spiperone binding to rat striatal dopamine receptor D2 was determined in vitro	PubMed ID: 1672158
COc1cc(c(c(c1OC)C(=O)NC[C@H]2CCCN2Cc3ccccc3)OC)Br	ChemSpider_23241230	OpenPHACTS	Drd2	Assay for DRD2	IC50	1860	nM	Dopamine D2 receptor	Inhibition of [3H]spiperone binding to rat striatal dopamine receptor D2 was determined in vitro	PubMed ID: 1672158
COc1cc(cc(c1OC)C(=O)NC[C@@H]2CCCN2Cc3ccc(cc3)F)Br.Cl	ChemSpider_26351018	OpenPHACTS	Drd2	Assay for DRD2	IC50	126	nM	Dopamine D2 receptor	Inhibition of [3H]spiperone binding to rat striatal dopamine receptor D2 was determined in vitro	PubMed ID: 1672158
COc1cc(cc(c1OC)C(=O)NC[C@@H]2CCCN2CC=C)CCCCl	ChemSpider_24711906	OpenPHACTS	DRD2	Assay for DRD2	IC50	17.1	nM	Dopamine D2 receptor	Antagonist activity at dopamine D2 receptor	PubMed ID: 18674906
COc1cc(cc(c1OC)C(=O)NC[C@H]2CCCN2Cc3ccc(cc3)F)Br	ChemSpider_23242335	OpenPHACTS	Drd2	Assay for DRD2	IC50	0.65	nM	Dopamine D2 receptor	Inhibition of [3H]spiperone binding to rat striatal dopamine receptor D2 was determined in vitro	PubMed ID: 1672158
COc1cc(cc(c1OC)C(=O)NC[C@H]2CCCN2Cc3ccccc3)Br	ChemSpider_23241145	OpenPHACTS	Drd2	Assay for DRD2	IC50	1.4	nM	Dopamine D2 receptor	Inhibition of [3H]spiperone binding to rat striatal dopamine receptor D2 was determined in vitro	PubMed ID: 1672158
COc1cc(ccc1CCN(CCC)CCC)OCCc2ccccc2.OC(=O)C(O)=O	ChemSpider_14181235	OpenPHACTS	Drd2	Assay for DRD2	IC50	1000	nM	Dopamine D2 receptor	Inhibitory concentration against radioligand [3H](-)-sulpiride binding to Dopamine receptor D2 in rat	PubMed ID: 10090790
COc1cc(ccc1N2CCN(CC2)C[C@H]3C[C@@H]3c4ccccc4)Cl.Br	ChemSpider_25061700	OpenPHACTS	DRD2	Assay for DRD2	IC50	17	nM	Dopamine D2 receptor	Binding affinity to dopamine receptor D2 cloned from human, using [3H]- YM09151 as competitive ligand	PubMed ID: 11052797
COc1cc(ccc1N2CCN(CC2)C[C@H]3C[C@@H]3c4ccccc4)F.Br.Br	ChemSpider_25061665	OpenPHACTS	DRD2	Assay for DRD2	IC50	10	nM	Dopamine D2 receptor	Binding affinity to dopamine receptor D2 cloned from human, using [3H]- YM09151 as competitive ligand	PubMed ID: 11052797
COc1cc2c(cc1OC)nc(nc2N)N3CCN(CC3)Cc4ccccc4	ChemSpider_8890088	OpenPHACTS	Drd2	Assay for DRD2	IC50	1000	nM	Dopamine D2 receptor	Inhibitory concentration against Dopamine receptor D2 (Inactive at >1000 nM concentration)	PubMed ID: 9986714
COc1cc2c(cc1OC)onc2C3CCN(CC3)CCCC(c4ccc(cc4)F)c5ccc(cc5)F	ChemSpider_23234824	OpenPHACTS	Drd2	Assay for DRD2	IC50	420	nM	Dopamine D2 receptor	Ability to inhibit the binding of [3H]spiroperidol in rat striatal tissue	PubMed ID: 2861286
COc1cc2c(cc1OC)onc2C3CCN(CC3)CCCc4c5ccc(cc5on4)F	ChemSpider_23234965	OpenPHACTS	Drd2	Assay for DRD2	IC50	580	nM	Dopamine D2 receptor	Ability to inhibit the binding of [3H]spiroperidol in rat striatal tissue	PubMed ID: 2861286
COc1cc2nc(nc(N)c2cc1OC)N3CCN(CC3)c4ccco4	ChemSpider_14858519	OpenPHACTS	Drd2	Assay for DRD2	IC50	1000	nM	Dopamine D2 receptor	Inhibitory concentration against Dopamine receptor D2 (Inactive at >1000 nM concentration)	PubMed ID: 9986714
COc1ccc(Br)c(O)c1C(=O)NC3CCN(Cc2ccccc2)CC3	ChemSpider_10238855	OpenPHACTS	Drd2	Assay for DRD2	IC50	41	nM	Dopamine D2 receptor	Inhibition of [3H]spiperone binding to rat striatal dopamine receptor D2 was determined in vitro	PubMed ID: 1672158
COc1ccc(c(c1)C(=O)NCCCCN2CCN(CC2)c3c4ccccc4sn3)N.Cl	ChemSpider_24615454	OpenPHACTS	Drd2	Assay for DRD2	IC50	35	nM	Dopamine D2 receptor	In vitro inhibitory activity against [3H]raclopride binding to dopamine receptor D2	PubMed ID: 8676355
COc1ccc(c(c1C(=O)NC[C@H]2CCCN2Cc3ccc(cc3)F)O)Br	ChemSpider_23242094	OpenPHACTS	Drd2	Assay for DRD2	IC50	28	nM	Dopamine D2 receptor	Inhibition of [3H]spiperone binding to rat striatal dopamine receptor D2 was determined in vitro	PubMed ID: 1672158
COc1ccc(c(c1C(=O)NCCCCN2CCN(CC2)c3c4ccccc4sn3)O)Br.Cl	ChemSpider_24615545	OpenPHACTS	Drd2	Assay for DRD2	IC50	0.62	nM	Dopamine D2 receptor	In vitro inhibitory activity against [3H]raclopride binding to dopamine receptor D2	PubMed ID: 8676355
COc1ccc(c(c1C(=O)NCCCCN2CCN(CC2)c3c4ccccc4sn3)OC)Br.Cl	ChemSpider_24616588	OpenPHACTS	Drd2	Assay for DRD2	IC50	13	nM	Dopamine D2 receptor	In vitro inhibitory activity against [3H]raclopride binding to dopamine receptor D2	PubMed ID: 8676355
COc1ccc(cc1)/C=C/CCN2CC[C@@H]3[C@@H](C2)c4cc(ccc4N3c5ccc(cc5)F)F	ChemSpider_23157126	OpenPHACTS	Drd2	Assay for DRD2	IC50	110	nM	Dopamine D2 receptor	Affinity for Dopamine receptors in the rat striatum using [3H]spiroperidol displacement.	PubMed ID: 2876102
COc1ccc(cc1)[C@H]2C[C@@H]2CN3CCN(CC3)c4ccc(cc4Cl)Cl.Br	ChemSpider_25061830	OpenPHACTS	DRD2	Assay for DRD2	IC50	7	nM	Dopamine D2 receptor	Binding affinity to dopamine receptor D2 cloned from human, using [3H]- YM09151 as competitive ligand	PubMed ID: 11052797
COc1ccc(cc1)C(=O)NCCCCN2CCN(CC2)c3c4ccccc4sn3.Cl	ChemSpider_24610010	OpenPHACTS	Drd2	Assay for DRD2	IC50	34	nM	Dopamine D2 receptor	In vitro inhibitory activity against [3H]raclopride binding to dopamine receptor D2	PubMed ID: 8676355
COc1ccc(cc1)C(CCCN2CC[C@@H]3[C@@H](C2)c4cc(ccc4N3c5ccc(cc5)F)F)O	ChemSpider_23156989	OpenPHACTS	Drd2	Assay for DRD2	IC50	18	nM	Dopamine D2 receptor	Affinity for Dopamine receptors in the rat striatum using [3H]spiroperidol displacement.	PubMed ID: 2876102
COc1ccc(cc1)C2=CCN(CC2)CCCCc3c[nH]c4c3cc(cc4)OC	ChemSpider_23252330	OpenPHACTS	Drd2	Assay for DRD2	IC50	100	nM	Dopamine D2 receptor	Displacement of [3H]spiperone from dopamine D2 receptor of rat striatal membranes	PubMed ID: 15341483
COc1ccc(cc1)c2cccc(c2)CN3CCN(CC3)c4ncccn4	ChemSpider_23155126	OpenPHACTS	DRD2	Assay for DRD2	IC50	50	nM	Dopamine D2 receptor	Binding affinity to cloned human Dopamine receptor D2 expressed in A9L cells by [3H]spiperone displacement.	PubMed ID: 9873481
COc1ccc(cc1)CN2CCC(CC2)COc3ccc(cc3)F.C(=C\C(=O)O)\C(=O)O.O	ChemSpider_23214025	OpenPHACTS	Drd2	Assay for DRD2	IC50	1340	nM	Dopamine D2 receptor	In vitro binding affinity towards dopamine receptor D2	PubMed ID: 1360026
COc1ccc(cc1)N2CCN(CC2)C[C@H]3C[C@@H]3c4ccccc4.Br	ChemSpider_25061822	OpenPHACTS	DRD2	Assay for DRD2	IC50	752	nM	Dopamine D2 receptor	Binding affinity to dopamine receptor D2 cloned from human, using [3H]- YM09151 as competitive ligand	PubMed ID: 11052797
COc1ccc(cc1)N2CCN(CC2)CCCCc3c[nH]c4c3cc(cc4)OC5CCCC5	ChemSpider_23252394	OpenPHACTS	Drd2	Assay for DRD2	IC50	100	nM	Dopamine D2 receptor	Displacement of [3H]spiperone from dopamine D2 receptor of rat striatal membranes	PubMed ID: 15341483
COc1ccc(cc1)N2CCN(CC2)CCCCc3c[nH]c4c3cc(cc4)OCc5ccccc5	ChemSpider_23252478	OpenPHACTS	Drd2	Assay for DRD2	IC50	100	nM	Dopamine D2 receptor	Displacement of [3H]spiperone from dopamine D2 receptor of rat striatal membranes	PubMed ID: 15341483
COc1ccc(cc1)N2CCN(CC2)CCCCN3CCCc4ccccc4C3=O	ChemSpider_24697660	OpenPHACTS	DRD2	Assay for DRD2	Activity	59.02	%	Dopamine D2 receptor	Displacement of [3H]spiperone from human dopamine D2 receptor at 10 uM	PubMed ID: 19217777
COc1ccc(cc1)N2CCN(CC2)CCCN3c4cccc5c4c(ccc5)S3(=O)=O	ChemSpider_23171904	OpenPHACTS	Drd2	Assay for DRD2	IC50	1000	nM	Dopamine D2 receptor	The concentration required to inhibit [3H]spiperone binding to dopamine receptor D2 in rat brain membranes (in vitro)	PubMed ID: 1908521
COc1ccc(cc1)S(=O)(=O)N[C@H]2CC[C@@H](CC2)CCN3CCN(CC3)c4c(cc(cc4)Br)OC	ChemSpider_23297903	OpenPHACTS	Drd2	Assay for DRD2	IC50	28	nM	Dopamine D2 receptor	Displacement of [3H]spiperone from dopamine D2 receptor in rat striatal membranes	PubMed ID: 17720494
COc1ccc(cc1N2CCN(CC2)C[C@H]3C[C@@H]3c4ccccc4)Cl.Br	ChemSpider_25061751	OpenPHACTS	DRD2	Assay for DRD2	IC50	5	nM	Dopamine D2 receptor	Binding affinity to dopamine receptor D2 cloned from human, using [3H]- YM09151 as competitive ligand	PubMed ID: 11052797
COc1ccc(cc1OCCc2ccccc2)CCN3C4C5C6CC7C5C3(C8C7C6C84)O	ChemSpider_26339026	OpenPHACTS	DRD2	Assay for DRD2	Activity	50	%	Dopamine D2 receptor	Displacement of [3H]N-methylspiperone from human D2 receptor expressed in HEK cells at 10 uM	PubMed ID: 21555222
COc1ccc2c(c1)c(c[nH]2)CCCCN3CCC(=CC3)c4ccc(cc4)O	ChemSpider_23252316	OpenPHACTS	Drd2	Assay for DRD2	IC50	100	nM	Dopamine D2 receptor	Displacement of [3H]spiperone from dopamine D2 receptor of rat striatal membranes	PubMed ID: 15341483
COc1ccc2c(c1)c(c[nH]2)CCCCN3CCC(=CC3)c4ccc5c(c4)OCO5	ChemSpider_23252331	OpenPHACTS	Drd2	Assay for DRD2	IC50	100	nM	Dopamine D2 receptor	Displacement of [3H]spiperone from dopamine D2 receptor of rat striatal membranes	PubMed ID: 15341483
COc1ccc2c(c1)c(c[nH]2)CCCCN3CCN(CC3)c4cc(c(c(c4)OC)OC)OC	ChemSpider_23252391	OpenPHACTS	Drd2	Assay for DRD2	IC50	100	nM	Dopamine D2 receptor	Displacement of [3H]spiperone from dopamine D2 receptor of rat striatal membranes	PubMed ID: 15341483
COc1ccc2c(c1)c(c[nH]2)CCCCN3CCN(CC3)c4ccc(c(c4)OC)OC	ChemSpider_23252354	OpenPHACTS	Drd2	Assay for DRD2	IC50	100	nM	Dopamine D2 receptor	Displacement of [3H]spiperone from dopamine D2 receptor of rat striatal membranes	PubMed ID: 15341483
COc1ccc2c(c1)c(c[nH]2)CCCCN3CCN(CC3)c4ccc(cc4)O	ChemSpider_23252345	OpenPHACTS	Drd2	Assay for DRD2	IC50	53	nM	Dopamine D2 receptor	Displacement of [3H]spiperone from dopamine D2 receptor of rat striatal membranes	PubMed ID: 15341483
COc1ccc2c(c1)c(c[nH]2)CCCCN3CCN(CC3)c4ccc(cc4)OCc5ccccc5	ChemSpider_23252361	OpenPHACTS	Drd2	Assay for DRD2	IC50	220	nM	Dopamine D2 receptor	Displacement of [3H]spiperone from dopamine D2 receptor of rat striatal membranes	PubMed ID: 15341483
COc1ccc2c(c1)c(c[nH]2)CCCCN3CCN(CC3)c4ccc5c(c4)OCO5	ChemSpider_23252359	OpenPHACTS	Drd2	Assay for DRD2	IC50	100	nM	Dopamine D2 receptor	Displacement of [3H]spiperone from dopamine D2 receptor of rat striatal membranes	PubMed ID: 15341483
COc1ccc2c(c1)c(c[nH]2)CCCCN3CCN(CC3)c4ccccc4	ChemSpider_23252369	OpenPHACTS	Drd2	Assay for DRD2	IC50	32	nM	Dopamine D2 receptor	Displacement of [3H]spiperone from dopamine D2 receptor of rat striatal membranes	PubMed ID: 15341483
COc1ccc2c(c1)C(CC2c3ccc(cc3)F)N4CCN(CC4)CCO	ChemSpider_23214129	OpenPHACTS	Drd2	Assay for DRD2	IC50	86	nM	Dopamine D2 receptor	Binding affinity against dopamine receptor D2	PubMed ID: 7473566
COc1ccc2c(c1)c(no2)C3CCN(CC3)CCCc4c5ccc(cc5on4)F	ChemSpider_23234849	OpenPHACTS	Drd2	Assay for DRD2	IC50	150	nM	Dopamine D2 receptor	Ability to inhibit the binding of [3H]spiroperidol in rat striatal tissue	PubMed ID: 2861286
COc1ccc2c(c1)C3CCCN(C3CC2)CCc4ccccc4	ChemSpider_23160540	OpenPHACTS	Drd2	Assay for DRD2	IC50	435	nM	Dopamine D2 receptor	Binding affinity against Dopamine receptor D2 using [3H]spiperone as radioligand	PubMed ID: 2824773
COc1ccc2c(c1)CC(CC2)NC(=O)CCN3CCN(CC3)c4ccccc4OC	ChemSpider_23219621	OpenPHACTS	DRD2	Assay for DRD2	IC50	650	nM	Dopamine D2 receptor	In vitro binding affinity at human cloned Dopamine receptor D2 by [3H]spiroperidol displacement.	PubMed ID: 9822559
COc1ccc2c(c1)cc(o2)C(=O)NCCC(CN3CCN(CC3)c4cccc(c4Cl)Cl)F	ChemSpider_26347634	OpenPHACTS	DRD2	Assay for DRD2	IC50	1600	nM	Dopamine D2 receptor	Antagonist activity at human dopamine D2 receptor expressed in CHOp cells assessed as inhibition of quinopirole-induced mitogenisis	PubMed ID: 21495689
COc1ccc2c(c1)CCC=C2CCCN3CCN(CC3)c4cc(ccc4OC)OC	ChemSpider_23109006	OpenPHACTS	Drd2	Assay for DRD2	IC50	201	nM	Dopamine D2 receptor	Inhibition of binding of radioligand [3H]spiroperidol to dopamine D2 receptor in rat striatal membranes	PubMed ID: 8289207
COc1ccc2c(c1)CCC=C2CCCN3CCN(CC3)c4cccc(c4)C(F)(F)F	ChemSpider_23109007	OpenPHACTS	Drd2	Assay for DRD2	IC50	1290	nM	Dopamine D2 receptor	Inhibition of binding of radioligand [3H]spiroperidol to dopamine D2 receptor in rat striatal membranes	PubMed ID: 8289207
COc1ccc2c(c1)CCC=C2CCCN3CCN(CC3)c4cccc(c4)Cl	ChemSpider_23108969	OpenPHACTS	Drd2	Assay for DRD2	IC50	768	nM	Dopamine D2 receptor	Inhibition of binding of radioligand [3H]spiroperidol to dopamine D2 receptor in rat striatal membranes	PubMed ID: 8289207
COc1ccc2c(c1)CCC=C2CCCN3CCN(CC3)c4ccccc4	ChemSpider_23108976	OpenPHACTS	Drd2	Assay for DRD2	IC50	777	nM	Dopamine D2 receptor	Inhibition of binding of radioligand [3H]spiroperidol to dopamine D2 receptor in rat striatal membranes	PubMed ID: 8289207
COc1ccc2c(c1)CCC=C2CCCN3CCN(CC3)c4ccccc4OC	ChemSpider_23108991	OpenPHACTS	Drd2	Assay for DRD2	IC50	90.6	nM	Dopamine D2 receptor	Inhibition of binding of radioligand [3H]spiroperidol to dopamine D2 receptor in rat striatal membranes	PubMed ID: 8289207
COc1ccc2c(c1)CCC=C2CCCN3CCN(CC3)c4ccccn4	ChemSpider_23108979	OpenPHACTS	Drd2	Assay for DRD2	IC50	778	nM	Dopamine D2 receptor	Inhibition of binding of radioligand [3H]spiroperidol to dopamine D2 receptor in rat striatal membranes	PubMed ID: 8289207
COc1ccc2c(c1)CCCC2CCN3CCN(CC3)c4ccccc4	ChemSpider_23219874	OpenPHACTS	Drd2	Assay for DRD2	IC50	28	nM	Dopamine D2 receptor	Binding affinity towards rat Dopamine receptor D2 was evaluated using [3H]- spiroperidol as radioligand	PubMed ID: 8960552
COc1cccc(c1)C(=O)NCCN2CCN(CC2)c3c4ccccc4on3	ChemSpider_26362097	OpenPHACTS	Drd2	Assay for DRD2	Activity	84	%	Dopamine D2 receptor	Displacement of [3H]MSP from rat dopamine D2L receptor expressed in HEK293 cells at 1 uM after 90 mins by scintillation counting	PubMed ID: 20873719
COc1cccc(c1)C(=O)NCCN2CCN(CC2)c3ccccc3OC	ChemSpider_8582234	OpenPHACTS	DRD2	Assay for DRD2	IC50	700	nM	Dopamine D2 receptor	In vitro binding affinity at human cloned Dopamine receptor D2 by [3H]spiroperidol displacement.	PubMed ID: 9822559
COc1cccc(c1)c2cccc(c2)CN3CCN(CC3)c4ncccn4	ChemSpider_23155366	OpenPHACTS	DRD2	Assay for DRD2	IC50	490	nM	Dopamine D2 receptor	Binding affinity to cloned human Dopamine receptor D2 expressed in A9L cells by [3H]spiperone displacement.	PubMed ID: 9873481
COc1cccc(c1)N2CCN(CC2)C[C@H]3C[C@@H]3c4ccccc4.Br	ChemSpider_25062125	OpenPHACTS	DRD2	Assay for DRD2	IC50	171	nM	Dopamine D2 receptor	Binding affinity to dopamine receptor D2 cloned from human, using [3H]- YM09151 as competitive ligand	PubMed ID: 11052797
COc1cccc(c1N)C(=O)NCCCCN2CCN(CC2)c3c4ccccc4sn3.Cl	ChemSpider_24616493	OpenPHACTS	Drd2	Assay for DRD2	IC50	7.8	nM	Dopamine D2 receptor	In vitro inhibitory activity against [3H]raclopride binding to dopamine receptor D2	PubMed ID: 8676355
COc1cccc(c1OC)C(=O)NC3CCN(Cc2ccccc2)CC3	ChemSpider_10238782	OpenPHACTS	Drd2	Assay for DRD2	IC50	6.3	nM	Dopamine D2 receptor	Inhibition of [3H]spiperone binding to rat striatal dopamine receptor D2 was determined in vitro	PubMed ID: 1672158
COc1cccc(c1OC)C(=O)NC[C@H]2CCCN2Cc3ccccc3	ChemSpider_23241114	OpenPHACTS	Drd2	Assay for DRD2	IC50	21	nM	Dopamine D2 receptor	Inhibition of [3H]spiperone binding to rat striatal dopamine receptor D2 was determined in vitro	PubMed ID: 1672158
COc1cccc(n1)N2CCN(CC2)CCCCN3C(=O)C4(CCCC4)SC3=O	ChemSpider_23227546	OpenPHACTS	Drd2	Assay for DRD2	IC50	1000	nM	Dopamine D2 receptor	Ability to inhibit [3H]spiperone binding to Dopamine receptor D2 in rat corpus striatum	PubMed ID: 2894466
COc1cccc2c1C(=CCC2)CCCN3CCN(CC3)c4cccc(c4)C(F)(F)F	ChemSpider_23108843	OpenPHACTS	Drd2	Assay for DRD2	IC50	644	nM	Dopamine D2 receptor	Inhibition of binding of radioligand [3H]spiroperidol to dopamine D2 receptor in rat striatal membranes	PubMed ID: 8289207
COc1cccc2c1C(=CCC2)CCCN3CCN(CC3)c4cccc(c4)Cl	ChemSpider_23108842	OpenPHACTS	Drd2	Assay for DRD2	IC50	484	nM	Dopamine D2 receptor	Inhibition of binding of radioligand [3H]spiroperidol to dopamine D2 receptor in rat striatal membranes	PubMed ID: 8289207
COc1cccc2c1C(=CCC2)CCCN3CCN(CC3)c4ccccc4	ChemSpider_23108957	OpenPHACTS	Drd2	Assay for DRD2	IC50	303	nM	Dopamine D2 receptor	Inhibition of binding of radioligand [3H]spiroperidol to dopamine D2 receptor in rat striatal membranes	PubMed ID: 8289207
COc1cccc2c1C(=CCC2)CCCN3CCN(CC3)c4ccccn4	ChemSpider_23108987	OpenPHACTS	Drd2	Assay for DRD2	IC50	119	nM	Dopamine D2 receptor	Inhibition of binding of radioligand [3H]spiroperidol to dopamine D2 receptor in rat striatal membranes	PubMed ID: 8289207
COc1cccc2c1C(CCC2)CCCN3CCN(CC3)c4ccccc4	ChemSpider_8889180	OpenPHACTS	Drd2	Assay for DRD2	IC50	62	nM	Dopamine D2 receptor	Binding affinity towards rat Dopamine receptor D2 was evaluated using [3H]- spiroperidol as radioligand	PubMed ID: 8960552
COc1cccc2c1CC(CO2)NCCCCN3C(=O)CC4(CCCC4)CC3=O.C(=O)(C(=O)O)O	ChemSpider_23145950	OpenPHACTS	DRD2	Assay for DRD2	IC50	900	nM	Dopamine D2 receptor	Binding affinity against D2 receptor in calf caudate nucleus	PubMed ID: 7912735
COc1cccc2c1CCCC2C(=O)NCCCN3CCN(CC3)c4ccccc4	ChemSpider_8891705	OpenPHACTS	Drd2	Assay for DRD2	IC50	783	nM	Dopamine D2 receptor	Binding affinity against Dopamine receptor D2 in rat striatal membrane using [3H]spiroperidol as radioligand	PubMed ID: 8759642
COc1cccc2c1CCCC2NC(=O)CCN3CCN(CC3)c4ccccn4	ChemSpider_8890994	OpenPHACTS	Drd2	Assay for DRD2	IC50	1900	nM	Dopamine D2 receptor	Binding affinity against Dopamine receptor D2 in rat striatal membrane using [3H]spiroperidol as radioligand	PubMed ID: 8759642
COc1cccc\2c1CCC/C2=C\CCN3CCN(CC3)c4ccccc4	ChemSpider_23219539	OpenPHACTS	Drd2	Assay for DRD2	IC50	100	nM	Dopamine D2 receptor	Binding affinity towards rat Dopamine receptor D2 was evaluated using [3H]- spiroperidol as radioligand	PubMed ID: 8960552
COc1ccccc1C(=O)NCCN2CCN(CC2)c3ccccc3OC	ChemSpider_9008195	OpenPHACTS	DRD2	Assay for DRD2	IC50	810	nM	Dopamine D2 receptor	In vitro binding affinity at human cloned Dopamine receptor D2 by [3H]spiroperidol displacement.	PubMed ID: 9822559
COc1ccccc1c2cccc(c2)CN3CCN(CC3)c4ncccn4	ChemSpider_23155389	OpenPHACTS	DRD2	Assay for DRD2	IC50	360	nM	Dopamine D2 receptor	Binding affinity to cloned human Dopamine receptor D2 expressed in A9L cells by [3H]spiperone displacement.	PubMed ID: 9873481
COc1ccccc1N2CCN(CC2)C/C=C/CNC(=O)c3ccc(cc3)c4ccccn4	ChemSpider_23288907	OpenPHACTS	DRD2	Assay for DRD2	IC50	175	nM	Dopamine D2 receptor	Antagonist activity at human dopamine D2 receptor expressed in HEK293 cells by mitogenesis assay	PubMed ID: 17672446
COc1ccccc1N2CCN(CC2)C/C=C/CNC(=O)c3ccc-4c(c3)Cc5c4cccc5	ChemSpider_23288908	OpenPHACTS	DRD2	Assay for DRD2	IC50	179	nM	Dopamine D2 receptor	Antagonist activity at human dopamine D2 receptor expressed in HEK293 cells by mitogenesis assay	PubMed ID: 17672446
COc1ccccc1N2CCN(CC2)C[C@H]3C[C@@H]3c4ccccc4.Br	ChemSpider_25061757	OpenPHACTS	DRD2	Assay for DRD2	IC50	5	nM	Dopamine D2 receptor	Binding affinity to dopamine receptor D2 cloned from human, using [3H]- YM09151 as competitive ligand	PubMed ID: 11052797
COc1ccccc1N2CCN(CC2)CC(CCNC(=O)c3cc4ccccc4s3)F	ChemSpider_26346109	OpenPHACTS	DRD2	Assay for DRD2	IC50	421	nM	Dopamine D2 receptor	Antagonist activity at human dopamine D2 receptor expressed in CHOp cells assessed as inhibition of quinopirole-induced mitogenisis	PubMed ID: 21495689
COc1ccccc1N2CCN(CC2)CCC(=O)NC3CCc4c(cccc4OC)C3	ChemSpider_23219700	OpenPHACTS	DRD2	Assay for DRD2	IC50	761	nM	Dopamine D2 receptor	In vitro binding affinity at human cloned Dopamine receptor D2 by [3H]spiroperidol displacement.	PubMed ID: 9822559
COc1ccccc1N2CCN(CC2)CCCC3=CCCc4c3c(ccc4)OC	ChemSpider_23108993	OpenPHACTS	Drd2	Assay for DRD2	IC50	17.4	nM	Dopamine D2 receptor	Inhibition of binding of radioligand [3H]spiroperidol to dopamine D2 receptor in rat striatal membranes	PubMed ID: 8289207
COc1ccccc1N2CCN(CC2)CCCC3CCCc4c3cccc4OC	ChemSpider_8891005	OpenPHACTS	Drd2	Assay for DRD2	IC50	150	nM	Dopamine D2 receptor	In vitro inhibition of [3H]spiroperidol binding to rat Dopamine D2 receptors.	PubMed ID: 9986719
COc1ccccc1N2CCN(CC2)CCCC3CCCc4c3scc4	ChemSpider_23240972	OpenPHACTS	Drd2	Assay for DRD2	IC50	24.1	nM	Dopamine D2 receptor	In vitro binding affinity measured on dopamine receptor D2 using [3H]spiroperidol as radioligand.	PubMed ID: 7699710
COc1ccccc1N2CCN(CC2)CCCCN3C(=O)c4ccccc4S3(=O)=O	ChemSpider_23300030	OpenPHACTS	DRD2	Assay for DRD2	Activity	100	%	Dopamine D2 receptor	Displacement of [3H]spiperone from human Dopamine receptor D2 isoform long expressed in HEK293 cells at 10 uM	PubMed ID: 17576067
COc1ccccc1N2CCN(CC2)CCCCN3Cc4ccccc4C3=O	ChemSpider_23300049	OpenPHACTS	DRD2	Assay for DRD2	Activity	107	%	Dopamine D2 receptor	Displacement of [3H]spiperone from human Dopamine receptor D2 isoform long expressed in HEK293 cells at 10 uM	PubMed ID: 17576067
COc1ccccc1N2CCN(CC2)CCCCn3cnc4ccccc4c3=O	ChemSpider_23300036	OpenPHACTS	DRD2	Assay for DRD2	Activity	105	%	Dopamine D2 receptor	Displacement of [3H]spiperone from human Dopamine receptor D2 isoform long expressed in HEK293 cells at 10 uM	PubMed ID: 17576067
COc1ccccc1N2CCN(CC2)CCCCNC(=O)c3ccc(cc3)c4ccccn4	ChemSpider_23288901	OpenPHACTS	DRD2	Assay for DRD2	IC50	107	nM	Dopamine D2 receptor	Antagonist activity at human dopamine D2 receptor expressed in HEK293 cells by mitogenesis assay	PubMed ID: 17672446
COc1ccccc1N2CCN(CC2)CCCCNC(=O)CCCc3cn(nn3)c4ccc(cc4)[N+](=O)[O-]	ChemSpider_24636781	OpenPHACTS	DRD2	Assay for DRD2	Activity	52	%	Dopamine D2 receptor	Displacement of [3H]spiperone from human cloned dopamine D2-short expressed in CHO cells	PubMed ID: 19592258
COc1ccccc1N2CCN(CC2)CCCN(c3ccc(cc3)F)c4ccc(cc4)F	ChemSpider_23227707	OpenPHACTS	Drd2	Assay for DRD2	IC50	13	nM	Dopamine D2 receptor	Inhibition of [3H]haloperidol binding to dopamine receptors in rat striatal membranes.	PubMed ID: 2859371
COc1ccccc1N2CCN(CC2)CCCN3CCc4ccccc4C3=O	ChemSpider_24697519	OpenPHACTS	DRD2	Assay for DRD2	Activity	50.42	%	Dopamine D2 receptor	Displacement of [3H]spiperone from human dopamine D2 receptor at 10 uM	PubMed ID: 19217777
COc1ccccc1N2CCN(CC2)CCN3C(=O)CC4(C3=O)CCCCCCC4	ChemSpider_23154409	OpenPHACTS	Drd2	Assay for DRD2	IC50	1000	nM	Dopamine D2 receptor	Inhibition of [3H]spiperone binding to dopamine receptor from rat corpus striatal membranes	PubMed ID: 6131130
COc1cccnc1N2CCN(CC2)CCCCN3C(=O)C4(CCCC4)SC3=O	ChemSpider_23227547	OpenPHACTS	Drd2	Assay for DRD2	IC50	79	nM	Dopamine D2 receptor	Ability to inhibit [3H]spiperone binding to Dopamine receptor D2 in rat corpus striatum	PubMed ID: 2894466
COc2cc(ccc2OCCc1ccccc1)CCN(CCC)CCC.OC(=O)C(O)=O	ChemSpider_14181206	OpenPHACTS	Drd2	Assay for DRD2	IC50	1000	nM	Dopamine D2 receptor	Inhibitory concentration against radioligand [3H](-)-sulpiride binding to Dopamine receptor D2 in rat	PubMed ID: 10090790
COc2cccc(CCCN(CCC)CCC)c2OCCc1ccccc1.OC(=O)C(O)=O	ChemSpider_14181252	OpenPHACTS	Drd2	Assay for DRD2	IC50	1000	nM	Dopamine D2 receptor	Inhibitory concentration against radioligand [3H](-)-sulpiride binding to Dopamine receptor D2 in rat	PubMed ID: 10090790
COc2cccc(CCN(CCC)CCC)c2OCc1ccccc1.OC(=O)C(O)=O	ChemSpider_14181257	OpenPHACTS	Drd2	Assay for DRD2	IC50	1000	nM	Dopamine D2 receptor	Inhibitory concentration against radioligand [3H](-)-sulpiride binding to Dopamine receptor D2 in rat	PubMed ID: 10090790
COc2cccc(CCN(CCC)CCC)c2OCCCc1ccccc1.OC(=O)C(O)=O	ChemSpider_14181177	OpenPHACTS	Drd2	Assay for DRD2	IC50	1000	nM	Dopamine D2 receptor	Inhibitory concentration against radioligand [3H](-)-sulpiride binding to Dopamine receptor D2 in rat	PubMed ID: 10090790
COc3cccc2CCC1C(CCN1CC=C)c23	ChemSpider_16237706	OpenPHACTS	Drd2	Assay for DRD2	IC50	1000	nM	Dopamine D2 receptor	Inhibitory concentration against [3H]raclopride-labeled dopamine receptor D2 in rat striatum	PubMed ID: 8097537
COc4ccc5ncc(CCCCN1CCN(CC1)c2cc3CCOc3cc2)c5c4	ChemSpider_14148786	OpenPHACTS	Drd2	Assay for DRD2	IC50	100	nM	Dopamine D2 receptor	Displacement of [3H]spiperone from dopamine D2 receptor of rat striatal membranes	PubMed ID: 15341483
COc4ccc5ncc(CCCCN1CCN(CC1)c2ccc3OCCCc3c2)c5c4	ChemSpider_14148809	OpenPHACTS	Drd2	Assay for DRD2	IC50	100	nM	Dopamine D2 receptor	Displacement of [3H]spiperone from dopamine D2 receptor of rat striatal membranes	PubMed ID: 15341483
COc4ccccc4N3CCN(CCCON1CCC2(CC1=O)CCCC2)CC3	ChemSpider_14734610	OpenPHACTS	Drd2	Assay for DRD2	IC50	720	nM	Dopamine D2 receptor	Compound was measured for affinity at dopamine receptor D2 labeled with [3H]spiroperidol radioligand in striatum tissue	PubMed ID: 1672156
COc4ccccc4N3CCN(CCCON2C(=O)CC1(CCCC1)CC2=O)CC3	ChemSpider_14700375	OpenPHACTS	Drd2	Assay for DRD2	IC50	930	nM	Dopamine D2 receptor	Compound was measured for affinity at dopamine receptor D2 labeled with [3H]spiroperidol radioligand in striatum tissue	PubMed ID: 1672156
COc4ccccc4N3CCN(CCCON2C(=O)CC1(CCCC1)CC2O)CC3	ChemSpider_14700364	OpenPHACTS	Drd2	Assay for DRD2	IC50	1000	nM	Dopamine D2 receptor	Compound was measured for affinity at dopamine receptor D2 labeled with [3H]spiroperidol radioligand in striatum tissue	PubMed ID: 1672156
COc4ccccc4OC(C)(C)C(=O)N1CCN(CC1)c2nc(N)c3cc(OC)c(OC)cc3n2	ChemSpider_8894904	OpenPHACTS	Drd2	Assay for DRD2	IC50	1000	nM	Dopamine D2 receptor	Inhibitory concentration against Dopamine receptor D2 (Inactive at >1000 nM concentration)	PubMed ID: 9986714
COc4cccnc4N3CCN(CCCCN2C(=O)CC1(CCCC1)CC2=O)CC3	ChemSpider_15175935	OpenPHACTS	Drd2	Assay for DRD2	IC50	120	nM	Dopamine D2 receptor	Inhibition of [3H]spiperone binding to dopamine receptor from rat corpus striatal membranes	PubMed ID: 6131130
CS(=O)(=O)C1CC(=CC=C1)C2CCNC2	ChemSpider_23171210	OpenPHACTS	Drd2	Assay for DRD2	IC50	1000	nM	Dopamine D2 receptor	Inhibitory concentration against [3H]U-86170 binding to Dopamine receptor D2 expressed in CHO-K1 cells	.
CS(=O)(=O)c1ccc2c(c1)C(CC2c3ccc(cc3)F)N4CCN(CC4)CCO	ChemSpider_23214356	OpenPHACTS	Drd2	Assay for DRD2	IC50	42	nM	Dopamine D2 receptor	Binding affinity against dopamine receptor D2	PubMed ID: 7473566
CS(=O)(=O)N(CCCN1C\C=C(/CC1)c2ccccc2)c4cccc3ccccc34	ChemSpider_14463897	OpenPHACTS	Drd2	Assay for DRD2	IC50	275	nM	Dopamine D2 receptor	The concentration required to inhibit [3H]spiperone binding to dopamine receptor D2 in rat brain membranes (in vitro)	PubMed ID: 1908521
CS(=O)(=O)N(CCN1CCC(CC1)Cc2c[nH]c3c2cc(cc3)F)c4cccc5c4cccc5	ChemSpider_23117491	OpenPHACTS	Drd2	Assay for DRD2	IC50	100	nM	Dopamine D2 receptor	Binding affinity at dopamine receptor D2 by the inhibition of binding to [3H]spiperone in rat striatal membranes	PubMed ID: 8487257
CS(=O)(=O)Nc1ccc(cc1)C#CCCN2CCC(CC2)Cc3ccccc3	ChemSpider_8891125	OpenPHACTS	Drd2	Assay for DRD2	IC50	200	nM	Dopamine D2 receptor	Binding affinity against Dopamine receptor D2 from rat using [3H]raclopride as radioligand	PubMed ID: 10395488
CSc1c(cnc(n1)N2CCN(CC2)CCCCN3C(=O)c4ccccc4C3=O)F.Cl	ChemSpider_25062500	OpenPHACTS	Drd2	Assay for DRD2	IC50	1000	nM	Dopamine D2 receptor	Binding affinity at Dopamine receptor D2 in rat corpus striatum by displacing [3H]-spiperone.	PubMed ID: 2874226
CSc1ccc2c(c1)C(CC2c3ccc(cc3)F)N4CCN(CC4)CCO	ChemSpider_23214368	OpenPHACTS	Drd2	Assay for DRD2	IC50	13	nM	Dopamine D2 receptor	Binding affinity against dopamine receptor D2	PubMed ID: 7473566
CSc1cccc(c1)C(=O)NC[C@@H]2CCCN2CCc3ccccc3	ChemSpider_23221341	OpenPHACTS	DRD2	Assay for DRD2	IC50	1000	nM	Dopamine D2 receptor	Inhibitory concentration against binding of Dopamine receptor D2 by displacement of [3H]spiperone	PubMed ID: 10743959
CSc1cccc(c1)C(=O)NC[C@H]2CCCN2CCc3ccccc3	ChemSpider_23221340	OpenPHACTS	DRD2	Assay for DRD2	IC50	1000	nM	Dopamine D2 receptor	Inhibitory concentration against binding of Dopamine receptor D2 by displacement of [3H]spiperone	PubMed ID: 10743959
FC(F)(F)C(=O)c4ccc(OCCCN3CCC(c2noc1cc(F)ccc12)CC3)c(OC)c4	ChemSpider_8610699	OpenPHACTS	Drd2	Assay for DRD2	IC50	169	nM	Dopamine D2 receptor	Affinity for dopamine receptor D2 binding sites by its ability to displace [3H]spiperone from rat striatum.	PubMed ID: 7707315
FC(F)(F)c1c(cc4c(c1)N(C(=O)Nc3ccc(Oc2cccnc2C)nc3)CC4)C	ChemSpider_391620	OpenPHACTS	DRD2	Assay for DRD2	IC50	1000	nM	Dopamine D2 receptor	Displacement of [3H]spiperone from human cloned dopamine D2 receptor	PubMed ID: 18602261
FC(F)(F)c1c(Cl)ccc(c1)C4(O)CCN(CCCC(c2ccc(F)cc2)c3ccc(F)cc3)CC4	ChemSpider_31017	OpenPHACTS	Drd2	Assay for DRD2	IC50	62	nM	Dopamine D2 receptor	Inhibition of [3H]spiroperidol (0.5 nM) binding to dopamine receptor from rat striatal membrane.	PubMed ID: 3941416
FC(F)(F)c1cc(ccc1)N2CCN(CC2)CCc4ccc3c(OCC(=O)N3C)c4	ChemSpider_8963520	OpenPHACTS	DRD2	Assay for DRD2	IC50	150	nM	Dopamine D2 receptor	Affinity towards Dopamine receptor D2 in membranes from bovine striatum using [3H]raclopride	PubMed ID: 9622542
FC(F)(F)c1cc(ccc1)N2CCN(CC2)CCc4ccc3c(SC(=O)N3)c4	ChemSpider_8820435	OpenPHACTS	DRD2	Assay for DRD2	IC50	60	nM	Dopamine D2 receptor	Affinity towards Dopamine receptor D2 in membranes from bovine striatum using [3H]raclopride	PubMed ID: 9622542
FC(F)(F)c1cc(ccc1)N2CCN(CC2)CCCCc4ccc3c(SC(=O)N3)c4	ChemSpider_8964313	OpenPHACTS	DRD2	Assay for DRD2	IC50	57	nM	Dopamine D2 receptor	Affinity towards Dopamine receptor D2 in membranes from bovine striatum using [3H]raclopride	PubMed ID: 9622542
FC(F)(F)c1cc(ccc1)N2CCN(CC2)CCCCc4ccc3c(SC(=O)N3C)c4	ChemSpider_8846563	OpenPHACTS	DRD2	Assay for DRD2	IC50	50	nM	Dopamine D2 receptor	Affinity towards Dopamine receptor D2 in membranes from bovine striatum using [3H]raclopride	PubMed ID: 9622542
FC(F)(F)c1cc(ccc1)N2CCN(CC2)CCCCN3C(=O)CSC3(C)C	ChemSpider_8773325	OpenPHACTS	Drd2	Assay for DRD2	IC50	1130	nM	Dopamine D2 receptor	Binding affinity towards Dopamine receptor D2 was determined in rat striatum using [3H]- spiperone as radioligand	PubMed ID: 8831770
FC(F)(F)c1cc(ccc1)N2CCN(CC2)CCCCN4C(=O)c3ccccc3S4(=O)=O	ChemSpider_9309562	OpenPHACTS	DRD2	Assay for DRD2	Activity	100	%	Dopamine D2 receptor	Displacement of [3H]spiperone from human Dopamine receptor D2 isoform long expressed in HEK293 cells at 10 uM	PubMed ID: 17576067
FC(F)(F)c1cc(ccc1)N3CCN(CCCCN2C(=O)C(SC2)(C)C)CC3	ChemSpider_8773326	OpenPHACTS	Drd2	Assay for DRD2	IC50	1640	nM	Dopamine D2 receptor	Binding affinity towards Dopamine receptor D2 was determined in rat striatum using [3H]- spiperone as radioligand	PubMed ID: 8831770
FC(F)(F)c1cc(ccc1)N3CCN(CCCCN2CSCC2=O)CC3	ChemSpider_8890591	OpenPHACTS	Drd2	Assay for DRD2	IC50	1960	nM	Dopamine D2 receptor	Binding affinity towards Dopamine receptor D2 was determined in rat striatum using [3H]- spiperone as radioligand	PubMed ID: 8831770
FC(F)(F)c1cc3c(cc1)c(cn3c2ccc(F)cc2)C5CCN(CCN4C(=O)N(C(C)C)CC4)CC5	ChemSpider_8250782	OpenPHACTS	Drd2	Assay for DRD2	IC50	280	nM	Dopamine D2 receptor	Displacement of [3H]-spiperone from Dopamine receptor D2 from rat striatal membranes	PubMed ID: 1336053
FC(F)(F)c1cc3c(cc1)c(cn3c2ccc(F)cc2)C5CCN(CCN4C(=O)NCC4)CC5	ChemSpider_9929352	OpenPHACTS	Drd2	Assay for DRD2	IC50	260	nM	Dopamine D2 receptor	Displacement of [3H]-spiperone from Dopamine receptor D2 from rat striatal membranes	PubMed ID: 1336053
FC(F)(F)c1ccc3c(c1)c(cn3c2ccc(F)cc2)C5CCN(CCN4CCNC4=O)CC5	ChemSpider_14206223	OpenPHACTS	Drd2	Assay for DRD2	IC50	1.9	nM	Dopamine D2 receptor	Tested for the inhibition of [3H]spiperone binding to dopamine D2 receptor	PubMed ID: 1348090
FC(F)(F)c1ccc4c(c1)[C@@H](N2CCN(CCO)CC2)C[C@@H]4c3ccc(F)cc3	ChemSpider_5292919	OpenPHACTS	Drd2	Assay for DRD2	IC50	590	nM	Dopamine D2 receptor	Binding affinity against Dopamine receptor D2 using [3H]spiroperidol	PubMed ID: 2892932
FC(F)(F)c1ccc4c(c1)C(N2CC(N(C)CC2)(C)C)CC4c3ccc(F)cc3	ChemSpider_9010471	OpenPHACTS	Drd2	Assay for DRD2	IC50	5.7	nM	Dopamine D2 receptor	Binding affinity against dopamine receptor D2	PubMed ID: 7473566
FC(F)(F)c1ccc4c(c1)C(N2CC(NCC2)(C)C)CC4c3ccc(F)cc3	ChemSpider_8985819	OpenPHACTS	Drd2	Assay for DRD2	IC50	5.2	nM	Dopamine D2 receptor	Binding affinity against dopamine receptor D2	PubMed ID: 7473566
FC(F)(F)c1ccc4c(c1)c(N2CCN(CCO)CC2)cn4c3ccc(F)cc3	ChemSpider_2325488	OpenPHACTS	Drd2	Assay for DRD2	IC50	2.6	nM	Dopamine D2 receptor	Tested for the inhibition of [3H]spiperone binding to dopamine D2 receptor	PubMed ID: 1348090
FC(F)(F)c1cccc(c1)C2CCCN(CCC)C2	ChemSpider_2315484	OpenPHACTS	Drd2	Assay for DRD2	IC50	786	nM	Dopamine D2 receptor	Binding affinity against Dopamine receptor D2 using [3H]spiperone as radioligand	PubMed ID: 2824773
FC(F)(F)c2cc1C(\c3c(Sc1cc2)cccc3)=C\CCN4CCN(CCO)CC4	ChemSpider_4445171	OpenPHACTS	Drd2	Assay for DRD2	IC50	3	nM	Dopamine D2 receptor	Ability to displace [3H]haloperidol from rat striatal membranes, in order to measure its intrinsic affinity for the dopamine (DA) receptor	PubMed ID: 6134833
FC(F)(F)c2cc1N(c3c(Sc1cc2)cccc3)CCCN(CC)CC	ChemSpider_4420303	OpenPHACTS	DRD2	Assay for DRD2	Activity	100	%	Dopamine D2 receptor	Displacement of [3H]YM091512 from dopamine D2 receptor at 10 uM	PubMed ID: 17407813
FC(F)(F)c2cc1N(c3c(Sc1cc2)cccc3)CCCN4CCC(O)C4	ChemSpider_143077	OpenPHACTS	DRD2	Assay for DRD2	Activity	74	%	Dopamine D2 receptor	Displacement of [3H]YM091512 from dopamine D2 receptor at 10 uM	PubMed ID: 17407813
FC(F)(F)c3ccc(OCC2CCN(Cc1ccccc1)CC2)cc3	ChemSpider_8173530	OpenPHACTS	Drd2	Assay for DRD2	IC50	1930	nM	Dopamine D2 receptor	In vitro binding affinity towards dopamine receptor D2	PubMed ID: 1360026
FC(F)(F)c4cc(N3CCN(CCCC2c1cc(OC)ccc1CCC2)CC3)ccc4	ChemSpider_8518232	OpenPHACTS	Drd2	Assay for DRD2	IC50	1330	nM	Dopamine D2 receptor	In vitro binding affinity measured on dopamine receptor D2 using [3H]spiroperidol as radioligand.	PubMed ID: 7699710
FC(F)(F)c4cc(N3CCN(CCCC2c1cccc(OC)c1CCC2)CC3)ccc4	ChemSpider_8563538	OpenPHACTS	Drd2	Assay for DRD2	IC50	472	nM	Dopamine D2 receptor	In vitro binding affinity measured on dopamine receptor D2 using [3H]spiroperidol as radioligand.	PubMed ID: 7699710
FC(F)(F)c4cc(N3CCN(CCCC=2c1cc(OC)ccc1CCC=2)CC3)ccc4	ChemSpider_8201282	OpenPHACTS	Drd2	Assay for DRD2	IC50	1290	nM	Dopamine D2 receptor	In vitro binding affinity measured on dopamine receptor D2 using [3H]spiroperidol as radioligand.	PubMed ID: 7699710
FC(F)(F)c4cc(N3CCN(CCCC=2c1cccc(OC)c1CCC=2)CC3)ccc4	ChemSpider_8201283	OpenPHACTS	Drd2	Assay for DRD2	IC50	644	nM	Dopamine D2 receptor	In vitro binding affinity measured on dopamine receptor D2 using [3H]spiroperidol as radioligand.	PubMed ID: 7699710
FC(F)(F)c5cc(N4CCN(Cc3nc(c1ccccc1)n(c2ccccc2)c3)CC4)ccc5	ChemSpider_9298558	OpenPHACTS	Drd2	Assay for DRD2	IC50	135.5	nM	Dopamine D2 receptor	In vitro binding affinity for Dopamine D2 receptor of rat using [3H]YM-09151 as radioligand	PubMed ID: 12361392
FC(F)(F)c5ccc(N4CCN(Cc3nc(c1ccccc1)n(c2ccccc2)c3)CC4)cc5	ChemSpider_9202133	OpenPHACTS	Drd2	Assay for DRD2	IC50	1007.5	nM	Dopamine D2 receptor	In vitro binding affinity for Dopamine D2 receptor of rat using [3H]YM-09151 as radioligand	PubMed ID: 12361392
FC(F)(F)CC1SCN(C1=O)CCCCN4CCN(c3nsc2ccccc23)CC4	ChemSpider_9972801	OpenPHACTS	Drd2	Assay for DRD2	IC50	136	nM	Dopamine D2 receptor	Binding affinity towards Dopamine receptor D2 was determined in rat striatum using [3H]- spiperone as radioligand	PubMed ID: 8831770
Fc1cc2cc(nc2cc1)CC3CCN(CC3)CCN6c5cccc4cccc(c45)S6(=O)=O	ChemSpider_14476241	OpenPHACTS	Drd2	Assay for DRD2	IC50	100	nM	Dopamine D2 receptor	Binding affinity at dopamine receptor D2 by the inhibition of binding to [3H]spiperone in rat striatal membranes	PubMed ID: 8487257
Fc1cc2onc(c2cc1)C3CCN(CC3)CCC4Oc5ccc(C(=O)C)cc5OC4	ChemSpider_8223540	OpenPHACTS	Drd2	Assay for DRD2	IC50	1000	nM	Dopamine D2 receptor	Affinity for dopamine receptor D2 binding sites by its ability to displace [3H]spiperone from rat striatum.	PubMed ID: 7707315
Fc1cc2onc(c2cc1)C3CCN(CC3)CCCCN(C(=O)c5nsc4ccccc45)C	ChemSpider_8429469	OpenPHACTS	Drd2	Assay for DRD2	IC50	72.6	nM	Dopamine D2 receptor	In vitro affinity towards D2 receptor using [3H]spiroperidol as radioligand in striatum	PubMed ID: 7914536
Fc1cc2onc(c2cc1)C3CCN(CC3)CCN(C(=O)c5nsc4ccccc45)C	ChemSpider_8608684	OpenPHACTS	Drd2	Assay for DRD2	IC50	264	nM	Dopamine D2 receptor	In vitro affinity towards D2 receptor using [3H]spiroperidol as radioligand in striatum	PubMed ID: 7914536
Fc1cc2scc(c2cc1)N3CCN(CC3)CCCCN(C(=O)c5nsc4ccccc45)C	ChemSpider_8045575	OpenPHACTS	Drd2	Assay for DRD2	IC50	671	nM	Dopamine D2 receptor	In vitro affinity towards D2 receptor using [3H]spiroperidol as radioligand in striatum	PubMed ID: 7914536
Fc1cc2scc(c2cc1)N3CCN(CC3)CCCCN4C(=O)C(SC4C)(C)C	ChemSpider_116143	OpenPHACTS	Drd2	Assay for DRD2	IC50	1210	nM	Dopamine D2 receptor	Binding affinity towards Dopamine receptor D2 was determined in rat striatum using [3H]- spiperone as radioligand	PubMed ID: 8831770
Fc1cc2scc(c2cc1)N3CCN(CC3)CCCCN4C(=O)C5(SC4C)CCCC5	ChemSpider_8587424	OpenPHACTS	Drd2	Assay for DRD2	IC50	954	nM	Dopamine D2 receptor	Binding affinity towards Dopamine receptor D2 was determined in rat striatum using [3H]- spiperone as radioligand	PubMed ID: 8831770
Fc1cc2scc(c2cc1)N4CCN(CCCCN3C(=O)C(SC3)(C)C)CC4	ChemSpider_8987444	OpenPHACTS	Drd2	Assay for DRD2	IC50	14	nM	Dopamine D2 receptor	Binding affinity towards Dopamine receptor D2 was determined in rat striatum using [3H]- spiperone as radioligand	PubMed ID: 8831770
Fc1cc2scc(c2cc1)N4CCN(CCCCN3C(=O)C(SC3)C(O)(C)C)CC4	ChemSpider_8870257	OpenPHACTS	Drd2	Assay for DRD2	IC50	453	nM	Dopamine D2 receptor	Binding affinity towards Dopamine receptor D2 was determined in rat striatum using [3H]- spiperone as radioligand	PubMed ID: 8831770
Fc1cc3c(cc1)c(cn3c2ccccc2)N4CCN(CC4)CCCCN5C(=O)C(SC5C)(C)C	ChemSpider_8942839	OpenPHACTS	Drd2	Assay for DRD2	IC50	1090	nM	Dopamine D2 receptor	Binding affinity towards Dopamine receptor D2 was determined in rat striatum using [3H]- spiperone as radioligand	PubMed ID: 8831770
Fc1ccc(cc1)[C@@H](O)CCCN3CCN(c2ncc(F)cn2)CC3	ChemSpider_8196224	OpenPHACTS	Drd2	Assay for DRD2	IC50	1000	nM	Dopamine D2 receptor	Inhibitory concentration against radioligand [3H]spiperone binding to rat striatal Dopamine receptor D2	PubMed ID: 1361578
Fc1ccc(cc1)[C@H](O)CCCN3CCN(c2ncc(F)cn2)CC3	ChemSpider_5037127	OpenPHACTS	Drd2	Assay for DRD2	IC50	1000	nM	Dopamine D2 receptor	Inhibitory concentration against radioligand [3H]spiperone binding to rat striatal Dopamine receptor D2	PubMed ID: 1361578
Fc1ccc(cc1)\C4=C\CC[C@@H](CN3C/C=C(/c2ccccc2)CC3)C4	ChemSpider_8218873	OpenPHACTS	Drd2	Assay for DRD2	IC50	76	nM	Dopamine D2 receptor	In vitro inhibition of [3H]spiperone binding to Dopamine D2 receptor in rat striatum.	PubMed ID: 7932581
Fc1ccc(cc1)C(=O)C2CCN(CC2)CCCCN(C(=O)c4nsc3ccccc34)C	ChemSpider_9919359	OpenPHACTS	Drd2	Assay for DRD2	IC50	245.6	nM	Dopamine D2 receptor	In vitro affinity towards D2 receptor using [3H]spiroperidol as radioligand in striatum	PubMed ID: 7914536
Fc1ccc(cc1)C(=O)C2CCN(CC2)CCCN(C(=O)c4noc3ccccc34)C(C)C	ChemSpider_8609390	OpenPHACTS	Drd2	Assay for DRD2	IC50	804.2	nM	Dopamine D2 receptor	In vitro affinity towards D2 receptor using [3H]spiroperidol as radioligand in striatum	PubMed ID: 7914536
Fc1ccc(cc1)C(=O)C2CCN(CC2)CCCN(C(=O)c4nsc3ccccc34)C	ChemSpider_8178901	OpenPHACTS	Drd2	Assay for DRD2	IC50	716.6	nM	Dopamine D2 receptor	In vitro affinity towards D2 receptor using [3H]spiroperidol as radioligand in striatum	PubMed ID: 7914536
Fc1ccc(cc1)C(=O)C2CCN(CC2)CCCN5c4cccc3cccc(c34)S5(=O)=O	ChemSpider_14526919	OpenPHACTS	Drd2	Assay for DRD2	IC50	41	nM	Dopamine D2 receptor	The concentration required to inhibit [3H]spiperone binding to dopamine receptor D2 in rat brain membranes (in vitro)	PubMed ID: 1908521
Fc1ccc(cc1)C(=O)C2CCN(CC2)CCCOc4ccc3c(O/C=C(\C3=O)C)c4	ChemSpider_8677797	OpenPHACTS	Drd2	Assay for DRD2	IC50	211	nM	Dopamine D2 receptor	Inhibition of [3H]methylspiperone binding to rat striatal membrane Dopamine receptor D2	PubMed ID: 9876110
Fc1ccc(cc1)C(=O)C2CCN(CC2)CCCOc4ccc3c(O/C=C(\C3=O)CO)c4	ChemSpider_8496426	OpenPHACTS	Drd2	Assay for DRD2	IC50	190	nM	Dopamine D2 receptor	Inhibition of [3H]methylspiperone binding to rat striatal membrane Dopamine receptor D2	PubMed ID: 9876110
Fc1ccc(cc1)C(=O)C2CCN(CC2)CCN(C(=O)c4noc3ccccc34)C	ChemSpider_8584677	OpenPHACTS	Drd2	Assay for DRD2	IC50	584	nM	Dopamine D2 receptor	In vitro affinity towards D2 receptor using [3H]spiroperidol as radioligand in striatum	PubMed ID: 7914536
Fc1ccc(cc1)C(=O)C2CCN(CC2)CCN(C(=O)c4nsc3ccccc34)C	ChemSpider_8540540	OpenPHACTS	Drd2	Assay for DRD2	IC50	584.9	nM	Dopamine D2 receptor	In vitro affinity towards D2 receptor using [3H]spiroperidol as radioligand in striatum	PubMed ID: 7914536
Fc1ccc(cc1)C(=O)C2CCN(CC2)CCNC(=O)c4nsc3ccccc34	ChemSpider_9917062	OpenPHACTS	Drd2	Assay for DRD2	IC50	285.6	nM	Dopamine D2 receptor	In vitro affinity towards D2 receptor using [3H]spiroperidol as radioligand in striatum	PubMed ID: 7914536
Fc1ccc(cc1)C(=O)CC3CCCN(Cc2ccccc2)C3	ChemSpider_8148344	OpenPHACTS	Drd2	Assay for DRD2	IC50	34	nM	Dopamine D2 receptor	In vitro binding affinity towards dopamine receptor D2	PubMed ID: 1360026
Fc1ccc(cc1)C(=O)CC3CCN(CC2CC2)CC3	ChemSpider_108808	OpenPHACTS	Drd2	Assay for DRD2	IC50	640	nM	Dopamine D2 receptor	Binding affinity towards Dopamine receptor D2 binding site using [3H]spiroperidol.	PubMed ID: 7783131
Fc1ccc(cc1)C(=O)CC3CCN(Cc2ccc(cc2)C(F)(F)F)CC3	ChemSpider_8605218	OpenPHACTS	Drd2	Assay for DRD2	IC50	195	nM	Dopamine D2 receptor	In vitro binding affinity towards dopamine receptor D2	PubMed ID: 1360026
Fc1ccc(cc1)C(=O)CC3CCN(Cc2ccc(F)cc2)CC3	ChemSpider_8534659	OpenPHACTS	Drd2	Assay for DRD2	IC50	608	nM	Dopamine D2 receptor	In vitro binding affinity towards dopamine receptor D2	PubMed ID: 1360026
Fc1ccc(cc1)C(=O)CC3CCN(CCc2ccc(cc2)C(F)(F)F)CC3	ChemSpider_8199056	OpenPHACTS	Drd2	Assay for DRD2	IC50	10	nM	Dopamine D2 receptor	In vitro binding affinity towards dopamine receptor D2	PubMed ID: 1360026
Fc1ccc(cc1)C(=O)CC3CCN(CCc2ccc(Cl)cc2)CC3	ChemSpider_8491906	OpenPHACTS	Drd2	Assay for DRD2	IC50	14	nM	Dopamine D2 receptor	In vitro binding affinity towards dopamine receptor D2	PubMed ID: 1360026
Fc1ccc(cc1)C(=O)CC3CCN(CCc2ccc(F)cc2)CC3	ChemSpider_8535528	OpenPHACTS	Drd2	Assay for DRD2	IC50	57	nM	Dopamine D2 receptor	In vitro binding affinity towards dopamine receptor D2	PubMed ID: 1360026
Fc1ccc(cc1)C(=O)CC3CCN(CCc2ccccc2)CC3	ChemSpider_8557130	OpenPHACTS	Drd2	Assay for DRD2	IC50	42	nM	Dopamine D2 receptor	In vitro binding affinity towards dopamine receptor D2	PubMed ID: 1360026
Fc1ccc(cc1)C(=O)CCCN2CCN(CC2)c4noc3ccccc34	ChemSpider_15042204	OpenPHACTS	Drd2	Assay for DRD2	IC50	69	nM	Dopamine D2 receptor	In vitro affinity for rat striatal Dopamine receptor D2 labeled with [3H]spiperone	PubMed ID: 2869146
Fc1ccc(cc1)C(=O)CCCN2CCN(CC2)c4nsc3ccccc34	ChemSpider_15042201	OpenPHACTS	Drd2	Assay for DRD2	IC50	10	nM	Dopamine D2 receptor	In vitro affinity for rat striatal Dopamine receptor D2 labeled with [3H]spiperone	PubMed ID: 2869146
Fc1ccc(cc1)C(=O)CCCN3Cc2c4c(nc2CC3)ccc(F)c4	ChemSpider_32965	OpenPHACTS	Drd2	Assay for DRD2	IC50	51	nM	Dopamine D2 receptor	Displacement of [3H]spiroperidol from dopamine receptor of rat corpus striatum homogenate	PubMed ID: 6104732
Fc1ccc(cc1)C(=O)CCCN3CCC(O)(c2ccccc2)CC3	ChemSpider_17346	OpenPHACTS	Drd2	Assay for DRD2	IC50	47.09	nM	Dopamine D2 receptor	Ability to inhibit the specific binding of [3H]- spiroperidol to Dopamine receptor D2 in rat striatal membrane preparation by 50%	PubMed ID: 2888899
Fc1ccc(cc1)C(=O)CCCN3CCN(c2nc(SC)c(F)cn2)CC3	ChemSpider_8153421	OpenPHACTS	Drd2	Assay for DRD2	IC50	396	nM	Dopamine D2 receptor	In vitro inhibitory against radioligand [3H]spiperone binding to rat striatal Dopamine receptor D2	PubMed ID: 1361578
Fc1ccc(cc1)C(=O)CCCN3CCN(c2ncc(Cl)cn2)CC3	ChemSpider_8492079	OpenPHACTS	Drd2	Assay for DRD2	IC50	817	nM	Dopamine D2 receptor	In vitro inhibitory against radioligand [3H]spiperone binding to rat striatal Dopamine receptor D2	PubMed ID: 1361578
Fc1ccc(cc1)C(=O)CCCN3CCN(c2ncc(F)cn2)CC3	ChemSpider_116359	OpenPHACTS	Drd2	Assay for DRD2	IC50	494	nM	Dopamine D2 receptor	In vitro inhibitory against radioligand [3H]spiperone binding to rat striatal Dopamine receptor D2	PubMed ID: 1361578
Fc1ccc(cc1)C(=O)CCCN3CCN(c2ncccn2)CC3	ChemSpider_8240623	OpenPHACTS	Drd2	Assay for DRD2	IC50	679	nM	Dopamine D2 receptor	In vitro inhibitory against radioligand [3H]spiperone binding to rat striatal Dopamine receptor D2	PubMed ID: 1361578
Fc1ccc(cc1)C(c2ccc(F)cc2)N3CCN(CC3)CC\4=C\C=C(/C=C(/NCCO)C/4=O)C(C)C	ChemSpider_116928	OpenPHACTS	Drd2	Assay for DRD2	IC50	1690	nM	Dopamine D2 receptor	Concentration required for 50% inhibitory effect on Dopamine receptor D2 determined in competition experiments with [3H]raclopride	PubMed ID: 10978184
Fc1ccc(cc1)C(CCCN2CCC(CC2)c4noc3cc(F)ccc34)c5ccc(F)cc5	ChemSpider_15130672	OpenPHACTS	Drd2	Assay for DRD2	IC50	20	nM	Dopamine D2 receptor	Ability to inhibit the binding of [3H]spiroperidol in rat striatal tissue	PubMed ID: 2861286
Fc1ccc(cc1)C(CCCN2CCC(CC2)c4noc3ccc(cc34)OC)c5ccc(F)cc5	ChemSpider_15130656	OpenPHACTS	Drd2	Assay for DRD2	IC50	420	nM	Dopamine D2 receptor	Ability to inhibit the binding of [3H]spiroperidol in rat striatal tissue	PubMed ID: 2861286
Fc1ccc(cc1)C(CCCN2CCC(CC2)c4noc3ccc(F)cc34)c5ccc(F)cc5	ChemSpider_15130652	OpenPHACTS	Drd2	Assay for DRD2	IC50	140	nM	Dopamine D2 receptor	Ability to inhibit the binding of [3H]spiroperidol in rat striatal tissue	PubMed ID: 2861286
Fc1ccc(cc1)C(CCCN2CCC(CC2)c4noc3ccc(O)cc34)c5ccc(F)cc5	ChemSpider_15130673	OpenPHACTS	Drd2	Assay for DRD2	IC50	270	nM	Dopamine D2 receptor	Ability to inhibit the binding of [3H]spiroperidol in rat striatal tissue	PubMed ID: 2861286
Fc1ccc(cc1)C(N)CCCN3CCN(c2ncc(F)cn2)CC3	ChemSpider_8150577	OpenPHACTS	Drd2	Assay for DRD2	IC50	1000	nM	Dopamine D2 receptor	In vitro inhibitory against radioligand [3H]spiperone binding to rat striatal Dopamine receptor D2	PubMed ID: 1361578
Fc1ccc(cc1)C(N2CCN(C(C)C)CC2)CN5CCN(CCCc4ccccc4c3ccccc3)CC5	ChemSpider_8414994	OpenPHACTS	Drd2	Assay for DRD2	IC50	645	nM	Dopamine D2 receptor	Displacement of [3H]raclopride from dopamine D2 receptor in rat striatal membranes	PubMed ID: 17234422
Fc1ccc(cc1)C(O)(c2ccc(F)cc2)CCCN4CCN(c3ncc(F)cn3)CC4	ChemSpider_8496589	OpenPHACTS	Drd2	Assay for DRD2	IC50	940	nM	Dopamine D2 receptor	In vitro inhibitory against radioligand [3H]spiperone binding to rat striatal Dopamine receptor D2	PubMed ID: 1361578
Fc1ccc(cc1)C(O)(c2ccc(F)cc2)CCCN4CCN(c3ncccn3)CC4	ChemSpider_8178043	OpenPHACTS	Drd2	Assay for DRD2	IC50	200	nM	Dopamine D2 receptor	In vitro inhibitory against radioligand [3H]spiperone binding to rat striatal Dopamine receptor D2	PubMed ID: 1361578
Fc1ccc(cc1)C(O)(CCCN3CCN(c2ncccn2)CC3)CC	ChemSpider_8603918	OpenPHACTS	Drd2	Assay for DRD2	IC50	415	nM	Dopamine D2 receptor	In vitro inhibitory against radioligand [3H]spiperone binding to rat striatal Dopamine receptor D2	PubMed ID: 1361578
Fc1ccc(cc1)C(O)CCCN2CCN(CC2)c4nccc3sccc34	ChemSpider_14822032	OpenPHACTS	Drd2	Assay for DRD2	IC50	71.7	nM	Dopamine D2 receptor	Ability to bind at Dopamine receptor D2 of rat corpus striatum by displacing [3H]spiperone	PubMed ID: 2542551
Fc1ccc(cc1)C(O)CCCN2CCN(CC2)c4noc3ccccc34	ChemSpider_15042181	OpenPHACTS	Drd2	Assay for DRD2	IC50	30	nM	Dopamine D2 receptor	In vitro affinity for rat striatal Dopamine receptor D2 labeled with [3H]spiperone	PubMed ID: 2869146
Fc1ccc(cc1)C(O)CCCN2CCN(CC2)c4nsc3ccccc34	ChemSpider_15042183	OpenPHACTS	Drd2	Assay for DRD2	IC50	2	nM	Dopamine D2 receptor	In vitro affinity for rat striatal Dopamine receptor D2 labeled with [3H]spiperone	PubMed ID: 2869146
Fc1ccc(cc1)C(O)CCCN3CCN(\C2=N\C=C(\F)C(=O)N2)CC3	ChemSpider_8151597	OpenPHACTS	Drd2	Assay for DRD2	IC50	1000	nM	Dopamine D2 receptor	In vitro inhibitory against radioligand [3H]spiperone binding to rat striatal Dopamine receptor D2	PubMed ID: 1361578
Fc1ccc(cc1)C(O)CCCN3CCN(c2nc(SC)c(F)cn2)CC3	ChemSpider_8538679	OpenPHACTS	Drd2	Assay for DRD2	IC50	1000	nM	Dopamine D2 receptor	In vitro inhibitory against radioligand [3H]spiperone binding to rat striatal Dopamine receptor D2	PubMed ID: 1361578
Fc1ccc(cc1)C(O)CCCN3CCN(c2ncc(Br)cn2)CC3	ChemSpider_8652005	OpenPHACTS	Drd2	Assay for DRD2	IC50	1000	nM	Dopamine D2 receptor	In vitro inhibitory against radioligand [3H]spiperone binding to rat striatal Dopamine receptor D2	PubMed ID: 1361578
Fc1ccc(cc1)C(O)CCCN3CCN(c2ncc(F)cn2)CC3	ChemSpider_97151	OpenPHACTS	Drd2	Assay for DRD2	IC50	1000	nM	Dopamine D2 receptor	Inhibitory concentration against radioligand [3H](-)-sulpiride binding to Dopamine receptor D2 in rat	PubMed ID: 10090790
Fc1ccc(cc1)C(O)CCCN3CCN(c2ncccn2)CC3	ChemSpider_8602203	OpenPHACTS	Drd2	Assay for DRD2	IC50	1380	nM	Dopamine D2 receptor	In vitro inhibitory against radioligand [3H]spiperone binding to rat striatal Dopamine receptor D2	PubMed ID: 1361578
Fc1ccc(cc1)C(O)CCCN4C[C@H]5c2cc(F)ccc2N(c3ccc(F)cc3)[C@@H]5CC4	ChemSpider_18530199	OpenPHACTS	Drd2	Assay for DRD2	IC50	21	nM	Dopamine D2 receptor	Affinity for Dopamine receptors in the rat striatum using [3H]spiroperidol displacement.	PubMed ID: 2876102
Fc1ccc(cc1)C(O)CCN3CCN(c2ncc(F)cn2)CC3	ChemSpider_8580072	OpenPHACTS	Drd2	Assay for DRD2	IC50	1000	nM	Dopamine D2 receptor	In vitro inhibitory against radioligand [3H]spiperone binding to rat striatal Dopamine receptor D2	PubMed ID: 1361578
Fc1ccc(cc1)C2CC(c3cc(F)ccc23)N4CCN(CC4)CCN5CCNC5=O	ChemSpider_14814404	OpenPHACTS	Drd2	Assay for DRD2	IC50	200	nM	Dopamine D2 receptor	Inhibition of [3H]spiperone binding to Dopamine receptor D2 from rat striatal membranes	PubMed ID: 2903929
Fc1ccc(cc1)C2CC(c3ccc(Cl)cc23)N4CCN(CC4)CCN5CCNC5=O	ChemSpider_14060882	OpenPHACTS	Drd2	Assay for DRD2	IC50	360	nM	Dopamine D2 receptor	Displacement of [3H]spiperone from dopamine D2 receptors in rat striatal membranes	PubMed ID: 8410990
Fc1ccc(cc1)C2CC(c3ccccc23)N4CCNCC4	ChemSpider_14814408	OpenPHACTS	Drd2	Assay for DRD2	IC50	1900	nM	Dopamine D2 receptor	Inhibition of [3H]spiperone binding to Dopamine receptor D2 from rat striatal membranes	PubMed ID: 2903929
Fc1ccc(cc1)c2cc(cnc2)CN3CCN(CC3)c4ncccn4	ChemSpider_13581633	OpenPHACTS	DRD2	Assay for DRD2	IC50	120	nM	Dopamine D2 receptor	Binding affinity to cloned human Dopamine receptor D2 expressed in A9L cells by [3H]spiperone displacement.	PubMed ID: 9873481
Fc1ccc(cc1)c2cc(cnc2)CNC[C@@H]4Oc3ccccc3CC4	ChemSpider_5293585	OpenPHACTS	DRD2	Assay for DRD2	IC50	6	nM	Dopamine D2 receptor	Binding affinity to human dopaminergic D2 receptor	PubMed ID: 18181565
Fc1ccc(cc1)c3c2c(cccc2n(c3)C5CCN(CCN4C(=O)NCC4)CC5)C	ChemSpider_8585330	OpenPHACTS	Drd2	Assay for DRD2	IC50	200	nM	Dopamine D2 receptor	Displacement of [3H]spiperone from Dopamine receptor D2 rat striatal membranes	PubMed ID: 1336054
Fc1ccc(cc1)c3c2cc(ccc2n(c3)C4CCN(CCN(C(=O)NC)C)CC4)C	ChemSpider_8223450	OpenPHACTS	Drd2	Assay for DRD2	IC50	1200	nM	Dopamine D2 receptor	Displacement of [3H]spiperone from Dopamine receptor D2 rat striatal membranes	PubMed ID: 1336054
Fc1ccc(cc1)c3c2cc(ccc2n(c3)C4CCN(CCNC(=O)N(C)C)CC4)C	ChemSpider_8269259	OpenPHACTS	Drd2	Assay for DRD2	IC50	260	nM	Dopamine D2 receptor	Displacement of [3H]spiperone from Dopamine receptor D2 rat striatal membranes	PubMed ID: 1336054
Fc1ccc(cc1)c3c2cc(ccc2n(c3)C5CCN(CCN4C(=O)N(C(C)C)CC4)CC5)C	ChemSpider_8131623	OpenPHACTS	Drd2	Assay for DRD2	IC50	1100	nM	Dopamine D2 receptor	Displacement of [3H]spiperone from Dopamine receptor D2 rat striatal membranes	PubMed ID: 1336054
Fc1ccc(cc1)c3c2cc(Cl)ccc2n(c3)C5CCN(CCN4C(=O)NCC4)CC5	ChemSpider_8178985	OpenPHACTS	Drd2	Assay for DRD2	IC50	410	nM	Dopamine D2 receptor	Displacement of [3H]spiperone from Dopamine receptor D2 rat striatal membranes	PubMed ID: 1336054
Fc1ccc(cc1)c3c2cc(F)ccc2n(c3)C5CCN(CCN4C(=O)NCC4)CC5	ChemSpider_8652848	OpenPHACTS	Drd2	Assay for DRD2	IC50	250	nM	Dopamine D2 receptor	Displacement of [3H]spiperone from Dopamine receptor D2 rat striatal membranes	PubMed ID: 1336054
Fc1ccc(cc1)c3cn(c2ccc(cc23)C)C4CCN(C)CC4	ChemSpider_8601714	OpenPHACTS	Drd2	Assay for DRD2	IC50	540	nM	Dopamine D2 receptor	Displacement of [3H]spiperone from Dopamine receptor D2 rat striatal membranes	PubMed ID: 1336054
Fc1ccc(cc1)C4(C)CC(=O)N(CCCCN2CCN(CC2)c3ncccn3)C4=O	ChemSpider_14978871	OpenPHACTS	Drd2	Assay for DRD2	IC50	1000	nM	Dopamine D2 receptor	Binding affinity at Dopamine receptor D2 in rat corpus striatum by displacing [3H]-spiperone.	PubMed ID: 2874226
Fc1ccc(cc1)C4(C)CC(=O)N(CCCN2CCN(CC2)c3ncccn3)C4=O	ChemSpider_14978886	OpenPHACTS	Drd2	Assay for DRD2	IC50	1000	nM	Dopamine D2 receptor	Binding affinity at Dopamine receptor D2 in rat corpus striatum by displacing [3H]-spiperone.	PubMed ID: 2874226
Fc1ccc(cc1)C4(C)CC(=O)N(CCN2CCN(CC2)c3ncccn3)C4=O	ChemSpider_14978878	OpenPHACTS	Drd2	Assay for DRD2	IC50	1000	nM	Dopamine D2 receptor	Binding affinity at Dopamine receptor D2 in rat corpus striatum by displacing [3H]-spiperone.	PubMed ID: 2874226
Fc1ccc(cc1)C4c2c(cccc2Cl)C(N3CC(N(C)CC3)(C)C)C4	ChemSpider_8039985	OpenPHACTS	Drd2	Assay for DRD2	IC50	55	nM	Dopamine D2 receptor	Binding affinity against dopamine receptor D2	PubMed ID: 7473566
Fc1ccc(cc1)C4c2cc(Cl)ccc2C(N3CC(N(C)CC3)(C)C)C4	ChemSpider_8794690	OpenPHACTS	Drd2	Assay for DRD2	IC50	340	nM	Dopamine D2 receptor	Binding affinity against dopamine receptor D2	PubMed ID: 7473566
Fc1ccc(cc1)C4c2ccc(Br)cc2C(N3CC(N(C)CC3)(C)C)C4	ChemSpider_8701395	OpenPHACTS	Drd2	Assay for DRD2	IC50	8.6	nM	Dopamine D2 receptor	Binding affinity against dopamine receptor D2	PubMed ID: 7473566
Fc1ccc(cc1)C4c2ccc(cc2C(N3CC(N(C)CC3)(C)C)C4)C	ChemSpider_8817105	OpenPHACTS	Drd2	Assay for DRD2	IC50	4.8	nM	Dopamine D2 receptor	Binding affinity against dopamine receptor D2	PubMed ID: 7473566
Fc1ccc(cc1)C4c2ccc(cc2C(N3CC(NCC3)(C)C)C4)C	ChemSpider_8792366	OpenPHACTS	Drd2	Assay for DRD2	IC50	5.6	nM	Dopamine D2 receptor	Binding affinity against dopamine receptor D2	PubMed ID: 7473566
Fc1ccc(cc1)C4c2ccc(Cl)cc2C(N3C(CN(C(C3)C)C)C)C4	ChemSpider_8770858	OpenPHACTS	Drd2	Assay for DRD2	IC50	41	nM	Dopamine D2 receptor	Binding affinity against dopamine receptor D2	PubMed ID: 7473566
Fc1ccc(cc1)C4c2ccc(Cl)cc2C(N3CC(N(C)C(C)C3)C)C4	ChemSpider_8698757	OpenPHACTS	Drd2	Assay for DRD2	IC50	120	nM	Dopamine D2 receptor	Binding affinity against dopamine receptor D2	PubMed ID: 7473566
Fc1ccc(cc1)C4c2ccc(Cl)cc2C(N3CC(N(C)CC3)(CC)CC)C4	ChemSpider_8962514	OpenPHACTS	Drd2	Assay for DRD2	IC50	38	nM	Dopamine D2 receptor	Binding affinity against dopamine receptor D2	PubMed ID: 7473566
Fc1ccc(cc1)C4c2ccc(Cl)cc2C(N3CC(N(CC3)C)C)C4	ChemSpider_8841502	OpenPHACTS	Drd2	Assay for DRD2	IC50	12	nM	Dopamine D2 receptor	Binding affinity against dopamine receptor D2	PubMed ID: 7473566
Fc1ccc(cc1)C4c2ccc(Cl)cc2C(N3CC(N(CCCO)CC3)(C)C)C4	ChemSpider_8701386	OpenPHACTS	Drd2	Assay for DRD2	IC50	21	nM	Dopamine D2 receptor	Binding affinity against dopamine receptor D2	PubMed ID: 7473566
Fc1ccc(cc1)C4c2ccc(Cl)cc2C(N3CC(N(CCO)CC3)(C)C)C4	ChemSpider_8962637	OpenPHACTS	Drd2	Assay for DRD2	IC50	3	nM	Dopamine D2 receptor	Binding affinity against dopamine receptor D2	PubMed ID: 7473566
Fc1ccc(cc1)C4c2ccc(F)cc2C(N3CCN(CC3)CCO)C4	ChemSpider_8495983	OpenPHACTS	Drd2	Assay for DRD2	IC50	82	nM	Dopamine D2 receptor	Binding affinity against dopamine receptor D2	PubMed ID: 7473566
Fc1ccc(cc1)C4c2cccc(Cl)c2C(N3CC(N(C)CC3)(C)C)C4	ChemSpider_8984639	OpenPHACTS	Drd2	Assay for DRD2	IC50	1200	nM	Dopamine D2 receptor	Binding affinity against dopamine receptor D2	PubMed ID: 7473566
Fc1ccc(cc1)C4c2cccc(F)c2C(N3CC(N(C)CC3)(C)C)C4	ChemSpider_8745647	OpenPHACTS	Drd2	Assay for DRD2	IC50	74	nM	Dopamine D2 receptor	Binding affinity against dopamine receptor D2	PubMed ID: 7473566
Fc1ccc(cc1)C4CCN(CCCCc3c2ccccc2nc3)CC4	ChemSpider_9900172	OpenPHACTS	Drd2	Assay for DRD2	IC50	160	nM	Dopamine D2 receptor	Binding affinity towards Dopamine receptor D2 binding site using [3H]spiroperidol.	PubMed ID: 7783131
Fc1ccc(cc1)C5(C)CC(=O)N(CCCCN2CCN(CC2)c4nsc3ccccc34)C5=O	ChemSpider_14978877	OpenPHACTS	Drd2	Assay for DRD2	IC50	120	nM	Dopamine D2 receptor	Binding affinity at Dopamine receptor D2 in rat corpus striatum by displacing [3H]-spiperone.	PubMed ID: 2874226
Fc1ccc(cc1)C5c2ccc(Cl)cc2C(N3CC4(N(CC3)C)CCC4)C5	ChemSpider_9969145	OpenPHACTS	Drd2	Assay for DRD2	IC50	6.3	nM	Dopamine D2 receptor	Binding affinity against dopamine receptor D2	PubMed ID: 7473566
Fc1ccc(cc1)C5c2ccc(Cl)cc2C(N3CC4(N(CC3)C)CCCCC4)C5	ChemSpider_8868394	OpenPHACTS	Drd2	Assay for DRD2	IC50	24	nM	Dopamine D2 receptor	Binding affinity against dopamine receptor D2	PubMed ID: 7473566
Fc1ccc(cc1)C5c2ccc(Cl)cc2C(N3CC4N(CC3)CCCC4)C5	ChemSpider_8985414	OpenPHACTS	Drd2	Assay for DRD2	IC50	11	nM	Dopamine D2 receptor	Binding affinity against dopamine receptor D2	PubMed ID: 7473566
Fc1ccc(cc1)c5c2cccc(c2n(/C4=C/CN(CCN3C(=O)NCC3)CC4)c5)C	ChemSpider_8517423	OpenPHACTS	Drd2	Assay for DRD2	IC50	530	nM	Dopamine D2 receptor	Displacement of [3H]spiperone from Dopamine receptor D2 rat striatal membranes	PubMed ID: 1336054
Fc1ccc(cc1)C5c2ccccc2C(N3CCN(CC3)CCN4C(=O)NCC4)C5	ChemSpider_8494757	OpenPHACTS	Drd2	Assay for DRD2	IC50	930	nM	Dopamine D2 receptor	Inhibition of [3H]spiperone binding to Dopamine receptor D2 from rat striatal membranes	PubMed ID: 2903929
Fc1ccc(cc1)CC(=O)C3CCN(CCCC(=O)c2ccc(F)cc2)CC3	ChemSpider_8583176	OpenPHACTS	Drd2	Assay for DRD2	IC50	55	nM	Dopamine D2 receptor	In vitro binding affinity towards dopamine receptor D2	PubMed ID: 1360026
Fc1ccc(cc1)CC(O)C3CCN(CCCCc2ccccc2)CC3	ChemSpider_8265104	OpenPHACTS	Drd2	Assay for DRD2	IC50	900	nM	Dopamine D2 receptor	In vitro binding affinity towards dopamine receptor D2	PubMed ID: 1360026
Fc1ccc(cc1)CC3CCN(CCC#Cc2ccc(N)cc2)CC3	ChemSpider_8982106	OpenPHACTS	Drd2	Assay for DRD2	IC50	400	nM	Dopamine D2 receptor	Binding affinity against Dopamine receptor D2 from rat using [3H]raclopride as radioligand	PubMed ID: 10395488
Fc1ccc(cc1)CC4CCN(CC#Cc3ccc2NC(=O)Nc2c3)CC4	ChemSpider_8174382	OpenPHACTS	Drd2	Assay for DRD2	IC50	1700	nM	Dopamine D2 receptor	Displacement of [3H]raclopride at Dopamine receptor D2 in brain striata (n=1)	PubMed ID: 10978188
Fc1ccc(cc1)N(CCCN2CCC4(CC2)C(=O)NCN4c3ccccc3)c5ccc(F)cc5	ChemSpider_15077850	OpenPHACTS	Drd2	Assay for DRD2	IC50	0.61	nM	Dopamine D2 receptor	Inhibition of [3H]haloperidol binding to dopamine receptors in rat striatal membranes.	PubMed ID: 2859371
Fc1ccc(cc1)N2C(=O)N(CC2)CCC3CCN(CC3)CC4Oc5ccccc5OC4	ChemSpider_8678606	OpenPHACTS	Drd2	Assay for DRD2	IC50	10	nM	Dopamine D2 receptor	In vitro inhibition of specific binding of [3H]-YM 09151-2 to Dopamine receptor D2 site in rat striatal tissue.	PubMed ID: 11020279
Fc1ccc(cc1)N2CCN(CC2)CCc4ccc3c(SC(=O)N3C)c4	ChemSpider_8984543	OpenPHACTS	DRD2	Assay for DRD2	IC50	1000	nM	Dopamine D2 receptor	Affinity towards Dopamine receptor D2 in membranes from bovine striatum using [3H]raclopride	PubMed ID: 9622542
Fc1ccc(cc1)n3c2cc(ccc2c(c3)C4CCN(CCNC(=O)N(C)C)CC4)C	ChemSpider_8200843	OpenPHACTS	Drd2	Assay for DRD2	IC50	38	nM	Dopamine D2 receptor	Displacement of [3H]-spiperone from Dopamine receptor D2 from rat striatal membranes	PubMed ID: 1336053
Fc1ccc(cc1)n3c2cc(ccc2c(c3)C4CCN(CCNC(=O)NC(C)C)CC4)C	ChemSpider_8541202	OpenPHACTS	Drd2	Assay for DRD2	IC50	300	nM	Dopamine D2 receptor	Displacement of [3H]-spiperone from Dopamine receptor D2 from rat striatal membranes	PubMed ID: 1336053
Fc1ccc(cc1)n3c2cc(ccc2c(c3)C5CCN(CCN4C(=O)N(C(C)C)CC4)CC5)C	ChemSpider_8180131	OpenPHACTS	Drd2	Assay for DRD2	IC50	190	nM	Dopamine D2 receptor	Displacement of [3H]-spiperone from Dopamine receptor D2 from rat striatal membranes	PubMed ID: 1336053
Fc1ccc(cc1)n3c2cc(ccc2c(c3)C5CCN(CCN4C(=O)N(C(C)C)CC4)CC5)C(C)C	ChemSpider_8498769	OpenPHACTS	Drd2	Assay for DRD2	IC50	2000	nM	Dopamine D2 receptor	Displacement of [3H]-spiperone from Dopamine receptor D2 from rat striatal membranes	PubMed ID: 1336053
Fc1ccc(cc1)n3c2cc(ccc2c(c3)C5CCN(CCN4C(=O)NCC4)CC5)C	ChemSpider_9917591	OpenPHACTS	Drd2	Assay for DRD2	IC50	270	nM	Dopamine D2 receptor	Displacement of [3H]-spiperone from Dopamine receptor D2 from rat striatal membranes	PubMed ID: 1336053
Fc1ccc(cc1)n3c2cc(Cl)ccc2c(c3)C4CCN(CCN(C(=O)NC(C)C)C)CC4	ChemSpider_8497983	OpenPHACTS	Drd2	Assay for DRD2	IC50	74	nM	Dopamine D2 receptor	Displacement of [3H]-spiperone from Dopamine receptor D2 from rat striatal membranes	PubMed ID: 1336053
Fc1ccc(cc1)n3c2cc(Cl)ccc2c(c3)C4CCN(CCN(C(=O)NC)C)CC4	ChemSpider_8201966	OpenPHACTS	Drd2	Assay for DRD2	IC50	82	nM	Dopamine D2 receptor	Displacement of [3H]-spiperone from Dopamine receptor D2 from rat striatal membranes	PubMed ID: 1336053
Fc1ccc(cc1)n3c2cc(Cl)ccc2c(c3)C4CCN(CCNC(=O)N(C)C)CC4	ChemSpider_8496624	OpenPHACTS	Drd2	Assay for DRD2	IC50	27	nM	Dopamine D2 receptor	Displacement of [3H]-spiperone from Dopamine receptor D2 from rat striatal membranes	PubMed ID: 1336053
Fc1ccc(cc1)n3c2cc(Cl)ccc2c(c3)CCN(C)C	ChemSpider_9004544	OpenPHACTS	Drd2	Assay for DRD2	IC50	650	nM	Dopamine D2 receptor	Binding affinity to dopamine receptor D2 using a [3H]-spiperone binding assay in rat cortical membranes	PubMed ID: 8809161
Fc1ccc(cc1)n3c2cc(Cl)ccc2c(OCCN(C)C)c3	ChemSpider_8719993	OpenPHACTS	Drd2	Assay for DRD2	IC50	63	nM	Dopamine D2 receptor	Binding affinity to dopamine receptor D2 using a [3H]-spiperone binding assay in rat cortical membranes	PubMed ID: 8809161
Fc1ccc(cc1)n3c2cc(F)ccc2c(c3)C5CCN(CCN4C(=O)N(C(C)C)CC4)CC5	ChemSpider_8632676	OpenPHACTS	Drd2	Assay for DRD2	IC50	28	nM	Dopamine D2 receptor	Displacement of [3H]-spiperone from Dopamine receptor D2 from rat striatal membranes	PubMed ID: 1336053
Fc1ccc(cc1)n3c2cc(F)ccc2c(c3)C5CCN(CCN4C(=O)NCC4)CC5	ChemSpider_8540481	OpenPHACTS	Drd2	Assay for DRD2	IC50	3.6	nM	Dopamine D2 receptor	Displacement of [3H]-spiperone from Dopamine receptor D2 from rat striatal membranes	PubMed ID: 1336053
Fc1ccc(cc1)n3c2ccc(C#N)cc2c(c3)C5CCN(CCN4C(=O)NCC4)CC5	ChemSpider_9234250	OpenPHACTS	Drd2	Assay for DRD2	IC50	2.2	nM	Dopamine D2 receptor	Tested for the inhibition of [3H]spiperone binding to dopamine D2 receptor	PubMed ID: 1348090
Fc1ccc(cc1)n3c2ccc(Cl)cc2c(c3)C4CCNCC4	ChemSpider_8037968	OpenPHACTS	Drd2	Assay for DRD2	IC50	23	nM	Dopamine D2 receptor	Tested for the inhibition of [3H]spiperone binding to dopamine D2 receptor	PubMed ID: 1348090
Fc1ccc(cc1)n3c2ccc(Cl)cc2c(c3)CCCN(C)C	ChemSpider_8719851	OpenPHACTS	Drd2	Assay for DRD2	IC50	42	nM	Dopamine D2 receptor	Binding affinity to dopamine receptor D2 using a [3H]-spiperone binding assay in rat cortical membranes	PubMed ID: 8809161
Fc1ccc(cc1)n3c2ccc(Cl)cc2c(c3)CCN(C)C	ChemSpider_8909566	OpenPHACTS	Drd2	Assay for DRD2	IC50	38	nM	Dopamine D2 receptor	Binding affinity to dopamine receptor D2 using a [3H]-spiperone binding assay in rat cortical membranes	PubMed ID: 8809161
Fc1ccc(cc1)n3c2ccc(Cl)cc2c(c3)CN(C)C	ChemSpider_8693907	OpenPHACTS	Drd2	Assay for DRD2	IC50	19	nM	Dopamine D2 receptor	Binding affinity to dopamine receptor D2 using a [3H]-spiperone binding assay in rat cortical membranes	PubMed ID: 8809161
Fc1ccc(cc1)n3c2ccc(Cl)cc2c(OCCCN(C)C)c3	ChemSpider_8816714	OpenPHACTS	Drd2	Assay for DRD2	IC50	24	nM	Dopamine D2 receptor	Binding affinity to dopamine receptor D2 using a [3H]-spiperone binding assay in rat cortical membranes	PubMed ID: 8809161
Fc1ccc(cc1)n3c2ccc(Cl)cc2c(OCCN(C)C)c3	ChemSpider_8768108	OpenPHACTS	Drd2	Assay for DRD2	IC50	2.9	nM	Dopamine D2 receptor	Binding affinity to dopamine receptor D2 using a [3H]-spiperone binding assay in rat cortical membranes	PubMed ID: 8809161
Fc1ccc(cc1)n3c2ccc(Cl)cc2c(SCCN(C)C)c3	ChemSpider_8911851	OpenPHACTS	Drd2	Assay for DRD2	IC50	140	nM	Dopamine D2 receptor	Binding affinity to dopamine receptor D2 using a [3H]-spiperone binding assay in rat cortical membranes	PubMed ID: 8809161
Fc1ccc(cc1)N3c2ccc(F)cc2[C@@H]4CNCC[C@@H]34	ChemSpider_18539483	OpenPHACTS	Drd2	Assay for DRD2	IC50	14	nM	Dopamine D2 receptor	Affinity for Dopamine receptors in the rat striatum using [3H]spiroperidol displacement.	PubMed ID: 2876102
Fc1ccc(cc1)n3c2ccccc2c(c3)CCCCN6CCC5(OCc4c5cccc4)CC6	ChemSpider_8005261	OpenPHACTS	Drd2	Assay for DRD2	IC50	800	nM	Dopamine D2 receptor	Binding affinity towards Dopamine receptor D2 binding site using [3H]spiroperidol.	PubMed ID: 7783131
Fc1ccc(cc1)n3c2ccccc2c(c3)N4CCN(CC4)CCCCN5C(=O)C(SC5C)(C)C	ChemSpider_8990380	OpenPHACTS	Drd2	Assay for DRD2	IC50	59	nM	Dopamine D2 receptor	Binding affinity towards Dopamine receptor D2 was determined in rat striatum using [3H]- spiperone as radioligand	PubMed ID: 8831770
Fc1ccc(cc1)n3c2ccccc2c(c3)N4CCN(CC4)CCCCN5C(=O)C6(SC5)CCCCC6	ChemSpider_8943629	OpenPHACTS	Drd2	Assay for DRD2	IC50	18	nM	Dopamine D2 receptor	Binding affinity towards Dopamine receptor D2 was determined in rat striatum using [3H]- spiperone as radioligand	PubMed ID: 8831770
Fc1ccc(cc1)n3c2ccccc2c(c3)N5CCN(CCCCN4C(=O)C(SC4)(C)C)CC5	ChemSpider_8966208	OpenPHACTS	Drd2	Assay for DRD2	IC50	131	nM	Dopamine D2 receptor	Binding affinity towards Dopamine receptor D2 was determined in rat striatum using [3H]- spiperone as radioligand	PubMed ID: 8831770
Fc1ccc(cc1)n3cc(nc3c2ccc(F)cc2)CN5CCN(c4ccccc4)CC5	ChemSpider_9038200	OpenPHACTS	Drd2	Assay for DRD2	IC50	167.2	nM	Dopamine D2 receptor	In vitro binding affinity for Dopamine D2 receptor of rat using [3H]YM-09151 as radioligand	PubMed ID: 12361392
Fc1ccc(cc1)n3cc(nc3c2ccc(F)cc2)CN5CCN(c4ccccc4OC)CC5	ChemSpider_9234736	OpenPHACTS	Drd2	Assay for DRD2	IC50	120.2	nM	Dopamine D2 receptor	In vitro binding affinity for Dopamine D2 receptor of rat using [3H]YM-09151 as radioligand	PubMed ID: 12361392
Fc1ccc(cc1)n3cc(nc3c2ccc(F)cc2)CN5CCN(c4ccccc4OCC)CC5	ChemSpider_9224191	OpenPHACTS	Drd2	Assay for DRD2	IC50	267.5	nM	Dopamine D2 receptor	In vitro binding affinity for Dopamine D2 receptor of rat using [3H]YM-09151 as radioligand	PubMed ID: 12361392
Fc1ccc(cc1)n4c2ccc(Cl)cc2c(OCCN3CCCCC3)c4	ChemSpider_8674971	OpenPHACTS	Drd2	Assay for DRD2	IC50	2.3	nM	Dopamine D2 receptor	Binding affinity to dopamine receptor D2 using a [3H]-spiperone binding assay in rat cortical membranes	PubMed ID: 8809161
Fc1ccc(cc1)n4c2ccc(Cl)cc2c(OCCN3CCN(CC3)C)c4	ChemSpider_8062228	OpenPHACTS	Drd2	Assay for DRD2	IC50	2.4	nM	Dopamine D2 receptor	Binding affinity to dopamine receptor D2 using a [3H]-spiperone binding assay in rat cortical membranes	PubMed ID: 8809161
Fc1ccc(cc1)n4c2ccc(Cl)cc2c(OCCN3CCOCC3)c4	ChemSpider_8770978	OpenPHACTS	Drd2	Assay for DRD2	IC50	27	nM	Dopamine D2 receptor	Binding affinity to dopamine receptor D2 using a [3H]-spiperone binding assay in rat cortical membranes	PubMed ID: 8809161
Fc1ccc(cc1)n5cc(C3CCN(CCCCCCN2CCNC2=O)CC3)c4cc(Cl)ccc45	ChemSpider_14206235	OpenPHACTS	Drd2	Assay for DRD2	IC50	2.2	nM	Dopamine D2 receptor	Tested for the inhibition of [3H]spiperone binding to dopamine D2 receptor	PubMed ID: 1348090
Fc1ccc(cc1)n5cc(C3CCN(CCCCCN2CCNC2=O)CC3)c4cc(Cl)ccc45	ChemSpider_14206206	OpenPHACTS	Drd2	Assay for DRD2	IC50	4.2	nM	Dopamine D2 receptor	Tested for the inhibition of [3H]spiperone binding to dopamine D2 receptor	PubMed ID: 1348090
Fc1ccc(cc1)n5cc(C3CCN(CCCCN2CCNC2=O)CC3)c4cc(Cl)ccc45	ChemSpider_14206218	OpenPHACTS	Drd2	Assay for DRD2	IC50	78	nM	Dopamine D2 receptor	Tested for the inhibition of [3H]spiperone binding to dopamine D2 receptor	PubMed ID: 1348090
Fc1ccc(cc1)n5cc(C3CCN(CCCN2CCNC2=O)CC3)c4cc(Cl)ccc45	ChemSpider_14206211	OpenPHACTS	Drd2	Assay for DRD2	IC50	3.4	nM	Dopamine D2 receptor	Tested for the inhibition of [3H]spiperone binding to dopamine D2 receptor	PubMed ID: 1348090
Fc1ccc(cc1)n5cc(C3CCN(CCN2CCN(C(C)C)C2=O)CC3)c4cc(Cl)ccc45	ChemSpider_14206213	OpenPHACTS	Drd2	Assay for DRD2	IC50	12	nM	Dopamine D2 receptor	Tested for the inhibition of [3H]spiperone binding to dopamine D2 receptor	PubMed ID: 1348090
Fc1ccc(cc1)n5cc(C3CCN(CCN2CCN(C)C2=O)CC3)c4cc(Cl)ccc45	ChemSpider_14206224	OpenPHACTS	Drd2	Assay for DRD2	IC50	6.5	nM	Dopamine D2 receptor	Tested for the inhibition of [3H]spiperone binding to dopamine D2 receptor	PubMed ID: 1348090
Fc1ccc(cc1)n5cc(C3CCN(CCN2CCNC2=O)CC3)c4cc(Br)ccc45	ChemSpider_14206240	OpenPHACTS	Drd2	Assay for DRD2	IC50	3.8	nM	Dopamine D2 receptor	Tested for the inhibition of [3H]spiperone binding to dopamine D2 receptor	PubMed ID: 1348090
Fc1ccc(cc1)n5cc(C3CCN(CCN2CCNC2=O)CC3)c4cc(C)ccc45	ChemSpider_14206234	OpenPHACTS	Drd2	Assay for DRD2	IC50	3.7	nM	Dopamine D2 receptor	Tested for the inhibition of [3H]spiperone binding to dopamine D2 receptor	PubMed ID: 1348090
Fc1ccc(cc1)n5cc(C3CCN(CCN2CCNC2=O)CC3)c4cc(F)ccc45	ChemSpider_14206239	OpenPHACTS	Drd2	Assay for DRD2	IC50	4.7	nM	Dopamine D2 receptor	Tested for the inhibition of [3H]spiperone binding to dopamine D2 receptor	PubMed ID: 1348090
Fc1ccc(cc1)n5cc(C3CCN(CCN2CCNC2=O)CC3)c4cc(OC)ccc45	ChemSpider_14206207	OpenPHACTS	Drd2	Assay for DRD2	IC50	24	nM	Dopamine D2 receptor	Tested for the inhibition of [3H]spiperone binding to dopamine D2 receptor	PubMed ID: 1348090
Fc1ccc(cc1)n5cc(C\3=C\CN(CCN2CCNC2=O)CC/3)c4cc(C#N)ccc45	ChemSpider_11491560	OpenPHACTS	Drd2	Assay for DRD2	IC50	2.1	nM	Dopamine D2 receptor	Tested for the inhibition of [3H]spiperone binding to dopamine D2 receptor	PubMed ID: 1348090
Fc1ccc(cc1)n5cc(C\3=C\CN(CCN2CCNC2=O)CC/3)c4cc(Cl)ccc45	ChemSpider_13518825	OpenPHACTS	Drd2	Assay for DRD2	IC50	2.3	nM	Dopamine D2 receptor	Tested for the inhibition of [3H]spiperone binding to dopamine D2 receptor	PubMed ID: 1348090
Fc1ccc(cc1)n5cc(C\3=C\CN(CCN2CCNC2=O)CC/3)c4ccccc45	ChemSpider_14392654	OpenPHACTS	Drd2	Assay for DRD2	IC50	5.1	nM	Dopamine D2 receptor	Binding affinity at dopamine D2 receptor by [3H]spiperone displacement.	PubMed ID: 8151622
Fc1ccc(cc1)n5cc(N3CCN(CCN2CCNC2=O)CC3)c4cc(Cl)ccc45	ChemSpider_14206209	OpenPHACTS	Drd2	Assay for DRD2	IC50	21	nM	Dopamine D2 receptor	Tested for the inhibition of [3H]spiperone binding to dopamine D2 receptor	PubMed ID: 1348090
Fc1ccc2c(c1)c(cn2)CC3CCN(CC3)CCN6c4c5c(ccc4)CCCN5S6(=O)=O	ChemSpider_159802	OpenPHACTS	Drd2	Assay for DRD2	IC50	100	nM	Dopamine D2 receptor	Binding affinity at dopamine receptor D2 by the inhibition of binding to [3H]spiperone in rat striatal membranes	PubMed ID: 8487257
Fc1ccc2c(c1)c(cn2)CCCCN4C/C=C(/c3ccccc3)CC4	ChemSpider_8650560	OpenPHACTS	Drd2	Assay for DRD2	IC50	10	nM	Dopamine D2 receptor	Evaluated for its ability to displace tritiated receptor ligand in rat striatal membranes 3[H]spiperone, a dopamine antagonist	PubMed ID: 1359142
Fc1ccc2c(c1)c(cn2)CCCCN5CCN(c3ccc4OCCOc4c3)CC5	ChemSpider_9925892	OpenPHACTS	Drd2	Assay for DRD2	IC50	130	nM	Dopamine D2 receptor	Displacement of [3H]spiperone from dopamine D2 receptor of rat striatal membranes	PubMed ID: 15341484
Fc1ccc2c(c1)c(cn2)CCCCN5CCN(c3ccc4OCOc4c3)CC5	ChemSpider_9468365	OpenPHACTS	Drd2	Assay for DRD2	IC50	100	nM	Dopamine D2 receptor	Displacement of [3H]spiperone from dopamine D2 receptor of rat striatal membranes	PubMed ID: 15341484
Fc1ccc2c(c1)c(cn2)CCCCN5CCN(c4cc3c(oc(C#N)c3)cc4)CC5	ChemSpider_9422081	OpenPHACTS	Drd2	Assay for DRD2	IC50	100	nM	Dopamine D2 receptor	Displacement of [3H]spiperone from dopamine D2 receptor of rat striatal membranes	PubMed ID: 15341484
Fc1ccc2c(c1)c(cn2)CCCCN5CCN(c4cc3c(oc(c3)C(=O)N)cc4)CC5	ChemSpider_9491434	OpenPHACTS	Drd2	Assay for DRD2	IC50	100	nM	Dopamine D2 receptor	Displacement of [3H]spiperone from dopamine D2 receptor of rat striatal membranes	PubMed ID: 15341484
Fc1ccc2c(c1)c(cn2)CCCCN5CCN(c4ccc3OC(=O)/C=C\c3c4)CC5	ChemSpider_8334556	OpenPHACTS	Drd2	Assay for DRD2	IC50	100	nM	Dopamine D2 receptor	Displacement of [3H]spiperone from dopamine D2 receptor of rat striatal membranes	PubMed ID: 15341484
Fc1ccc2c(c1)nc(c2CC(=O)N(CCC)CCC)c3ccccc3	ChemSpider_8264909	OpenPHACTS	Drd2	Assay for DRD2	IC50	1000	nM	Dopamine D2 receptor	Inhibitory activity by measuring its ability to displace [3H]spiperone from dopamine or serotonin 5-HT-1 receptors in rat brain	PubMed ID: 8411007
Fc1ccc2ncc(c2c1)C\3=C\CN(CC/3)CCCN6c5cccc4cccc(c45)S6(=O)=O	ChemSpider_14526907	OpenPHACTS	Drd2	Assay for DRD2	IC50	13	nM	Dopamine D2 receptor	Binding affinity at dopamine receptor D2 by the inhibition of binding to [3H]spiperone in rat striatal membranes	PubMed ID: 8487257
Fc1cccc(c1)C4c2ccc(Cl)cc2C(N3CC(N(C)CC3)(C)C)C4	ChemSpider_9008429	OpenPHACTS	Drd2	Assay for DRD2	IC50	280	nM	Dopamine D2 receptor	Binding affinity against dopamine receptor D2	PubMed ID: 7473566
Fc1cccc(c1)c4cc(CN2CCN(CC2)c3ncccn3)ccc4	ChemSpider_16333763	OpenPHACTS	DRD2	Assay for DRD2	IC50	81	nM	Dopamine D2 receptor	Binding affinity to cloned human Dopamine receptor D2 expressed in A9L cells by [3H]spiperone displacement.	PubMed ID: 9873481
Fc1cccc(c1)N2CCN(CC2)CCCN5c4cccc3cccc(c34)S5(=O)=O	ChemSpider_14526885	OpenPHACTS	Drd2	Assay for DRD2	IC50	1000	nM	Dopamine D2 receptor	The concentration required to inhibit [3H]spiperone binding to dopamine receptor D2 in rat brain membranes (in vitro)	PubMed ID: 1908521
Fc1cccc2c1nc(c2CC(=O)N(CCC)CCC)c3ccccc3	ChemSpider_8173724	OpenPHACTS	Drd2	Assay for DRD2	IC50	1000	nM	Dopamine D2 receptor	Inhibitory activity by measuring its ability to displace [3H]spiperone from dopamine or serotonin 5-HT-1 receptors in rat brain	PubMed ID: 8411007
Fc1ccccc1C4c2ccc(Cl)cc2C(N3CC(N(C)CC3)(C)C)C4	ChemSpider_8984640	OpenPHACTS	Drd2	Assay for DRD2	IC50	36	nM	Dopamine D2 receptor	Binding affinity against dopamine receptor D2	PubMed ID: 7473566
Fc1ccccc1n3c2cc(ccc2c(c3)C5CCN(CCN4C(=O)N(C(C)C)CC4)CC5)C	ChemSpider_8565071	OpenPHACTS	Drd2	Assay for DRD2	IC50	730	nM	Dopamine D2 receptor	Displacement of [3H]-spiperone from Dopamine receptor D2 from rat striatal membranes	PubMed ID: 1336053
Fc1ccccc1n3c2cc(Cl)ccc2c(c3)C5CCN(CCN4C(=O)N(C(C)C)CC4)CC5	ChemSpider_8633388	OpenPHACTS	Drd2	Assay for DRD2	IC50	300	nM	Dopamine D2 receptor	Displacement of [3H]-spiperone from Dopamine receptor D2 from rat striatal membranes	PubMed ID: 1336053
Fc1cnc(nc1)N3CCN(CCCC(C#N)c2ccc(F)cc2)CC3	ChemSpider_8648935	OpenPHACTS	Drd2	Assay for DRD2	IC50	1880	nM	Dopamine D2 receptor	In vitro inhibitory against radioligand [3H]spiperone binding to rat striatal Dopamine receptor D2	PubMed ID: 1361578
Fc2ccc1/N=C(\c3c(Sc1c2)cccc3)N4CCN(C)CC4	ChemSpider_8910326	OpenPHACTS	Drd2	Assay for DRD2	IC50	963	nM	Dopamine D2 receptor	Inhibition of spiropiperidone binding at dopamine receptor D2 of rat.	PubMed ID: 11462978
Fc2ccc1/N=C(\c3c(Sc1c2)cccc3)N4CCN(CCOCCO)CC4	ChemSpider_8986357	OpenPHACTS	Drd2	Assay for DRD2	IC50	560	nM	Dopamine D2 receptor	Inhibition of spiropiperidone binding at dopamine receptor D2 of rat.	PubMed ID: 11462978
Fc2ccc3Nc1nn(C)cc1C(=N\c3c2)/N5CCN(CC4CC4)CC5	ChemSpider_14961701	OpenPHACTS	Drd2	Assay for DRD2	IC50	900	nM	Dopamine D2 receptor	Inhibition of [3H]spiperone binding to Dopamine receptor D2 from striatum of the rat brain	PubMed ID: 2573732
Fc3ccc(C(=O)CCN2CCN(c1ncc(F)cn1)CC2)cc3	ChemSpider_8217936	OpenPHACTS	Drd2	Assay for DRD2	IC50	1000	nM	Dopamine D2 receptor	In vitro inhibitory concentration against radioligand [3H]spiperone binding to rat striatal dopamine receptor D2	PubMed ID: 1361578
Fc3ccc(c2c(c1cc(Cl)ccc1n2)CC(=O)N(CCCCCC)CCCCCC)cc3	ChemSpider_8271819	OpenPHACTS	Drd2	Assay for DRD2	IC50	1000	nM	Dopamine D2 receptor	Inhibitory activity by measuring its ability to displace [3H]spiperone from dopamine or serotonin 5-HT-1 receptors in rat brain	PubMed ID: 8411007
Fc3ccc(c2c(c1ccccc1n2)CC(=O)N(CCC)CCC)cc3	ChemSpider_8150899	OpenPHACTS	Drd2	Assay for DRD2	IC50	1000	nM	Dopamine D2 receptor	Inhibitory activity by measuring its ability to displace [3H]spiperone from dopamine or serotonin 5-HT-1 receptors in rat brain	PubMed ID: 8411007
Fc3ccc(c2c(c1ccccc1n2)CC(=O)N(CCCC)CCCC)cc3	ChemSpider_9915228	OpenPHACTS	Drd2	Assay for DRD2	IC50	1000	nM	Dopamine D2 receptor	Inhibitory activity by measuring its ability to displace [3H]spiperone from dopamine or serotonin 5-HT-1 receptors in rat brain	PubMed ID: 8411007
Fc3ccc(c2c(c1ccccc1n2)CC(=O)N(CCCCC)CCCCC)cc3	ChemSpider_8516879	OpenPHACTS	Drd2	Assay for DRD2	IC50	1000	nM	Dopamine D2 receptor	Inhibitory activity by measuring its ability to displace [3H]spiperone from dopamine or serotonin 5-HT-1 receptors in rat brain	PubMed ID: 8411007
Fc3ccc(c2c(c1ccccc1n2)CC(=O)N(CCCCCC)C)cc3	ChemSpider_8423838	OpenPHACTS	Drd2	Assay for DRD2	IC50	1000	nM	Dopamine D2 receptor	Inhibitory activity by measuring its ability to displace [3H]spiperone from dopamine or serotonin 5-HT-1 receptors in rat brain	PubMed ID: 8411007
Fc3ccc(c2c(c1ccccc1n2)CC(=O)N(CCCCCC)CCCCCC)cc3	ChemSpider_116994	OpenPHACTS	Drd2	Assay for DRD2	IC50	1000	nM	Dopamine D2 receptor	Inhibitory activity by measuring its ability to displace [3H]spiperone from dopamine or serotonin 5-HT-1 receptors in rat brain	PubMed ID: 8411007
Fc3ccc(c2c(c1ccccc1n2)CC(=O)NCCCCCC)cc3	ChemSpider_8648622	OpenPHACTS	Drd2	Assay for DRD2	IC50	1000	nM	Dopamine D2 receptor	Inhibitory activity by measuring its ability to displace [3H]spiperone from dopamine or serotonin 5-HT-1 receptors in rat brain	PubMed ID: 8411007
Fc3ccc(c2c(c1ccccc1n2)CC(=S)N(CCCCCC)CCCCCC)cc3	ChemSpider_8225107	OpenPHACTS	Drd2	Assay for DRD2	IC50	1000	nM	Dopamine D2 receptor	Inhibitory activity by measuring its ability to displace [3H]spiperone from dopamine or serotonin 5-HT-1 receptors in rat brain	PubMed ID: 8411007
Fc3ccc(c2c(c1ccccc1n2)CCN(CCCCCC)CCCCCC)cc3	ChemSpider_8607818	OpenPHACTS	Drd2	Assay for DRD2	IC50	1000	nM	Dopamine D2 receptor	Inhibitory activity by measuring its ability to displace [3H]spiperone from dopamine or serotonin 5-HT-1 receptors in rat brain	PubMed ID: 8411007
Fc3ccc(OCC2CCN(CC1CC1)CC2)cc3	ChemSpider_8191204	OpenPHACTS	Drd2	Assay for DRD2	IC50	381	nM	Dopamine D2 receptor	In vitro binding affinity towards dopamine receptor D2	PubMed ID: 1360026
Fc3ccc(OCC2CCN(Cc1ccc(F)cc1)CC2)cc3	ChemSpider_8601388	OpenPHACTS	Drd2	Assay for DRD2	IC50	1070	nM	Dopamine D2 receptor	In vitro binding affinity towards dopamine receptor D2	PubMed ID: 1360026
Fc3ccc1c(c(cn1)CC2CCNCC2)c3	ChemSpider_9462703	OpenPHACTS	Drd2	Assay for DRD2	IC50	100	nM	Dopamine D2 receptor	Binding affinity at dopamine receptor D2 by the inhibition of binding to [3H]spiperone in rat striatal membranes	PubMed ID: 8487257
Fc4ccc(n1c3c(c2c1CCNC2)cc(F)cc3)cc4	ChemSpider_13077044	OpenPHACTS	Drd2	Assay for DRD2	IC50	350	nM	Dopamine D2 receptor	Inhibition of [3H]spiroperidol (0.5 nM) binding to dopamine receptor from rat striatal membrane.	PubMed ID: 3941416
Fc4ccc(N3CCN(CCCCc2c1cc(C#N)ccc1nc2)CC3)cc4	ChemSpider_8309659	OpenPHACTS	Drd2	Assay for DRD2	IC50	4.2	nM	Dopamine D2 receptor	Displacement of [3H]spiperone from dopamine D2 receptor of rat striatal membranes	PubMed ID: 15341484
Fc4ccc(N3CCN(CCCCc2c1ccccc1nc2)CC3)cc4	ChemSpider_8626030	OpenPHACTS	Drd2	Assay for DRD2	IC50	180	nM	Dopamine D2 receptor	Binding affinity towards Dopamine receptor D2 binding site using [3H]spiroperidol.	PubMed ID: 7783131
Fc4ccc1c(onc1C3CCN(CCCOc2cc(N)ccc2OC)CC3)c4	ChemSpider_8222043	OpenPHACTS	Drd2	Assay for DRD2	IC50	112	nM	Dopamine D2 receptor	Affinity for dopamine receptor D2 binding sites by its ability to displace [3H]spiperone from rat striatum.	PubMed ID: 7707315
Fc4ccc1c(onc1C3CCN(CCCOc2ccc(\C(=C)C)cc2OC)CC3)c4	ChemSpider_8178054	OpenPHACTS	Drd2	Assay for DRD2	IC50	221	nM	Dopamine D2 receptor	Affinity for dopamine receptor D2 binding sites by its ability to displace [3H]spiperone from rat striatum.	PubMed ID: 7707315
Fc4ccc1c(onc1C3CCN(CCCOc2ccc(cc2O)C(O)C)CC3)c4	ChemSpider_8629876	OpenPHACTS	Drd2	Assay for DRD2	IC50	1000	nM	Dopamine D2 receptor	Affinity for dopamine receptor D2 binding sites by its ability to displace [3H]spiperone from rat striatum.	PubMed ID: 7707315
Fc4ccc1c(onc1C3CCN(CCCOc2ccc(cc2OC)C(O)C)CC3)c4	ChemSpider_7999651	OpenPHACTS	Drd2	Assay for DRD2	IC50	727	nM	Dopamine D2 receptor	Affinity for dopamine receptor D2 binding sites by its ability to displace [3H]spiperone from rat striatum.	PubMed ID: 7707315
Fc4ccc1c(onc1C3CCN(CCCOc2ccc(cc2OC)CC)CC3)c4	ChemSpider_8154655	OpenPHACTS	Drd2	Assay for DRD2	IC50	213	nM	Dopamine D2 receptor	Affinity for dopamine receptor D2 binding sites by its ability to displace [3H]spiperone from rat striatum.	PubMed ID: 7707315
Fc4ccc1c(onc1C3CCN(CCCOc2ccccc2)CC3)c4	ChemSpider_8648731	OpenPHACTS	Drd2	Assay for DRD2	IC50	364	nM	Dopamine D2 receptor	Affinity for dopamine receptor D2 binding sites by its ability to displace [3H]spiperone from rat striatum.	PubMed ID: 7707315
Fc4ccc1c(onc1C3CCN(CCCOc2ccccc2N)CC3)c4	ChemSpider_8492477	OpenPHACTS	Drd2	Assay for DRD2	IC50	40	nM	Dopamine D2 receptor	Affinity for dopamine receptor D2 binding sites by its ability to displace [3H]spiperone from rat striatum.	PubMed ID: 7707315
Fc4ccc1c(onc1C3CCN(CCCOc2ccccc2NC)CC3)c4	ChemSpider_8583051	OpenPHACTS	Drd2	Assay for DRD2	IC50	246	nM	Dopamine D2 receptor	Affinity for dopamine receptor D2 binding sites by its ability to displace [3H]spiperone from rat striatum.	PubMed ID: 7707315
Fc4ccc1c(onc1C3CCN(CCCOc2ccccc2OC)CC3)c4	ChemSpider_8628017	OpenPHACTS	Drd2	Assay for DRD2	IC50	66	nM	Dopamine D2 receptor	Affinity for dopamine receptor D2 binding sites by its ability to displace [3H]spiperone from rat striatum.	PubMed ID: 7707315
Fc4ccc5ncc(CC3CCN(CCN(C)S(=O)(=O)c1cc2ccccc2cc1)CC3)c5c4	ChemSpider_14476239	OpenPHACTS	Drd2	Assay for DRD2	IC50	20	nM	Dopamine D2 receptor	Binding affinity at dopamine receptor D2 by the inhibition of binding to [3H]spiperone in rat striatal membranes	PubMed ID: 8487257
Fc4cccc(N3CCN(CCCCc2c1cc(C(=O)N)ccc1nc2)CC3)c4C#N	ChemSpider_9352688	OpenPHACTS	Drd2	Assay for DRD2	IC50	5	nM	Dopamine D2 receptor	Displacement of [3H]spiperone from dopamine D2 receptor of rat striatal membranes	PubMed ID: 15341483
Fc4ccccc4/C3=C/CN(CCCCc2c1ccccc1nc2)CC3	ChemSpider_8422654	OpenPHACTS	Drd2	Assay for DRD2	IC50	20	nM	Dopamine D2 receptor	Evaluated for its ability to displace tritiated receptor ligand in rat striatal membranes 3[H]spiperone, a dopamine antagonist	PubMed ID: 1359142
Fc4ccccc4N3CCN(CCCCN2C(=O)CC1(CCCC1)CC2=O)CC3	ChemSpider_182127	OpenPHACTS	Drd2	Assay for DRD2	IC50	110	nM	Dopamine D2 receptor	Inhibition of [3H]spiperone binding to dopamine receptor from rat corpus striatal membranes	PubMed ID: 6131130
Fc5cc6ncc(CC1CCN(CC1)CCN4c3cccc2cccc(c23)S4(=O)=O)c6cc5	ChemSpider_14476211	OpenPHACTS	Drd2	Assay for DRD2	IC50	31	nM	Dopamine D2 receptor	Binding affinity at dopamine receptor D2 by the inhibition of binding to [3H]spiperone in rat striatal membranes	PubMed ID: 8487257
Fc5ccc1c(onc1C4CCN(CCCOc3cc2nccc2cc3OC)CC4)c5	ChemSpider_8563031	OpenPHACTS	Drd2	Assay for DRD2	IC50	118	nM	Dopamine D2 receptor	Affinity for dopamine receptor D2 binding sites by its ability to displace [3H]spiperone from rat striatum.	PubMed ID: 7707315
Fc5ccc6ncc(C\C1=C\CN(CC1)CCN4c3cccc2cccc(c23)S4(=O)=O)c6c5	ChemSpider_14476234	OpenPHACTS	Drd2	Assay for DRD2	IC50	100	nM	Dopamine D2 receptor	Binding affinity at dopamine receptor D2 by the inhibition of binding to [3H]spiperone in rat striatal membranes	PubMed ID: 8487257
Fc5ccc6ncc(CC1CCN(CC1)CCCN4c3cccc2cccc(c23)S4(=O)=O)c6c5	ChemSpider_14476187	OpenPHACTS	Drd2	Assay for DRD2	IC50	100	nM	Dopamine D2 receptor	Binding affinity at dopamine receptor D2 by the inhibition of binding to [3H]spiperone in rat striatal membranes	PubMed ID: 8487257
Fc5ccc6ncc(CC1CCN(CC1)CCN4c3cccc2cccc(c23)S4(=O)=O)c6c5	ChemSpider_14476179	OpenPHACTS	Drd2	Assay for DRD2	IC50	100	nM	Dopamine D2 receptor	Binding affinity at dopamine receptor D2 by the inhibition of binding to [3H]spiperone in rat striatal membranes	PubMed ID: 8487257
Fc5ccc6ncc(CC4CCN(CCN3c1cccc2cccc(c12)C3=O)CC4)c6c5	ChemSpider_14476235	OpenPHACTS	Drd2	Assay for DRD2	IC50	100	nM	Dopamine D2 receptor	Binding affinity at dopamine receptor D2 by the inhibition of binding to [3H]spiperone in rat striatal membranes	PubMed ID: 8487257
Fc5ccc6ncc(CC4CCN(CCN3c1cccc2CCCN(c12)C3=O)CC4)c6c5	ChemSpider_14476210	OpenPHACTS	Drd2	Assay for DRD2	IC50	56	nM	Dopamine D2 receptor	Binding affinity at dopamine receptor D2 by the inhibition of binding to [3H]spiperone in rat striatal membranes	PubMed ID: 8487257
Fc5ccc6ncc(CCC1CCN(CC1)CCN4c3cccc2cccc(c23)S4(=O)=O)c6c5	ChemSpider_14476228	OpenPHACTS	Drd2	Assay for DRD2	IC50	100	nM	Dopamine D2 receptor	Binding affinity at dopamine receptor D2 by the inhibition of binding to [3H]spiperone in rat striatal membranes	PubMed ID: 8487257
Fc5ccc6ncc(CN1CCN(CC1)CCN4c3cccc2cccc(c23)S4(=O)=O)c6c5	ChemSpider_14476177	OpenPHACTS	Drd2	Assay for DRD2	IC50	100	nM	Dopamine D2 receptor	Binding affinity at dopamine receptor D2 by the inhibition of binding to [3H]spiperone in rat striatal membranes	PubMed ID: 8487257
Fc5cccc6ncc(CC1CCN(CC1)CCN4c3cccc2cccc(c23)S4(=O)=O)c56	ChemSpider_14476223	OpenPHACTS	Drd2	Assay for DRD2	IC50	100	nM	Dopamine D2 receptor	Binding affinity at dopamine receptor D2 by the inhibition of binding to [3H]spiperone in rat striatal membranes	PubMed ID: 8487257
Fc5ccccc5N4CCN(Cc3nc(c1ccccc1)n(c2ccccc2)c3)CC4	ChemSpider_9048620	OpenPHACTS	Drd2	Assay for DRD2	IC50	408.5	nM	Dopamine D2 receptor	In vitro binding affinity for Dopamine D2 receptor of rat using [3H]YM-09151 as radioligand	PubMed ID: 12361392
FCCCc1cc(c(OC)c(OC)c1)C(=O)NC[C@H]2N(C\C=C)CCC2	ChemSpider_8197265	OpenPHACTS	DRD2	Assay for DRD2	IC50	5	nM	Dopamine D2 receptor	Antagonist activity at dopamine D2 receptor	PubMed ID: 18674906
I[C@H]=CCN3C2Cc1c(c(O)ccc1)CC2CCC3	ChemSpider_8537171	OpenPHACTS	Drd2	Assay for DRD2	IC50	490	nM	Dopamine D2 receptor	Inhibition of specific binding of [3H]spiroperidol to Dopamine receptor D2 in rat striatal membranes	PubMed ID: 9767652
Ic1c(O)c(OC)c3c2c1CCN(C)[C@H]2Cc4cc(O)c(OC)cc34	ChemSpider_8179616	OpenPHACTS	Drd2	Assay for DRD2	IC50	96	nM	Dopamine D2 receptor	Displacement of [3H]raclopride from dopamine D2 receptor in Wistar rat striatal membrane	PubMed ID: 10785418
Ic1ccc(cc1)C(=O)NC/C=C/CN3CCN(c2cccc(Cl)c2Cl)CC3	ChemSpider_9482059	OpenPHACTS	DRD2	Assay for DRD2	IC50	162	nM	Dopamine D2 receptor	Mitogenic stimulation or antagonism of 30 nM quinpirole-stimulated mitogenesis in CHO cells expressing human dopamine D2 receptor	PubMed ID: 15916415
Ic3ccc(c2c(c1ccccc1n2)CC(=O)N(CCC)CCC)cc3	ChemSpider_8564948	OpenPHACTS	Drd2	Assay for DRD2	IC50	1000	nM	Dopamine D2 receptor	Inhibitory activity by measuring its ability to displace [3H]spiperone from dopamine or serotonin 5-HT-1 receptors in rat brain	PubMed ID: 8411007
N#Cc1ccc(cc1)CCOC(=O)NC4CCN(CCCC(c2ccc(F)cc2)c3ccc(F)cc3)CC4	ChemSpider_9181000	OpenPHACTS	DRD2	Assay for DRD2	IC50	551	nM	Dopamine D2 receptor	Inhibition of human dopamine receptor D2	PubMed ID: 11585444
N#Cc1ccc2c(c1)c(cn2)CCCCN4CCN(c3ccc(O)cc3)CC4	ChemSpider_9549614	OpenPHACTS	Drd2	Assay for DRD2	IC50	35	nM	Dopamine D2 receptor	Displacement of [3H]spiperone from dopamine D2 receptor of rat striatal membranes	PubMed ID: 15341484
N#Cc1ccc2c(c1)c(cn2)CCCCN4CCN(c3ccc(OC)c(OC)c3)CC4	ChemSpider_9341115	OpenPHACTS	Drd2	Assay for DRD2	IC50	40	nM	Dopamine D2 receptor	Displacement of [3H]spiperone from dopamine D2 receptor of rat striatal membranes	PubMed ID: 15341484
N#Cc1ccc2c(c1)c(cn2)CCCCN4CCN(c3ccc(OC)cc3)CC4	ChemSpider_8040806	OpenPHACTS	Drd2	Assay for DRD2	IC50	46	nM	Dopamine D2 receptor	Displacement of [3H]spiperone from dopamine D2 receptor of rat striatal membranes	PubMed ID: 15341484
N#Cc1ccc2c(c1)c(cn2)CCCCN4CCN(c3ccccc3)CC4	ChemSpider_9454809	OpenPHACTS	Drd2	Assay for DRD2	IC50	3.8	nM	Dopamine D2 receptor	Displacement of [3H]spiperone from dopamine D2 receptor of rat striatal membranes	PubMed ID: 15341484
N#Cc1ccc2c(c1)c(cn2)CCCCN4CCN(c3ccccc3OC)CC4	ChemSpider_9639267	OpenPHACTS	Drd2	Assay for DRD2	IC50	0.7	nM	Dopamine D2 receptor	Displacement of [3H]spiperone from dopamine D2 receptor of rat striatal membranes	PubMed ID: 15341484
N#Cc1ccc2c(c1)c(cn2)CCCCN5CCN(c3ccc4nsnc4c3)CC5	ChemSpider_8448896	OpenPHACTS	Drd2	Assay for DRD2	IC50	31	nM	Dopamine D2 receptor	Displacement of [3H]spiperone from dopamine D2 receptor of rat striatal membranes	PubMed ID: 15341484
N#Cc1ccc2c(c1)c(cn2)CCCCN5CCN(c3ccc4OCCOc4c3)CC5	ChemSpider_9536974	OpenPHACTS	Drd2	Assay for DRD2	IC50	5.6	nM	Dopamine D2 receptor	Displacement of [3H]spiperone from dopamine D2 receptor of rat striatal membranes	PubMed ID: 15341484
N#Cc1ccc2c(c1)c(cn2)CCCCN5CCN(c3ccc4OCOc4c3)CC5	ChemSpider_9424444	OpenPHACTS	Drd2	Assay for DRD2	IC50	4.9	nM	Dopamine D2 receptor	Displacement of [3H]spiperone from dopamine D2 receptor of rat striatal membranes	PubMed ID: 15341484
N#Cc1ccc2c(c1)c(cn2)CCCCN5CCN(c3cccc4nsnc34)CC5	ChemSpider_9950037	OpenPHACTS	Drd2	Assay for DRD2	IC50	1.4	nM	Dopamine D2 receptor	Displacement of [3H]spiperone from dopamine D2 receptor of rat striatal membranes	PubMed ID: 15341484
N#Cc1ccc2c(c1)c(cn2)CCCCN5CCN(c3cccc4oc(cc34)C(=O)N)CC5	ChemSpider_9470248	OpenPHACTS	Drd2	Assay for DRD2	IC50	6.6	nM	Dopamine D2 receptor	Displacement of [3H]spiperone from dopamine D2 receptor of rat striatal membranes	PubMed ID: 15341484
N#Cc1ccc2c(c1)c(cn2)CCCCN5CCN(c4c(c3c(occ3)cc4)C(=O)N)CC5	ChemSpider_9639707	OpenPHACTS	Drd2	Assay for DRD2	IC50	220	nM	Dopamine D2 receptor	Displacement of [3H]spiperone from dopamine D2 receptor of rat striatal membranes	PubMed ID: 15341484
N#Cc1ccc2c(c1)c(cn2)CCCCN5CCN(c4cc3c(oc(C#N)c3)cc4)CC5	ChemSpider_9616501	OpenPHACTS	Drd2	Assay for DRD2	IC50	630	nM	Dopamine D2 receptor	Displacement of [3H]spiperone from dopamine D2 receptor of rat striatal membranes	PubMed ID: 15341484
N#Cc1ccc2c(c1)c(cn2)CCCCN5CCN(c4cc3c(OC(C(=O)N)C3)cc4)CC5	ChemSpider_9435181	OpenPHACTS	Drd2	Assay for DRD2	IC50	1400	nM	Dopamine D2 receptor	Displacement of [3H]spiperone from dopamine D2 receptor of rat striatal membranes	PubMed ID: 15341484
N#Cc1ccc2c(c1)c(cn2)CCCCN5CCN(c4cc3c(oc(c3)C(=O)N)cc4)CC5	ChemSpider_5293518	OpenPHACTS	Drd2	Assay for DRD2	IC50	666	nM	Dopamine D2 receptor	Displacement of [3H]spiperone from dopamine D2 receptor of rat striatal membranes	PubMed ID: 15341484
N#Cc1ccc2c(c1)c(cn2)CCCCN5CCN(c4cc3ccnc3cc4)CC5	ChemSpider_9388619	OpenPHACTS	Drd2	Assay for DRD2	IC50	5.7	nM	Dopamine D2 receptor	Displacement of [3H]spiperone from dopamine D2 receptor of rat striatal membranes	PubMed ID: 15341484
N#Cc1ccc2c(c1)c(cn2)CCCCN5CCN(c4ccc3c(oc(c3)C(=O)N)c4)CC5	ChemSpider_9366598	OpenPHACTS	Drd2	Assay for DRD2	IC50	95	nM	Dopamine D2 receptor	Displacement of [3H]spiperone from dopamine D2 receptor of rat striatal membranes	PubMed ID: 15341484
N#Cc1ccc2c(c1)c(cn2)CCCCN5CCN(c4ccc3OC(=O)/C=C\c3c4)CC5	ChemSpider_8042856	OpenPHACTS	Drd2	Assay for DRD2	IC50	740	nM	Dopamine D2 receptor	Displacement of [3H]spiperone from dopamine D2 receptor of rat striatal membranes	PubMed ID: 15341484
N#Cc1ccc2c(c1)c(cn2)CCCCN5CCN(c4ccc3OCCCc3c4)CC5	ChemSpider_9949017	OpenPHACTS	Drd2	Assay for DRD2	IC50	42	nM	Dopamine D2 receptor	Displacement of [3H]spiperone from dopamine D2 receptor of rat striatal membranes	PubMed ID: 15341484
N#Cc1ccc2c(c1)c(cn2)CCCCN5CCN(c4cccc3c4oc(c3)C(=O)N)CC5	ChemSpider_9424327	OpenPHACTS	Drd2	Assay for DRD2	IC50	39	nM	Dopamine D2 receptor	Displacement of [3H]spiperone from dopamine D2 receptor of rat striatal membranes	PubMed ID: 15341484
N#Cc1cccnc1N2CCN(CC2)CCCCN3C(=O)C4(SC3=O)CCCC4	ChemSpider_119014	OpenPHACTS	Drd2	Assay for DRD2	IC50	34	nM	Dopamine D2 receptor	Ability to inhibit [3H]spiperone binding to Dopamine receptor D2 in rat corpus striatum	PubMed ID: 2894466
N#Cc4c(OC)cccc4N3CCN(CCCCc2c1cc(C#N)ccc1nc2)CC3	ChemSpider_9468849	OpenPHACTS	Drd2	Assay for DRD2	IC50	1.4	nM	Dopamine D2 receptor	Displacement of [3H]spiperone from dopamine D2 receptor of rat striatal membranes	PubMed ID: 15341484
N#Cc4c(OCCOCCOCC)cccc4N3CCN(CCCCc2c1cc(C#N)ccc1nc2)CC3	ChemSpider_9550673	OpenPHACTS	Drd2	Assay for DRD2	IC50	28	nM	Dopamine D2 receptor	Displacement of [3H]spiperone from dopamine D2 receptor of rat striatal membranes	PubMed ID: 15341484
N#Cc4c(OCCOCCOCC)cccc4N3CCN(CCCCc2c1cc(C(=O)N)ccc1nc2)CC3	ChemSpider_9960604	OpenPHACTS	Drd2	Assay for DRD2	IC50	28	nM	Dopamine D2 receptor	Displacement of [3H]spiperone from dopamine D2 receptor of rat striatal membranes	PubMed ID: 15341483
N#Cc4cc(N3CCN(CCCCc2c1cc(C#N)ccc1nc2)CC3)ccc4O	ChemSpider_9926494	OpenPHACTS	Drd2	Assay for DRD2	IC50	43	nM	Dopamine D2 receptor	Displacement of [3H]spiperone from dopamine D2 receptor of rat striatal membranes	PubMed ID: 15341484
N#Cc4ccc(N3CCN(CCCCc2c1cc(C#N)ccc1nc2)CC3)c(OC)c4	ChemSpider_9662556	OpenPHACTS	Drd2	Assay for DRD2	IC50	6	nM	Dopamine D2 receptor	Displacement of [3H]spiperone from dopamine D2 receptor of rat striatal membranes	PubMed ID: 15341484
N#Cc4ccc(N3CCN(CCCCc2c1cc(C#N)ccc1nc2)CC3)cc4	ChemSpider_8105561	OpenPHACTS	Drd2	Assay for DRD2	IC50	255	nM	Dopamine D2 receptor	Displacement of [3H]spiperone from dopamine D2 receptor of rat striatal membranes	PubMed ID: 15341484
N#Cc4ccc(N3CCN(CCCCc2c1cc(F)ccc1nc2)CC3)cc4	ChemSpider_9569666	OpenPHACTS	Drd2	Assay for DRD2	IC50	100	nM	Dopamine D2 receptor	Displacement of [3H]spiperone from dopamine D2 receptor of rat striatal membranes	PubMed ID: 15341484
N#Cc4ccc(OCCCN3CCC(c2noc1cc(F)ccc12)CC3)c(OC)c4	ChemSpider_8222676	OpenPHACTS	Drd2	Assay for DRD2	IC50	111	nM	Dopamine D2 receptor	Affinity for dopamine receptor D2 binding sites by its ability to displace [3H]spiperone from rat striatum.	PubMed ID: 7707315
N#Cc4cccc(C#N)c4N3CCN(CCCCc2c1cc(C#N)ccc1nc2)CC3	ChemSpider_9617032	OpenPHACTS	Drd2	Assay for DRD2	IC50	100	nM	Dopamine D2 receptor	Displacement of [3H]spiperone from dopamine D2 receptor of rat striatal membranes	PubMed ID: 15341484
N#Cc4ccccc4N3CCN(CCCCc2c1cc(C(=O)N)ccc1nc2)CC3	ChemSpider_9627234	OpenPHACTS	Drd2	Assay for DRD2	IC50	6.2	nM	Dopamine D2 receptor	Displacement of [3H]spiperone from dopamine D2 receptor of rat striatal membranes	PubMed ID: 15341483
N#Cc4cccnc4N3CCN(CCCCN2C(=O)CC1(CCCC1)CC2=O)CC3	ChemSpider_15175939	OpenPHACTS	Drd2	Assay for DRD2	IC50	110	nM	Dopamine D2 receptor	Inhibition of [3H]spiperone binding to dopamine receptor from rat corpus striatal membranes	PubMed ID: 6131130
n1c(csc1CCN3CCN(c2ccccc2OC)CC3)c4cccc(OC)c4	ChemSpider_8820567	OpenPHACTS	DRD2	Assay for DRD2	IC50	870	nM	Dopamine D2 receptor	In vitro binding affinity at human cloned Dopamine receptor D2 by [3H]spiroperidol displacement.	PubMed ID: 9822559
n1c(csc1CN3CCN(c2ccccc2OC)CC3)c4cccc(OC)c4	ChemSpider_8914816	OpenPHACTS	DRD2	Assay for DRD2	IC50	1000	nM	Dopamine D2 receptor	In vitro binding affinity at human cloned Dopamine receptor D2 by [3H]spiroperidol displacement.	PubMed ID: 9822559
n1c(N)c3c(nc1N2CCNCC2)cc(OC)c(OC)c3	ChemSpider_535598	OpenPHACTS	Drd2	Assay for DRD2	IC50	1000	nM	Dopamine D2 receptor	Inhibitory concentration against Dopamine receptor D2 (Inactive at >1000 nM concentration)	PubMed ID: 9986714
n1c(N)c5c(nc1N4CCC(c2ccccc2)(c3ccccc3)CC4)cc(OC)c(OC)c5	ChemSpider_8678658	OpenPHACTS	Drd2	Assay for DRD2	IC50	1000	nM	Dopamine D2 receptor	Inhibitory concentration against Dopamine receptor D2 (Inactive at >1000 nM concentration)	PubMed ID: 9986714
n1c5ccccc5sc1NCC4CCN(CC2Oc3ccccc3OC2)CC4	ChemSpider_113942	OpenPHACTS	Drd2	Assay for DRD2	IC50	50	nM	Dopamine D2 receptor	In vitro inhibition of specific binding of [3H]-YM 09151-2 to Dopamine receptor D2 site in rat striatal tissue.	PubMed ID: 11020279
n1c\2c(sc1N)CCC3N(C)CC\C=C/23	ChemSpider_115674	OpenPHACTS	Drd2	Assay for DRD2	IC50	202	nM	Dopamine D2 receptor	In vitro agonist binding affinity was determined by displacing the [3H]N-propylnorapomorphine ([3H]NPA) in rat striatal Dopamine receptor D2	.
n1cc3c(nc1N)C[C@@H]2[C@H](N(CCC2)CCC)C3	ChemSpider_51604	OpenPHACTS	Drd2	Assay for DRD2	IC50	151	nM	Dopamine D2 receptor	In vitro binding affinity towards rat Dopamine receptor D2 by [3H]spiperone displacement.	PubMed ID: 2405158
n1cc3c2c(cccn12)CC(N(CCC)CCC)C3	ChemSpider_8553226	OpenPHACTS	Drd2	Assay for DRD2	IC50	260	nM	Dopamine D2 receptor	Compound was evaluated for binding affinity to Dopamine receptor D2 labeled with [3H]-SND 919 (0.5 nM) in rat striatal membranes	.
n1ccccc1N3CCN(CCCOc2cccc(N)c2)CC3	ChemSpider_8511150	OpenPHACTS	Drd2	Assay for DRD2	IC50	1571	nM	Dopamine D2 receptor	In vitro inhibition of [3H]haloperidol (HPD) binding to dopamine (DA) receptor of rat striatal membranes	PubMed ID: 2899647
n1ccccc1N4CCN(CC3CC\C=C(\c2ccccc2)C3)CC4	ChemSpider_7973499	OpenPHACTS	Drd2	Assay for DRD2	IC50	141	nM	Dopamine D2 receptor	In vitro inhibition of [3H]spiperone binding to Dopamine D2 receptor in rat striatum.	PubMed ID: 7932581
n1cccnc1N2CCN(CC2)Cc3cccc(c3)c4ccsc4	ChemSpider_8125266	OpenPHACTS	DRD2	Assay for DRD2	IC50	300	nM	Dopamine D2 receptor	Binding affinity to cloned human Dopamine receptor D2 expressed in A9L cells by [3H]spiperone displacement.	PubMed ID: 9873481
n1cccnc1N4CCN(CC3CC\C=C(\c2ccccc2)C3)CC4	ChemSpider_8421793	OpenPHACTS	Drd2	Assay for DRD2	IC50	354	nM	Dopamine D2 receptor	In vitro inhibition of [3H]spiperone binding to Dopamine D2 receptor in rat striatum.	PubMed ID: 7932581
N1CCO[C@@H]2c3cccc4ncc(C[C@@H]12)c34	ChemSpider_18531393	OpenPHACTS	Drd2	Assay for DRD2	IC50	59.6	nM	Dopamine D2 receptor	In vitro affinity for dopamine receptor by displacement of [3H]- apomorphine in rat striatal membranes	PubMed ID: 6298427
N2(CCN(CCCc1ccccc1)CC2)Cc3ccccc3	ChemSpider_2122182	OpenPHACTS	DRD2	Assay for DRD2	IC50	100	nM	Dopamine D2 receptor	Binding affinity to dopamine D2 receptor	PubMed ID: 18029187
n2c(cn(c1ccccc1)c2c3ccccc3)CN5CCN(c4cccc(OC)c4)CC5	ChemSpider_9287835	OpenPHACTS	Drd2	Assay for DRD2	IC50	167.5	nM	Dopamine D2 receptor	In vitro binding affinity for Dopamine D2 receptor of rat using [3H]YM-09151 as radioligand	PubMed ID: 12361392
n2c(cn(c1ccccc1)c2c3ccccc3)CN5CCN(c4ccccc4)CC5	ChemSpider_9178958	OpenPHACTS	Drd2	Assay for DRD2	IC50	1017	nM	Dopamine D2 receptor	In vitro binding affinity for Dopamine D2 receptor of rat using [3H]YM-09151 as radioligand	PubMed ID: 12361392
n2c(cn(c1ccccc1)c2c3ccccc3)CN5CCN(c4ccccc4OC)CC5	ChemSpider_8200956	OpenPHACTS	Drd2	Assay for DRD2	IC50	70.3	nM	Dopamine D2 receptor	In vitro binding affinity for Dopamine D2 receptor of rat using [3H]YM-09151 as radioligand	PubMed ID: 12361392
n2c(cn(c1ccccc1)c2c3ccccc3)CN5CCN(c4ccccc4OCC)CC5	ChemSpider_9234380	OpenPHACTS	Drd2	Assay for DRD2	IC50	34.7	nM	Dopamine D2 receptor	In vitro binding affinity for Dopamine D2 receptor of rat using [3H]YM-09151 as radioligand	PubMed ID: 12361392
n2c1c(c(nn1c(nc2C)N(CCOC)CCOC)C)c3ccc(OC)cc3C	ChemSpider_8084556	OpenPHACTS	DRD2	Assay for DRD2	IC50	1000	nM	Dopamine D2 receptor	Binding affinity to dopamine D2 receptor	PubMed ID: 19361210
n2c1c(c(nn1c(nc2C)N[C@H](C)CC)C)c3c(cc(OC)cc3OC)C	ChemSpider_7996420	OpenPHACTS	DRD2	Assay for DRD2	IC50	1000	nM	Dopamine D2 receptor	Binding affinity to dopamine D2 receptor	PubMed ID: 19361210
n2c1c(cc(OC)c(OC)c1)c(nc2N(Cc3ccccc3)C)N	ChemSpider_8910108	OpenPHACTS	Drd2	Assay for DRD2	IC50	1000	nM	Dopamine D2 receptor	Inhibitory concentration against Dopamine receptor D2 (Inactive at >1000 nM concentration)	PubMed ID: 9986714
n2c1c(cc(OC)c(OC)c1)c(nc2N(CCC(c3ccccc3)c4ccccc4)C)N	ChemSpider_8774012	OpenPHACTS	Drd2	Assay for DRD2	IC50	1000	nM	Dopamine D2 receptor	Inhibitory concentration against Dopamine receptor D2 (Inactive at >1000 nM concentration)	PubMed ID: 9986714
n2c1ccccc1n(c2N3CCNCC3)Cc4ccccc4	ChemSpider_59389	OpenPHACTS	Drd2	Assay for DRD2	IC50	1000	nM	Dopamine D2 receptor	Binding affinity towards Dopamine receptor D2 in rat was evaluated	PubMed ID: 11755351
n2c1N(c3c(Sc1ccc2)cccc3)CC4CCCN(C)C4	ChemSpider_2313387	OpenPHACTS	DRD2	Assay for DRD2	Activity	86	%	Dopamine D2 receptor	Displacement of [3H]YM091512 from dopamine D2 receptor at 10 uM	PubMed ID: 17407813
N4(c1ccc(cc1C)C)CCN(C[C@H]3C[C@@H]3c2ccccc2)CC4	ChemSpider_7972927	OpenPHACTS	DRD2	Assay for DRD2	IC50	93	nM	Dopamine D2 receptor	Binding affinity to dopamine receptor D2 cloned from human, using [3H]- YM09151 as competitive ligand	PubMed ID: 11052797
N4(c1ccccc1)CCN(C[C@H]3C[C@@H]3c2ccccc2)CC4	ChemSpider_9026511	OpenPHACTS	DRD2	Assay for DRD2	IC50	37	nM	Dopamine D2 receptor	Binding affinity to dopamine receptor D2 cloned from human, using [3H]- YM09151 as competitive ligand	PubMed ID: 11052797
N4(c1ccccc1)CCN(CC3CC\C=C(\c2ccccc2)C3)CC4	ChemSpider_8534888	OpenPHACTS	Drd2	Assay for DRD2	IC50	424	nM	Dopamine D2 receptor	In vitro inhibition of [3H]spiperone binding to Dopamine D2 receptor in rat striatum.	PubMed ID: 7932581
N4(C3c1ccccc1C(c2ccccc2)C3)CC(N(C)CC4)(C)C	ChemSpider_8743125	OpenPHACTS	Drd2	Assay for DRD2	IC50	140	nM	Dopamine D2 receptor	Binding affinity against dopamine receptor D2	PubMed ID: 7473566
N\1=C(\c3c(Sc2c/1ccc(O)c2)cccc3)N4CCN(C)CC4	ChemSpider_9028807	OpenPHACTS	Drd2	Assay for DRD2	IC50	49	nM	Dopamine D2 receptor	Inhibition of spiropiperidone binding at dopamine receptor D2 of rat.	PubMed ID: 11462978
N\1=C(\c3c(Sc2c/1ccc(O)c2)cccc3)N4CCN(CCOCCO)CC4	ChemSpider_116771	OpenPHACTS	Drd2	Assay for DRD2	IC50	166	nM	Dopamine D2 receptor	Inhibition of spiropiperidone binding at dopamine receptor D2 of rat.	PubMed ID: 11462978
N\1=C(\c3c(Sc2c/1cccc2)cccc3)N4CCN(C(CO)COC)CC4	ChemSpider_9969051	OpenPHACTS	Drd2	Assay for DRD2	IC50	1640	nM	Dopamine D2 receptor	Inhibition of spiropiperidone binding at dopamine receptor D2 of rat.	PubMed ID: 11462978
N\1=C(\c3c(Sc2c/1cccc2)cccc3)N4CCN(CC(OC)CO)CC4	ChemSpider_8985309	OpenPHACTS	Drd2	Assay for DRD2	IC50	755	nM	Dopamine D2 receptor	Inhibition of spiropiperidone binding at dopamine receptor D2 of rat.	PubMed ID: 11462978
N\1=C(\c3c(Sc2c/1cccc2)cccc3)N4CCN(CC(OC)COC)CC4	ChemSpider_8772349	OpenPHACTS	Drd2	Assay for DRD2	IC50	795	nM	Dopamine D2 receptor	Inhibition of spiropiperidone binding at dopamine receptor D2 of rat.	PubMed ID: 11462978
N\1=C(\c3c(Sc2c/1cccc2)cccc3)N4CCN(CCC(OC)COC)CC4	ChemSpider_9970581	OpenPHACTS	Drd2	Assay for DRD2	IC50	293	nM	Dopamine D2 receptor	Inhibition of spiropiperidone binding at dopamine receptor D2 of rat.	PubMed ID: 11462978
N\1=C(\c3c(Sc2c/1cccc2)cccc3)N4CCN(CCO)CC4	ChemSpider_8982326	OpenPHACTS	Drd2	Assay for DRD2	IC50	1330	nM	Dopamine D2 receptor	Inhibition of spiropiperidone binding at dopamine receptor D2 of rat.	PubMed ID: 11462978
N\1=C(\c3c(Sc2c/1cccc2)cccc3)N4CCN(CCOCCO)CC4	ChemSpider_4827	OpenPHACTS	Drd2	Assay for DRD2	IC50	330	nM	Dopamine D2 receptor	Inhibition of spiropiperidone binding at dopamine receptor D2 of rat.	PubMed ID: 11462978
N\1=C(\c3c(Sc2c/1cccc2)cccc3)N4CCN(CCOCCOCCO)CC4	ChemSpider_8940279	OpenPHACTS	Drd2	Assay for DRD2	IC50	1394	nM	Dopamine D2 receptor	Inhibition of spiropiperidone binding at dopamine receptor D2 of rat.	PubMed ID: 11462978
N\1=C(\c3c(Sc2c/1cccc2)cccc3)N5CCN(CC4OCCC4)CC5	ChemSpider_8795093	OpenPHACTS	Drd2	Assay for DRD2	IC50	417	nM	Dopamine D2 receptor	Inhibition of spiropiperidone binding at dopamine receptor D2 of rat.	PubMed ID: 11462978
N\1=C(\NCC/1)Cc2c(nc3ccccc23)c4ccccc4	ChemSpider_8214639	OpenPHACTS	Drd2	Assay for DRD2	IC50	1000	nM	Dopamine D2 receptor	Inhibitory activity by measuring its ability to displace [3H]spiperone from dopamine or serotonin 5-HT-1 receptors in rat brain	PubMed ID: 8411007
Nc1cc(OC(C)C(=O)CC)c(cc1Cl)C(=O)NCCN(CC)CC	ChemSpider_14552576	OpenPHACTS	Drd2	Assay for DRD2	IC50	1000	nM	Dopamine D2 receptor	In vitro antagonistic activity against Dopamine receptor D2 was evaluated for the inhibition of [3H]spiperone binding	PubMed ID: 3397992
Nc1cc(OC(C)C(\C)=N\O)c(cc1Cl)C(=O)NCCN(CC)CC	ChemSpider_14552627	OpenPHACTS	Drd2	Assay for DRD2	IC50	1000	nM	Dopamine D2 receptor	In vitro antagonistic activity against Dopamine receptor D2 was evaluated for the inhibition of [3H]spiperone binding	PubMed ID: 3397992
Nc1cc(OC(C)C(C)O)c(cc1Cl)C(=O)NCCN(CC)CC	ChemSpider_14552570	OpenPHACTS	Drd2	Assay for DRD2	IC50	1000	nM	Dopamine D2 receptor	In vitro antagonistic activity against Dopamine receptor D2 was evaluated for the inhibition of [3H]spiperone binding	PubMed ID: 3397992
Nc1cc(OC(CC)C(C)=O)c(cc1Cl)C(=O)NCCN(CC)CC	ChemSpider_14552596	OpenPHACTS	Drd2	Assay for DRD2	IC50	1000	nM	Dopamine D2 receptor	In vitro antagonistic activity against Dopamine receptor D2 was evaluated for the inhibition of [3H]spiperone binding	PubMed ID: 3397992
Nc1cc(OC(CC=C)C(C)=O)c(cc1Cl)C(=O)NCCN(CC)CC	ChemSpider_14552610	OpenPHACTS	Drd2	Assay for DRD2	IC50	1000	nM	Dopamine D2 receptor	In vitro antagonistic activity against Dopamine receptor D2 was evaluated for the inhibition of [3H]spiperone binding	PubMed ID: 3397992
Nc1cc(OCC#N)c(cc1Cl)C(=O)NCCN(CC)CC	ChemSpider_14552613	OpenPHACTS	Drd2	Assay for DRD2	IC50	1000	nM	Dopamine D2 receptor	In vitro antagonistic activity against Dopamine receptor D2 was evaluated for the inhibition of [3H]spiperone binding	PubMed ID: 3397992
Nc1cc(OCC(=O)C(C)C)c(cc1Cl)C(=O)NCCN(CC)CC	ChemSpider_14706022	OpenPHACTS	Drd2	Assay for DRD2	IC50	1000	nM	Dopamine D2 receptor	In vitro antagonistic activity against Dopamine receptor D2 was evaluated for the inhibition of [3H]spiperone binding	PubMed ID: 3397992
Nc1cc(OCC(=O)CCC)c(cc1Cl)C(=O)NCCN(CC)CC	ChemSpider_14552600	OpenPHACTS	Drd2	Assay for DRD2	IC50	1000	nM	Dopamine D2 receptor	In vitro antagonistic activity against Dopamine receptor D2 was evaluated for the inhibition of [3H]spiperone binding	PubMed ID: 3397992
Nc1cc(OCC(=O)OC)c(cc1Cl)C(=O)NCCN(CC)CC	ChemSpider_14552612	OpenPHACTS	Drd2	Assay for DRD2	IC50	1000	nM	Dopamine D2 receptor	In vitro antagonistic activity against Dopamine receptor D2 was evaluated for the inhibition of [3H]spiperone binding	PubMed ID: 3397992
Nc1cc(OCC(\C)=N\OC)c(cc1Cl)C(=O)NCCN(CC)CC	ChemSpider_14552606	OpenPHACTS	Drd2	Assay for DRD2	IC50	1000	nM	Dopamine D2 receptor	In vitro antagonistic activity against Dopamine receptor D2 was evaluated for the inhibition of [3H]spiperone binding	PubMed ID: 3397992
Nc1cc(OCC(C)(C)O)c(cc1Cl)C(=O)NCCN(CC)CC	ChemSpider_14552595	OpenPHACTS	Drd2	Assay for DRD2	IC50	1000	nM	Dopamine D2 receptor	In vitro antagonistic activity against Dopamine receptor D2 was evaluated for the inhibition of [3H]spiperone binding	PubMed ID: 3397992
Nc1cc(OCC(C)O)c(cc1Cl)C(=O)NCCN(CC)CC	ChemSpider_14552592	OpenPHACTS	Drd2	Assay for DRD2	IC50	1000	nM	Dopamine D2 receptor	In vitro antagonistic activity against Dopamine receptor D2 was evaluated for the inhibition of [3H]spiperone binding	PubMed ID: 3397992
Nc1cc(OCC(OC)OC)c(cc1Cl)C(=O)NCCN(CC)CC	ChemSpider_14552574	OpenPHACTS	Drd2	Assay for DRD2	IC50	1000	nM	Dopamine D2 receptor	In vitro antagonistic activity against Dopamine receptor D2 was evaluated for the inhibition of [3H]spiperone binding	PubMed ID: 3397992
Nc1cc(OCCC(C)O)c(cc1Cl)C(=O)NCCN(CC)CC	ChemSpider_14552588	OpenPHACTS	Drd2	Assay for DRD2	IC50	1000	nM	Dopamine D2 receptor	In vitro antagonistic activity against Dopamine receptor D2 was evaluated for the inhibition of [3H]spiperone binding	PubMed ID: 3397992
Nc1cc(OCCO)c(cc1Cl)C(=O)NCCN(CC)CC	ChemSpider_14552625	OpenPHACTS	Drd2	Assay for DRD2	IC50	1000	nM	Dopamine D2 receptor	In vitro antagonistic activity against Dopamine receptor D2 was evaluated for the inhibition of [3H]spiperone binding	PubMed ID: 3397992
Nc1cc(OCCOC)c(cc1Cl)C(=O)NCCN(CC)CC	ChemSpider_14552602	OpenPHACTS	Drd2	Assay for DRD2	IC50	1000	nM	Dopamine D2 receptor	In vitro antagonistic activity against Dopamine receptor D2 was evaluated for the inhibition of [3H]spiperone binding	PubMed ID: 3397992
Nc1cc(OCOCCOC)c(cc1Cl)C(=O)NCCN(CC)CC	ChemSpider_14552603	OpenPHACTS	Drd2	Assay for DRD2	IC50	1000	nM	Dopamine D2 receptor	In vitro antagonistic activity against Dopamine receptor D2 was evaluated for the inhibition of [3H]spiperone binding	PubMed ID: 3397992
Nc1ccc(cc1)C#CCCN2CCC(CC2)Cc3ccccc3	ChemSpider_8886047	OpenPHACTS	Drd2	Assay for DRD2	IC50	800	nM	Dopamine D2 receptor	Binding affinity against Dopamine receptor D2 from rat using [3H]raclopride as radioligand	PubMed ID: 10395488
Nc1nc(cs1)c5ccc(CCN2CCN(CC2)c4cccc3ccccc34)cc5	ChemSpider_14649332	OpenPHACTS	Drd2	Assay for DRD2	IC50	72	nM	Dopamine D2 receptor	Binding affinity to dopamine receptor D2 in the rat brain using [3H]NPA as radioligand	PubMed ID: 1676427
Nc2cc(OCC(=O)c1ccccc1)c(cc2Cl)C(=O)NCCN(CC)CC	ChemSpider_14552575	OpenPHACTS	Drd2	Assay for DRD2	IC50	1000	nM	Dopamine D2 receptor	In vitro antagonistic activity against Dopamine receptor D2 was evaluated for the inhibition of [3H]spiperone binding	PubMed ID: 3397992
Nc2cc(OCC(O)Cc1ccccc1)c(cc2Cl)C(=O)NCCN(CC)CC	ChemSpider_14552586	OpenPHACTS	Drd2	Assay for DRD2	IC50	1000	nM	Dopamine D2 receptor	In vitro antagonistic activity against Dopamine receptor D2 was evaluated for the inhibition of [3H]spiperone binding	PubMed ID: 3397992
Nc5nc(c4ccc(CCN1CCN(CC1)c3cccc2ccccc23)cc4)c(C)s5	ChemSpider_14649326	OpenPHACTS	Drd2	Assay for DRD2	IC50	159	nM	Dopamine D2 receptor	Binding affinity to dopamine receptor D2 in the rat brain using [3H]NPA as radioligand	PubMed ID: 1676427
O(c1c2c(ccc1)C[C@@H]3N(CC[C@@H]3C2)CCC)C	ChemSpider_8281461	OpenPHACTS	Drd2	Assay for DRD2	IC50	1000	nM	Dopamine D2 receptor	Inhibitory concentration against [3H]raclopride-labeled dopamine receptor D2 in rat striatum	PubMed ID: 8097538
O(c1c2c(ccc1)C[C@@H]3N(CC[C@H]3C2)CCC)C	ChemSpider_8552668	OpenPHACTS	Drd2	Assay for DRD2	IC50	1000	nM	Dopamine D2 receptor	Inhibitory concentration against [3H]raclopride-labeled dopamine receptor D2 in rat striatum	PubMed ID: 8097538
O(c1c2c(ccc1)C[C@@H]3NCC[C@@H]3C2)C	ChemSpider_8437786	OpenPHACTS	Drd2	Assay for DRD2	IC50	1000	nM	Dopamine D2 receptor	Inhibitory concentration against [3H]raclopride-labeled dopamine receptor D2 in rat striatum	PubMed ID: 8097538
O(c1c2c(ccc1)C[C@H]3N(CC[C@@H]3C2)C\C=C)C	ChemSpider_8213002	OpenPHACTS	Drd2	Assay for DRD2	IC50	1000	nM	Dopamine D2 receptor	Inhibitory concentration against [3H]raclopride-labeled dopamine receptor D2 in rat striatum	PubMed ID: 8097538
O(c1c2c(ccc1)C[C@H]3N(CC[C@@H]3C2)CCC)C	ChemSpider_8552667	OpenPHACTS	Drd2	Assay for DRD2	IC50	1000	nM	Dopamine D2 receptor	Inhibitory concentration against [3H]raclopride-labeled dopamine receptor D2 in rat striatum	PubMed ID: 8097538
O(c1c2c(ccc1)C[C@H]3NCC[C@@H]3C2)C	ChemSpider_8211353	OpenPHACTS	Drd2	Assay for DRD2	IC50	1000	nM	Dopamine D2 receptor	Inhibitory concentration against [3H]raclopride-labeled dopamine receptor D2 in rat striatum	PubMed ID: 8097538
O(c1cc(ccc1OC)CC(N(CCC)CCC)CC)CCc2ccccc2	ChemSpider_8866734	OpenPHACTS	Drd2	Assay for DRD2	IC50	1000	nM	Dopamine D2 receptor	In vitro binding affinity at Dopamine receptor D2 of rat striatal membranes by [3H]-raclopride displacement.	PubMed ID: 10508444
O(c1cc(ccc1OC)CC(N(CCC)CCC)CCC)CCc2ccccc2	ChemSpider_8962324	OpenPHACTS	Drd2	Assay for DRD2	IC50	1000	nM	Dopamine D2 receptor	In vitro binding affinity at Dopamine receptor D2 of rat striatal membranes by [3H]-raclopride displacement.	PubMed ID: 10508444
O(c1cc(ccc1OC)CC(NCCC)CC)CCc2ccccc2	ChemSpider_8720594	OpenPHACTS	Drd2	Assay for DRD2	IC50	1000	nM	Dopamine D2 receptor	In vitro binding affinity at Dopamine receptor D2 of rat striatal membranes by [3H]-raclopride displacement.	PubMed ID: 10508444
O(c1cc(ccc1OC)CC(NCCC)CCCC)CCc2ccccc2	ChemSpider_8174765	OpenPHACTS	Drd2	Assay for DRD2	IC50	1000	nM	Dopamine D2 receptor	In vitro binding affinity at Dopamine receptor D2 of rat striatal membranes by [3H]-raclopride displacement.	PubMed ID: 10508444
O(c1cc(ccc1OC)CC(NCCC)CCCCCC)CCc2ccccc2	ChemSpider_8843869	OpenPHACTS	Drd2	Assay for DRD2	IC50	1000	nM	Dopamine D2 receptor	In vitro binding affinity at Dopamine receptor D2 of rat striatal membranes by [3H]-raclopride displacement.	PubMed ID: 10508444
O(c1cc2c(cc1)c(cn2)CCCCN4C/C=C(/c3ccccc3)CC4)C	ChemSpider_8651305	OpenPHACTS	Drd2	Assay for DRD2	IC50	9	nM	Dopamine D2 receptor	Evaluated for its ability to displace tritiated receptor ligand in rat striatal membranes 3[H]spiperone, a dopamine antagonist	PubMed ID: 1359142
O(c1cc4c(cc1)/C=C(/CCN3CCN(c2ccccc2)CC3)CC4)C	ChemSpider_8982991	OpenPHACTS	Drd2	Assay for DRD2	IC50	170	nM	Dopamine D2 receptor	Binding affinity towards rat Dopamine receptor D2 was evaluated using [3H]- spiroperidol as radioligand	PubMed ID: 8960552
O(c1cc4c(cc1)C(CCCN3CCN(c2ccccc2)CC3)CCC4)C	ChemSpider_8649397	OpenPHACTS	Drd2	Assay for DRD2	IC50	91	nM	Dopamine D2 receptor	Binding affinity towards rat Dopamine receptor D2 was evaluated using [3H]- spiroperidol as radioligand	PubMed ID: 8960552
O(c1cc4c(cc1)CCC(CCN3CCN(c2ccccc2)CC3)C4)C	ChemSpider_8793231	OpenPHACTS	Drd2	Assay for DRD2	IC50	100	nM	Dopamine D2 receptor	Binding affinity towards rat Dopamine receptor D2 was evaluated using [3H]- spiroperidol as radioligand	PubMed ID: 8960552
O(c1ccc(cc1)\C4=C\CC[C@@H](CN3C/C=C(/c2ccccc2)CC3)C4)C	ChemSpider_8151336	OpenPHACTS	Drd2	Assay for DRD2	IC50	100	nM	Dopamine D2 receptor	In vitro inhibition of [3H]spiperone binding to Dopamine D2 receptor in rat striatum.	PubMed ID: 7932581
O(c1ccc2c(c1)\C(=C/CC2)CCCN4CCN(c3ncccc3)CC4)C	ChemSpider_8423651	OpenPHACTS	Drd2	Assay for DRD2	IC50	778	nM	Dopamine D2 receptor	In vitro binding affinity measured on dopamine receptor D2 using [3H]spiroperidol as radioligand.	PubMed ID: 7699710
O(c1ccc4c(c1)/C=C(/CCN3CCN(c2ccccc2)CC3)CC4)C	ChemSpider_8840777	OpenPHACTS	Drd2	Assay for DRD2	IC50	136	nM	Dopamine D2 receptor	Binding affinity towards rat Dopamine receptor D2 was evaluated using [3H]- spiroperidol as radioligand	PubMed ID: 8960552
O(c1ccc4c(c1)C(CCCN3CCN(c2ccccc2)CC3)CCC4)C	ChemSpider_8581929	OpenPHACTS	Drd2	Assay for DRD2	IC50	28	nM	Dopamine D2 receptor	In vitro binding affinity measured on dopamine receptor D2 using [3H]spiroperidol as radioligand.	PubMed ID: 7699710
O(c1ccc4c(c1)C(CCCN3CCN(c2ncccc2)CC3)CCC4)C	ChemSpider_8265806	OpenPHACTS	Drd2	Assay for DRD2	IC50	328	nM	Dopamine D2 receptor	In vitro binding affinity measured on dopamine receptor D2 using [3H]spiroperidol as radioligand.	PubMed ID: 7699710
O(c1ccc4c(c1)CCC(CCN3CCN(c2ccccc2)CC3)C4)C	ChemSpider_8935666	OpenPHACTS	Drd2	Assay for DRD2	IC50	120	nM	Dopamine D2 receptor	Binding affinity towards rat Dopamine receptor D2 was evaluated using [3H]- spiroperidol as radioligand	PubMed ID: 8960552
O(c1cccc/2c1CCC(=C\2)\CCN4CCN(c3ccccc3)CC4)C	ChemSpider_8935489	OpenPHACTS	Drd2	Assay for DRD2	IC50	276	nM	Dopamine D2 receptor	Binding affinity towards rat Dopamine receptor D2 was evaluated using [3H]- spiroperidol as radioligand	PubMed ID: 8960552
O(c1cccc2c1CCC[C@@H]2CCCN4CCN(c3ccccc3)CC4)C	ChemSpider_8794157	OpenPHACTS	Drd2	Assay for DRD2	IC50	880	nM	Dopamine D2 receptor	In vitro inhibition of [3H]spiroperidol binding to rat Dopamine D2 receptors.	PubMed ID: 9986719
O(c1cccc2c1CCC[C@@H]2CCCN4CCN(c3ncccc3)CC4)C	ChemSpider_9967912	OpenPHACTS	Drd2	Assay for DRD2	IC50	880	nM	Dopamine D2 receptor	In vitro inhibition of [3H]spiroperidol binding to rat Dopamine D2 receptors.	PubMed ID: 9986719
O(c1cccc2c1CCC[C@H]2CCCN4CCN(c3ccccc3)CC4)C	ChemSpider_8770339	OpenPHACTS	Drd2	Assay for DRD2	IC50	610	nM	Dopamine D2 receptor	In vitro inhibition of [3H]spiroperidol binding to rat Dopamine D2 receptors.	PubMed ID: 9986719
O(c1cccc2c1CCC[C@H]2CCCN4CCN(c3ncccc3)CC4)C	ChemSpider_8536946	OpenPHACTS	Drd2	Assay for DRD2	IC50	600	nM	Dopamine D2 receptor	In vitro inhibition of [3H]spiroperidol binding to rat Dopamine D2 receptors.	PubMed ID: 9986719
O(c1cccc2c1CCCC2CCCCN4CCN(c3ccccc3)CC4)C	ChemSpider_8866425	OpenPHACTS	Drd2	Assay for DRD2	IC50	110	nM	Dopamine D2 receptor	Binding affinity towards rat Dopamine receptor D2 was evaluated using [3H]- spiroperidol as radioligand	PubMed ID: 8960552
O(c1cccc2c1CCCC2CCN4CCN(c3ccccc3)CC4)C	ChemSpider_8745273	OpenPHACTS	Drd2	Assay for DRD2	IC50	210	nM	Dopamine D2 receptor	Binding affinity towards rat Dopamine receptor D2 was evaluated using [3H]- spiroperidol as radioligand	PubMed ID: 8960552
O(c1cccc2c1CCCC2CNCCN4CCN(c3ccccc3)CC4)C	ChemSpider_8961293	OpenPHACTS	Drd2	Assay for DRD2	IC50	1100	nM	Dopamine D2 receptor	Binding affinity against Dopamine receptor D2 in rat striatal membrane using [3H]spiroperidol as radioligand	PubMed ID: 8759642
O(c1cccc3c1C[C@@H]2N([C@@H](C[C@@H]2C3)C)CCC)C	ChemSpider_8575800	OpenPHACTS	Drd2	Assay for DRD2	IC50	1000	nM	Dopamine D2 receptor	Inhibitory concentration against [3H]raclopride-labeled dopamine receptor D2 in rat striatum	PubMed ID: 8097538
O(c1cccc3c1C[C@@H]2N([C@H](C[C@@H]2C3)C)CCC)C	ChemSpider_8530671	OpenPHACTS	Drd2	Assay for DRD2	IC50	1000	nM	Dopamine D2 receptor	Inhibitory concentration against [3H]raclopride-labeled dopamine receptor D2 in rat striatum	PubMed ID: 8097538
O(c1cccc3c1C[C@@H]2N(CC[C@@H]2C3)C\C=C)C	ChemSpider_8619891	OpenPHACTS	Drd2	Assay for DRD2	IC50	1000	nM	Dopamine D2 receptor	Inhibitory concentration against [3H]raclopride-labeled dopamine receptor D2 in rat striatum was estimated from single point experiment. compound was run at 1 uM	PubMed ID: 8097538
O(c1cccc3c1C[C@H]2N(CC[C@@H]2C3)C\C=C)C	ChemSpider_8552579	OpenPHACTS	Drd2	Assay for DRD2	IC50	1000	nM	Dopamine D2 receptor	Inhibitory concentration against [3H]raclopride-labeled dopamine receptor D2 in rat striatum	PubMed ID: 8097538
O(c1cccc4c1CCC(CCN3CCN(c2ccccc2)CC3)C4)C	ChemSpider_8793230	OpenPHACTS	Drd2	Assay for DRD2	IC50	130	nM	Dopamine D2 receptor	Binding affinity towards rat Dopamine receptor D2 was evaluated using [3H]- spiroperidol as radioligand	PubMed ID: 8960552
O(c1cccc4c1CCCC4N(CCN3CCN(c2ccccc2OC)CC3)C)C	ChemSpider_8700985	OpenPHACTS	Drd2	Assay for DRD2	IC50	73	nM	Dopamine D2 receptor	Binding affinity against Dopamine receptor D2 in rat striatal membrane using [3H]spiroperidol as radioligand	PubMed ID: 8759642
O(c1cccc4c1CCCC4NCCN3CCN(c2ccccc2)CC3)C	ChemSpider_8698274	OpenPHACTS	Drd2	Assay for DRD2	IC50	1200	nM	Dopamine D2 receptor	Binding affinity against Dopamine receptor D2 in rat striatal membrane using [3H]spiroperidol as radioligand	PubMed ID: 8759642
O(c1cccc4c1CCCC4NCCN3CCN(c2ncccc2)CC3)C	ChemSpider_8649507	OpenPHACTS	Drd2	Assay for DRD2	IC50	1850	nM	Dopamine D2 receptor	Binding affinity against Dopamine receptor D2 in rat striatal membrane using [3H]spiroperidol as radioligand	PubMed ID: 8759642
O(c1cccc\2c1CC/C=C/2CCCN4CCN(c3ncccc3)CC4)C	ChemSpider_8151565	OpenPHACTS	Drd2	Assay for DRD2	IC50	119	nM	Dopamine D2 receptor	In vitro binding affinity measured on dopamine receptor D2 using [3H]spiroperidol as radioligand.	PubMed ID: 7699710
O(c1cccc\4c1CCCC/4=C/CCN3CCN(c2ncccc2)CC3)C	ChemSpider_8423650	OpenPHACTS	Drd2	Assay for DRD2	IC50	150	nM	Dopamine D2 receptor	In vitro binding affinity measured on dopamine receptor D2 using [3H]spiroperidol as radioligand.	PubMed ID: 7699710
O(c1ccccc1C4CCN(CCCCc3c2ccccc2nc3)CC4)C	ChemSpider_8514165	OpenPHACTS	Drd2	Assay for DRD2	IC50	20	nM	Dopamine D2 receptor	Binding affinity towards Dopamine receptor D2 binding site using [3H]spiroperidol.	PubMed ID: 7783131
O(c2cc1nc(nc(N)c1cc2OC)N4Cc3c(cc(OC)c(OC)c3)CC4)C	ChemSpider_8153638	OpenPHACTS	Drd2	Assay for DRD2	IC50	1000	nM	Dopamine D2 receptor	Inhibitory concentration against Dopamine receptor D2 (Inactive at >1000 nM concentration)	PubMed ID: 9986714
O(c2cc1nc(nc(N)c1cc2OC)N4Cc3c(cccc3)CC4)C	ChemSpider_8839959	OpenPHACTS	Drd2	Assay for DRD2	IC50	1000	nM	Dopamine D2 receptor	Inhibitory concentration against Dopamine receptor D2 (Inactive at >1000 nM concentration)	PubMed ID: 9986714
O(c2cc1nc(nc(N)c1cc2OC)N5Cc4c(c3ccccc3cc4)CC5)C	ChemSpider_8819237	OpenPHACTS	Drd2	Assay for DRD2	IC50	1000	nM	Dopamine D2 receptor	Inhibitory concentration against Dopamine receptor D2 (Inactive at >1000 nM concentration)	PubMed ID: 9986714
O(c2cc1nc(nc(N)c1cc2OC)N5CCN(C(c3ccccc3)c4ccccc4)CC5)C	ChemSpider_9012776	OpenPHACTS	Drd2	Assay for DRD2	IC50	1000	nM	Dopamine D2 receptor	Inhibitory concentration against Dopamine receptor D2 (Inactive at >1000 nM concentration)	PubMed ID: 9986714
O(c2ccc1N(c3c(Sc1c2)cccc3)CC4CCCN(C)C4)C	ChemSpider_2324642	OpenPHACTS	DRD2	Assay for DRD2	Activity	75	%	Dopamine D2 receptor	Displacement of [3H]YM091512 from dopamine D2 receptor at 10 uM	PubMed ID: 17407813
O(c2cccc3OCC(N(CCC)CCCCN1CCCCC1)Cc23)C	ChemSpider_8514054	OpenPHACTS	DRD2	Assay for DRD2	IC50	20	nM	Dopamine D2 receptor	Binding affinity against D2 receptor in calf caudate nucleus	PubMed ID: 7912735
O(c2cccc3OCC(N(CCC)CCCCN1CCOCC1)Cc23)C	ChemSpider_8151507	OpenPHACTS	DRD2	Assay for DRD2	IC50	30	nM	Dopamine D2 receptor	Binding affinity against D2 receptor in calf caudate nucleus	PubMed ID: 7912735
O(C2OC4(c1c(cccc1)C2)CCN(CCCc3ccccc3)CC4)C	ChemSpider_9090394	OpenPHACTS	Drd2	Assay for DRD2	IC50	1600	nM	Dopamine D2 receptor	The compound was tested for inhibition of dopamine reuptake	PubMed ID: 11784148
O(c4cc3c(Oc1c(O)ccc2c1[C@@H](N(CC2)C)C3)cc4O)C	ChemSpider_129049	OpenPHACTS	Drd2	Assay for DRD2	IC50	30	nM	Dopamine D2 receptor	Displacement of [3H]raclopride from rat dopamine D2 receptor	PubMed ID: 17228858
O(c4cc3c(Oc1c(O)ccc2c1[C@@H](N(CC2)C)C3)cc4OC)C	ChemSpider_390709	OpenPHACTS	Drd2	Assay for DRD2	IC50	300	nM	Dopamine D2 receptor	Displacement of [3H]raclopride from rat dopamine D2 receptor	PubMed ID: 17228858
O(c4ccc(/C3=C/CN(CCCCc2c1ccccc1nc2)CC3)cc4)C	ChemSpider_8267725	OpenPHACTS	Drd2	Assay for DRD2	IC50	700	nM	Dopamine D2 receptor	Evaluated for its ability to displace tritiated receptor ligand in rat striatal membranes 3[H]spiperone, a dopamine antagonist	PubMed ID: 1359142
O(c4ccc(N3CCN(CCCCc2c1cc(OC)ccc1nc2)CC3)cc4)C	ChemSpider_7976500	OpenPHACTS	Drd2	Assay for DRD2	IC50	420	nM	Dopamine D2 receptor	Displacement of [3H]spiperone from dopamine D2 receptor of rat striatal membranes	PubMed ID: 15341483
O(c4ccc3c(Oc1c(O)ccc2c1[C@@H](N(CC2)C)C3)c4O)C	ChemSpider_139884	OpenPHACTS	Drd2	Assay for DRD2	IC50	1500	nM	Dopamine D2 receptor	Displacement of [3H]raclopride from rat dopamine D2 receptor	PubMed ID: 17228858
O(c4ccccc4N3CCN(CC/C=C2/c1cccc(OC)c1CCC2)CC3)C	ChemSpider_8651044	OpenPHACTS	Drd2	Assay for DRD2	IC50	11.3	nM	Dopamine D2 receptor	In vitro binding affinity measured on dopamine receptor D2 using [3H]spiroperidol as radioligand.	PubMed ID: 7699710
O(c4ccccc4N3CCN(CC/C=C2/c1ccccc1CCC2)CC3)C	ChemSpider_8559509	OpenPHACTS	Drd2	Assay for DRD2	IC50	12.7	nM	Dopamine D2 receptor	In vitro binding affinity measured on dopamine receptor D2 using [3H]spiroperidol as radioligand.	PubMed ID: 7699710
O(c4ccccc4N3CCN(CCC[C@H]2c1cccc(OC)c1CCC2)CC3)C	ChemSpider_8676266	OpenPHACTS	Drd2	Assay for DRD2	IC50	38	nM	Dopamine D2 receptor	In vitro inhibition of [3H]spiroperidol binding to rat Dopamine D2 receptors.	PubMed ID: 9986719
O(c4ccccc4N3CCN(CCCC2c1ccccc1CCC2)CC3)C	ChemSpider_8242909	OpenPHACTS	Drd2	Assay for DRD2	IC50	24.7	nM	Dopamine D2 receptor	In vitro binding affinity measured on dopamine receptor D2 using [3H]spiroperidol as radioligand.	PubMed ID: 7699710
O(c4ccccc4N3CCN(CCCC=2c1cc(OC)ccc1CCC=2)CC3)C	ChemSpider_167175	OpenPHACTS	Drd2	Assay for DRD2	IC50	90.6	nM	Dopamine D2 receptor	In vitro binding affinity measured on dopamine receptor D2 using [3H]spiroperidol as radioligand.	PubMed ID: 7699710
O(c4ccccc4N3CCN(CCCC=2c1cccc(OC)c1CCC=2)CC3)C	ChemSpider_167176	OpenPHACTS	Drd2	Assay for DRD2	IC50	17.4	nM	Dopamine D2 receptor	In vitro binding affinity measured on dopamine receptor D2 using [3H]spiroperidol as radioligand.	PubMed ID: 7699710
O(c4ccccc4N3CCN(CCCC=2c1ccccc1CCC=2)CC3)C	ChemSpider_8492070	OpenPHACTS	Drd2	Assay for DRD2	IC50	14.7	nM	Dopamine D2 receptor	Inhibition of binding of radioligand [3H]spiroperidol to dopamine D2 receptor in rat striatal membranes	PubMed ID: 8289207
O(c4ccccc4N3CCN(CCCCC2c1cc(OC)ccc1CCC2)CC3)C	ChemSpider_8245585	OpenPHACTS	Drd2	Assay for DRD2	IC50	50.9	nM	Dopamine D2 receptor	In vitro binding affinity measured on dopamine receptor D2 using [3H]spiroperidol as radioligand.	PubMed ID: 7699710
O(c4ccccc4N3CCN(CCCCc2c1ccccc1nc2)CC3)C	ChemSpider_8626785	OpenPHACTS	Drd2	Assay for DRD2	IC50	15	nM	Dopamine D2 receptor	Binding affinity towards Dopamine receptor D2 binding site using [3H]spiroperidol.	PubMed ID: 7783131
O(c4ccccc4N3CCN(CCCCC=2c1cc(OC)ccc1CCC=2)CC3)C	ChemSpider_8426278	OpenPHACTS	Drd2	Assay for DRD2	IC50	10.6	nM	Dopamine D2 receptor	In vitro binding affinity measured on dopamine receptor D2 using [3H]spiroperidol as radioligand.	PubMed ID: 7699710
O(c4ccccc4N3CCN(CCCN[C@H]2c1cccc(OC)c1CCC2)CC3)C	ChemSpider_8773033	OpenPHACTS	Drd2	Assay for DRD2	IC50	1900	nM	Dopamine D2 receptor	In vitro inhibition of [3H]spiroperidol binding to rat Dopamine D2 receptors.	PubMed ID: 9986719
O(c4ccccc4N3CCN(CCN[C@@H]2c1cccc(OC)c1CCC2)CC3)C	ChemSpider_8962201	OpenPHACTS	Drd2	Assay for DRD2	IC50	650	nM	Dopamine D2 receptor	In vitro inhibition of [3H]spiroperidol binding to rat Dopamine D2 receptors.	PubMed ID: 9986719
O(c4ccccc4N3CCN(CCNC2c1cc(OC)ccc1CCC2)CC3)C	ChemSpider_8583835	OpenPHACTS	Drd2	Assay for DRD2	IC50	1200	nM	Dopamine D2 receptor	The compound was evaluated for the binding affinity towards Dopamine receptor D2 binding site using [3H]spiroperidol.	PubMed ID: 7699710
O(N3CCN(c2nc1cc(OC)c(OC)cc1c(n2)N)CC3)Cc4ccccc4	ChemSpider_8938567	OpenPHACTS	Drd2	Assay for DRD2	IC50	1000	nM	Dopamine D2 receptor	Inhibitory concentration against Dopamine receptor D2 (Inactive at >1000 nM concentration)	PubMed ID: 9986714
O1c2c(OCC1)cc(cc2)N5CCN(CCCCc4c3cc(\C=N\O)ccc3nc4)CC5	ChemSpider_9617661	OpenPHACTS	Drd2	Assay for DRD2	IC50	9.4	nM	Dopamine D2 receptor	Displacement of [3H]spiperone from dopamine D2 receptor of rat striatal membranes	PubMed ID: 15341484
O1c2c(OCC1)cc(cc2)N5CCN(CCCCc4c3cc(O)ccc3nc4)CC5	ChemSpider_9570580	OpenPHACTS	Drd2	Assay for DRD2	IC50	77	nM	Dopamine D2 receptor	Displacement of [3H]spiperone from dopamine D2 receptor of rat striatal membranes	PubMed ID: 15341484
O1c2c(OCC1)cc(cc2)N5CCN(CCCCc4c3ccccc3nc4)CC5	ChemSpider_9948412	OpenPHACTS	Drd2	Assay for DRD2	IC50	100	nM	Dopamine D2 receptor	Displacement of [3H]spiperone from dopamine D2 receptor of rat striatal membranes	PubMed ID: 15341484
O1c4c(OC1)c3c2c(O)cccc2CC5c3c(c4)CCN5C	ChemSpider_2737013	OpenPHACTS	Drd2	Assay for DRD2	IC50	600	nM	Dopamine D2 receptor	Displacement of [3H]raclopride from rat dopamine D2 receptor	PubMed ID: 17228858
O2c1ccc3c(c1CC(N(CCC)CCC)C2)cccc3	ChemSpider_8441342	OpenPHACTS	DRD2	Assay for DRD2	IC50	100	nM	Dopamine D2 receptor	Binding affinity against D2 receptor in calf caudate nucleus	PubMed ID: 7912735
O2c1ccccc1\C=C(/c3c2cccc3)N4CCN(C)CC4	ChemSpider_182870	OpenPHACTS	Drd2	Assay for DRD2	IC50	1500	nM	Dopamine D2 receptor	Displacement of 3[H]spiroperidol from Dopamine receptor in rat brain	PubMed ID: 7108902
O2c1ccccc1CC(N(CCC)CCC)C2	ChemSpider_8280932	OpenPHACTS	DRD2	Assay for DRD2	IC50	60	nM	Dopamine D2 receptor	Binding affinity against D2 receptor in calf caudate nucleus	PubMed ID: 7912735
O2C3(c1c(cccc1)C2)CCN(CC3)CCCCc5c4ccccc4nc5	ChemSpider_8649110	OpenPHACTS	Drd2	Assay for DRD2	IC50	1300	nM	Dopamine D2 receptor	Binding affinity towards Dopamine receptor D2 binding site using [3H]spiroperidol.	PubMed ID: 7783131
O2C3c1c(cccc1)CC[C@H]3N(CC2)CCC	ChemSpider_9950762	OpenPHACTS	Drd2	Assay for DRD2	IC50	182	nM	Dopamine D2 receptor	Dopaminergic activity assessed in vitro for displacement of [3H]apomorphine from specific binding sites on rat striatal membranes	PubMed ID: 6094811
O=C(c1c(N)ccnc1)NCCCCN4CCN(c3nsc2ccccc23)CC4	ChemSpider_9970524	OpenPHACTS	Drd2	Assay for DRD2	IC50	4.7	nM	Dopamine D2 receptor	Inhibitory activity against Dopamine receptor D2 from mice	PubMed ID: 8941382
O=C(c1c(N)csc1)NCCCCN4CCN(c3nsc2ccccc23)CC4	ChemSpider_8844904	OpenPHACTS	Drd2	Assay for DRD2	IC50	6	nM	Dopamine D2 receptor	Inhibition of mouse Dopamine receptor D2	PubMed ID: 8941382
O=C(c1cc(ccc1)NC(=O)N[C@H]4[C@H](CN2C[C@@H](CCC2)Cc3ccc(F)cc3)CCCC4)C	ChemSpider_9402459	OpenPHACTS	DRD2	Assay for DRD2	IC50	1000	nM	Dopamine D2 receptor	Inhibition of dopamine D2 receptor	PubMed ID: 17418570
O=C(c1ccc(c(OC)c1)NCCCN4CCC(c3noc2cc(F)ccc23)CC4)C	ChemSpider_8563141	OpenPHACTS	Drd2	Assay for DRD2	IC50	58	nM	Dopamine D2 receptor	Affinity for dopamine receptor D2 binding sites by its ability to displace [3H]spiperone from rat striatum.	PubMed ID: 7707315
O=C(c1ccc(cc1)C(C)(C)C)CCCN4CCC(OC(c2ccccc2)c3ccccc3)CC4	ChemSpider_3079	OpenPHACTS	DRD2	Assay for DRD2	IC50	61	nM	Dopamine D2 receptor	Compound is evaluated for in vitro receptor binding affinity against Dopamine receptor D2	PubMed ID: 7562938
O=C(c1ccc(SC)cc1)CC3CCN(Cc2ccccc2)CC3	ChemSpider_8195676	OpenPHACTS	Drd2	Assay for DRD2	IC50	715	nM	Dopamine D2 receptor	In vitro binding affinity towards dopamine receptor D2	PubMed ID: 1360026
O=C(c1cccc(OC)c1)CCCN3CCN(c2ccccc2OC)CC3	ChemSpider_9901248	OpenPHACTS	DRD2	Assay for DRD2	IC50	13	nM	Dopamine D2 receptor	In vitro binding affinity at human cloned Dopamine receptor D2 by [3H]spiroperidol displacement.	PubMed ID: 9822559
O=C(c1cccc(OC)c1)NCCCN3CCN(c2ccccc2OC)CC3	ChemSpider_8819056	OpenPHACTS	DRD2	Assay for DRD2	IC50	1000	nM	Dopamine D2 receptor	In vitro binding affinity at human cloned Dopamine receptor D2 by [3H]spiroperidol displacement.	PubMed ID: 9822559
O=C(c1cccc(OC)c1OC)NC4CC3N(Cc2ccccc2)C(CC3)C4	ChemSpider_2326140	OpenPHACTS	Drd2	Assay for DRD2	IC50	1.7	nM	Dopamine D2 receptor	The affinity for the Dopamine receptor D2 was assessed by the inhibition of [3H]-spiperone binding in rat striatal membranes in vitro.	PubMed ID: 1973734
O=C(c1ccccc1)c5ccc(OCCCN4CCC(c3noc2cc(F)ccc23)CC4)c(OC)c5	ChemSpider_8226743	OpenPHACTS	Drd2	Assay for DRD2	IC50	460	nM	Dopamine D2 receptor	Affinity for dopamine receptor D2 binding sites by its ability to displace [3H]spiperone from rat striatum.	PubMed ID: 7707315
O=C(c1ccccc1)CC(=O)N4CCN(c2nc(N)c3c(n2)cc(OC)c(OC)c3)CC4	ChemSpider_8043307	OpenPHACTS	Drd2	Assay for DRD2	IC50	1000	nM	Dopamine D2 receptor	Inhibitory concentration against Dopamine receptor D2 (Inactive at >1000 nM concentration)	PubMed ID: 9986714
O=C(c1ccccc1)CCC(=O)N4CCN(c2nc(N)c3c(n2)cc(OC)c(OC)c3)CC4	ChemSpider_8750880	OpenPHACTS	Drd2	Assay for DRD2	IC50	1000	nM	Dopamine D2 receptor	Inhibitory concentration against Dopamine receptor D2 (Inactive at >1000 nM concentration)	PubMed ID: 9986714
O=C(c1ccccc1)N[C@@H]5CC[C@@H]4[C@H](CC[C@H](N3CCN(c2ncccc2)CC3)C4)C5	ChemSpider_8223211	OpenPHACTS	Drd2	Assay for DRD2	IC50	72.7	nM	Dopamine D2 receptor	Binding affinity towards Dopamine D2 receptor from rat striatal membranes, using [3H]- spiperone as radioligand	PubMed ID: 7990124
O=C(c1ccccc1)NC(=O)NCCC2CCN(CC2)CC3Oc4ccccc4OC3	ChemSpider_8940073	OpenPHACTS	Drd2	Assay for DRD2	IC50	2.6	nM	Dopamine D2 receptor	In vitro inhibition of specific binding of [3H]-YM 09151-2 to Dopamine receptor D2 site in rat striatal tissue.	PubMed ID: 11020279
O=C(c1ccccc1)NC(=S)NCCC2CCN(CC2)CC3Oc4ccccc4OC3	ChemSpider_8940848	OpenPHACTS	Drd2	Assay for DRD2	IC50	120	nM	Dopamine D2 receptor	In vitro inhibition of specific binding of [3H]-YM 09151-2 to Dopamine receptor D2 site in rat striatal tissue.	PubMed ID: 11020279
O=C(c1ccccc1)NC[C@@H]3C[C@@H]4c5cccc2c5c(cn2)C[C@H]4N(C3)C	ChemSpider_8674085	OpenPHACTS	Drd2	Assay for DRD2	IC50	75	nM	Dopamine D2 receptor	Displacement of [3H]spiroperidol from D2 receptor in rat striatum	PubMed ID: 9871719
O=C(c1ccccc1)NCCC2CCN(CC2)CC3Oc4ccccc4OC3	ChemSpider_8818868	OpenPHACTS	Drd2	Assay for DRD2	IC50	24	nM	Dopamine D2 receptor	In vitro inhibition of specific binding of [3H]-YM 09151-2 to Dopamine receptor D2 site in rat striatal tissue.	PubMed ID: 11020279
O=C(c1ccccc1OC)NCCC2CCN(CC2)CC3Oc4ccccc4OC3	ChemSpider_8749013	OpenPHACTS	Drd2	Assay for DRD2	IC50	24	nM	Dopamine D2 receptor	In vitro inhibition of specific binding of [3H]-YM 09151-2 to Dopamine receptor D2 site in rat striatal tissue.	PubMed ID: 11020279
O=C(c1cccnc1)NCCCCN4CCN(c3nsc2ccccc23)CC4	ChemSpider_8676313	OpenPHACTS	Drd2	Assay for DRD2	IC50	47	nM	Dopamine D2 receptor	Inhibition of mouse Dopamine receptor D2	PubMed ID: 8941382
O=C(c1ccncc1)NCCCCN4CCN(c3nsc2ccccc23)CC4	ChemSpider_8796088	OpenPHACTS	Drd2	Assay for DRD2	IC50	25	nM	Dopamine D2 receptor	Inhibitory activity against Dopamine receptor D2 from mice	PubMed ID: 8941382
O=C(c1ccncc1N)NCCCCN4CCN(c3nsc2ccccc23)CC4	ChemSpider_8773073	OpenPHACTS	Drd2	Assay for DRD2	IC50	16	nM	Dopamine D2 receptor	Inhibitory activity against Dopamine receptor D2 from mice	PubMed ID: 8941382
O=C(c1ccsc1N)NCCCCN4CCN(c3nsc2ccccc23)CC4	ChemSpider_8773335	OpenPHACTS	Drd2	Assay for DRD2	IC50	11	nM	Dopamine D2 receptor	Inhibitory activity against Dopamine receptor D2 from mice	PubMed ID: 8941382
O=C(c1cnc(nc1OC)NC)NC2CN(CC)CCN(C2)C	ChemSpider_9144544	OpenPHACTS	Drd2	Assay for DRD2	IC50	1000	nM	Dopamine D2 receptor	Inhibition of the binding of radioligand [3H]spiperone to dopamine receptor D2 in rat brain synaptic membrane	PubMed ID: 12593651
O=C(c1ncccc1)NCCCCN4CCN(c3nsc2ccccc23)CC4	ChemSpider_8748179	OpenPHACTS	Drd2	Assay for DRD2	IC50	24	nM	Dopamine D2 receptor	Inhibition of mouse Dopamine receptor D2	PubMed ID: 8941382
O=C(c1ncccc1N)NCCCCN4CCN(c3nsc2ccccc23)CC4	ChemSpider_8020173	OpenPHACTS	Drd2	Assay for DRD2	IC50	24	nM	Dopamine D2 receptor	Inhibitory activity against Dopamine receptor D2 from mice	PubMed ID: 8941382
O=C(c1sc2ccccc2c1N)NCCCCN5CCN(c4nsc3ccccc34)CC5	ChemSpider_8751534	OpenPHACTS	Drd2	Assay for DRD2	IC50	5.8	nM	Dopamine D2 receptor	Inhibition of mouse Dopamine receptor D2	PubMed ID: 8941382
O=C(c1sccc1N)NCCCCN4CCN(c3nsc2ccccc23)CC4	ChemSpider_8517264	OpenPHACTS	Drd2	Assay for DRD2	IC50	9.6	nM	Dopamine D2 receptor	Inhibition of mouse Dopamine receptor D2	PubMed ID: 8941382
O=C(c2c1ncccc1ccc2)NCCCCN5CCN(c4nsc3ccccc34)CC5	ChemSpider_8750725	OpenPHACTS	Drd2	Assay for DRD2	IC50	14	nM	Dopamine D2 receptor	Inhibitory activity against Dopamine receptor D2 from mice	PubMed ID: 8941382
O=C(c2cc1nnnc1cc2OC)NCC3N(C\C=C)CCC3	ChemSpider_39202	OpenPHACTS	Drd2	Assay for DRD2	IC50	200	nM	Dopamine D2 receptor	In vitro antagonistic activity against Dopamine receptor D2 was evaluated for the inhibition of [3H]spiperone binding	PubMed ID: 3397992
O=C(c2cccc1c2NCC1)NCCCCN5CCN(c4nsc3ccccc34)CC5	ChemSpider_9971838	OpenPHACTS	Drd2	Assay for DRD2	IC50	34	nM	Dopamine D2 receptor	Inhibition of mouse Dopamine receptor D2	PubMed ID: 8941382
O=C(c2cccc1c2NCCC1)NCCCCN5CCN(c4nsc3ccccc34)CC5	ChemSpider_8870166	OpenPHACTS	Drd2	Assay for DRD2	IC50	28	nM	Dopamine D2 receptor	Inhibition of mouse Dopamine receptor D2	PubMed ID: 8941382
O=C(c2cccc1ccnc12)NCCCCN5CCN(c4nsc3ccccc34)CC5	ChemSpider_9971721	OpenPHACTS	Drd2	Assay for DRD2	IC50	28	nM	Dopamine D2 receptor	Inhibition of mouse Dopamine receptor D2	PubMed ID: 8941382
O=C(c2cccc1ncnc12)NCCCCN5CCN(c4nsc3ccccc34)CC5	ChemSpider_8821853	OpenPHACTS	Drd2	Assay for DRD2	IC50	7.6	nM	Dopamine D2 receptor	Inhibitory activity against Dopamine receptor D2 from mice	PubMed ID: 8941382
O=C(c2nnc1ccccc12)NC3CN(CC)CCN(C3)C	ChemSpider_9034887	OpenPHACTS	Drd2	Assay for DRD2	IC50	1000	nM	Dopamine D2 receptor	Inhibition of the binding of radioligand [3H]spiperone to dopamine receptor D2 in rat brain synaptic membrane	PubMed ID: 12593651
O=C(c2nnc1ccccc12)NCCCCN5CCN(c4nsc3ccccc34)CC5	ChemSpider_9011901	OpenPHACTS	Drd2	Assay for DRD2	IC50	2.2	nM	Dopamine D2 receptor	Inhibition of mouse Dopamine receptor D2	PubMed ID: 8941382
O=C(c2noc1ccccc12)N(C(C)C)CCN5CCC(c4noc3cc(F)ccc34)CC5	ChemSpider_8428718	OpenPHACTS	Drd2	Assay for DRD2	IC50	203.4	nM	Dopamine D2 receptor	In vitro affinity towards D2 receptor using [3H]spiroperidol as radioligand in striatum	PubMed ID: 7914536
O=C(c2noc1ccccc12)N(C)CCCCN5CCN(c3c4ccc(F)cc4sc3)CC5	ChemSpider_8157583	OpenPHACTS	Drd2	Assay for DRD2	IC50	925.9	nM	Dopamine D2 receptor	In vitro affinity towards D2 receptor using [3H]spiroperidol as radioligand in striatum	PubMed ID: 7914536
O=C(c2noc1ccccc12)N(C)CCN5CCC(c4noc3cc(F)ccc34)CC5	ChemSpider_8246394	OpenPHACTS	Drd2	Assay for DRD2	IC50	197	nM	Dopamine D2 receptor	In vitro affinity towards D2 receptor using [3H]spiroperidol as radioligand in striatum	PubMed ID: 7914536
O=C(c2noc1ccccc12)NCCN4CCN(c3ccccc3OC)CC4	ChemSpider_9915215	OpenPHACTS	Drd2	Assay for DRD2	IC50	473	nM	Dopamine D2 receptor	In vitro affinity towards D2 receptor using [3H]spiroperidol as radioligand in striatum	PubMed ID: 7914536
O=C(c2noc1ccccc12)NCCN5CCN(c3c4ccc(F)cc4sc3)CC5	ChemSpider_9917795	OpenPHACTS	Drd2	Assay for DRD2	IC50	1368.7	nM	Dopamine D2 receptor	In vitro affinity towards D2 receptor using [3H]spiroperidol as radioligand in striatum	PubMed ID: 7914536
O=C(c2nsc1ccccc12)N(C)CCCCN5CCN(c4nsc3ccccc34)CC5	ChemSpider_2332298	OpenPHACTS	Drd2	Assay for DRD2	IC50	208	nM	Dopamine D2 receptor	In vitro affinity towards D2 receptor using [3H]spiroperidol as radioligand in striatum	PubMed ID: 7914536
O=C(c2nsc1ccccc12)N(CCCCN4CCN(c3ccccc3OC)CC4)C	ChemSpider_8178845	OpenPHACTS	Drd2	Assay for DRD2	IC50	136	nM	Dopamine D2 receptor	In vitro affinity towards D2 receptor using [3H]spiroperidol as radioligand in striatum	PubMed ID: 7914536
O=C(c2nsc1ccccc12)N(CCCN4CCN(c3ccccc3OC)CC4)C	ChemSpider_8517780	OpenPHACTS	Drd2	Assay for DRD2	IC50	541	nM	Dopamine D2 receptor	In vitro affinity towards D2 receptor using [3H]spiroperidol as radioligand in striatum	PubMed ID: 7914536
O=C(c2nsc1ccccc12)NCCCCN4CCN(c3ccccc3OC)CC4	ChemSpider_8155383	OpenPHACTS	Drd2	Assay for DRD2	IC50	271	nM	Dopamine D2 receptor	In vitro affinity towards D2 receptor using [3H]spiroperidol as radioligand in striatum	PubMed ID: 7914536
O=C(c2nsc1ccccc12)NCCCCN5CCN(c4nsc3ccccc34)CC5	ChemSpider_2332296	OpenPHACTS	Drd2	Assay for DRD2	IC50	360	nM	Dopamine D2 receptor	In vitro affinity towards D2 receptor using [3H]spiroperidol as radioligand in striatum	PubMed ID: 7914536
O=C(c2nsc1ccccc12)NCCCN4CCN(c3ccccc3OC)CC4	ChemSpider_8177195	OpenPHACTS	Drd2	Assay for DRD2	IC50	193	nM	Dopamine D2 receptor	In vitro affinity towards D2 receptor using [3H]spiroperidol as radioligand in striatum	PubMed ID: 7914536
O=C(c2nsc1ccccc12)NCCN4CCN(c3ccccc3OC)CC4	ChemSpider_2333312	OpenPHACTS	Drd2	Assay for DRD2	IC50	283	nM	Dopamine D2 receptor	In vitro affinity towards D2 receptor using [3H]spiroperidol as radioligand in striatum	PubMed ID: 7914536
O=C(c2nsc1ccccc12)NCCN5CCN(c4nsc3ccccc34)CC5	ChemSpider_8200902	OpenPHACTS	Drd2	Assay for DRD2	IC50	169	nM	Dopamine D2 receptor	In vitro affinity towards D2 receptor using [3H]spiroperidol as radioligand in striatum	PubMed ID: 7914536
O=C(c3ccc(OCC2CCN(CC1CC1)CC2)cc3)C	ChemSpider_8509724	OpenPHACTS	Drd2	Assay for DRD2	IC50	539	nM	Dopamine D2 receptor	In vitro binding affinity towards dopamine receptor D2	PubMed ID: 1360026
O=C(c3ccc2c1ccccc1Cc2c3)NCCCCN5CCN(c4ccccc4OC)CC5	ChemSpider_9851602	OpenPHACTS	DRD2	Assay for DRD2	IC50	224	nM	Dopamine D2 receptor	Antagonist activity at human dopamine D2 receptor expressed in HEK293 cells by mitogenesis assay	PubMed ID: 17672446
O=C(c4c(cc(OCCCN3CCC(c2noc1cc(F)ccc12)CC3)cc4)C)C	ChemSpider_8562308	OpenPHACTS	Drd2	Assay for DRD2	IC50	182	nM	Dopamine D2 receptor	Affinity for dopamine receptor D2 binding sites by its ability to displace [3H]spiperone from rat striatum.	PubMed ID: 7707315
O=C(c4cc(ccc4OCCCN3CCC(c2noc1cc(F)ccc12)CC3)C)C	ChemSpider_8652091	OpenPHACTS	Drd2	Assay for DRD2	IC50	336	nM	Dopamine D2 receptor	Affinity for dopamine receptor D2 binding sites by its ability to displace [3H]spiperone from rat striatum.	PubMed ID: 7707315
O=C(c4cc(OC)c(OCCCN3CCC(c2noc1cc(F)ccc12)CC3)c(OC)c4)C	ChemSpider_8157075	OpenPHACTS	Drd2	Assay for DRD2	IC50	45	nM	Dopamine D2 receptor	Affinity for dopamine receptor D2 binding sites by its ability to displace [3H]spiperone from rat striatum.	PubMed ID: 7707315
O=C(c4cc(OCCCN3CCC(c2noc1cc(F)ccc12)CC3)ccc4)C	ChemSpider_8606285	OpenPHACTS	Drd2	Assay for DRD2	IC50	454	nM	Dopamine D2 receptor	Affinity for dopamine receptor D2 binding sites by its ability to displace [3H]spiperone from rat striatum.	PubMed ID: 7707315
O=C(c4ccc(OCCCCN3CCC(c2noc1cc(Cl)ccc12)CC3)c(OC)c4)C	ChemSpider_8519530	OpenPHACTS	Drd2	Assay for DRD2	IC50	110	nM	Dopamine D2 receptor	Affinity for dopamine receptor D2 binding sites by its ability to displace [3H]spiperone from rat striatum.	PubMed ID: 7707315
O=C(c4ccc(OCCCCN3CCC(c2noc1cc(F)ccc12)CC3)c(OC)c4)C	ChemSpider_8270326	OpenPHACTS	Drd2	Assay for DRD2	IC50	23	nM	Dopamine D2 receptor	Affinity for dopamine receptor D2 binding sites by its ability to displace [3H]spiperone from rat striatum.	PubMed ID: 7707315
[truncated: 654 more rows]
