# Supplementary material for: The Application of the Open Pharmacological Concepts Triple Store (Open PHACTS) to Support Drug Discovery Research
Source: PLoS One. 2014 Dec 18;9(12):e115460. doi: 10.1371/journal.pone.0115460 (PMC4270790; doi:10.1371/journal.pone.0115460)
Supplement: S2 File — Pharmacological profile of compounds with ChEBI term ‘antineoplastic agent’. (XLSX) [file pone.0115460.s012.xlsx]

## Sheet: Sheet1
Compound name	CHEMBL Compound ID	CHEMBL4040	CHEMBL262	CHEMBL1824	CHEMBL203	CHEMBL3009	CHEMBL267	CHEMBL4816	CHEMBL3587	CHEMBL4096	CHEMBL1862	CHEMBL2276	CHEMBL2695	CHEMBL4147	CHEMBL4482	CHEMBL2842	CHEMBL2111414	CHEMBL299	CHEMBL4501	CHEMBL1907601	CHEMBL2111351	CHEMBL3530	CHEMBL5838	CHEMBL2111289	CHEMBL2095188	CHEMBL2096618	CHEMBL2111353
Fluorouracil	CHEMBL185									0						0
Myricetin	CHEMBL164															0
Butein	CHEMBL128000				0		0
Quercetin	CHEMBL50	0			1		0			1										0					0
Luteolin	CHEMBL151									0															1
Mitoxantrone	CHEMBL58	0		0	0					0						1
novatrone	CHEMBL1417019	0								0						0
Apigenin	CHEMBL28	0								0															0
Daidzein	CHEMBL8145									0
Genistein	CHEMBL44	0			1		0			0	0						0	0		0
(2Z,3Z)-Bis{amino[(2-aminophenyl)sulfanyl]methylene}succinonitrile	CHEMBL34704								1												1			1
4-phenylbutyric acid	CHEMBL1469	0
Cytarabine	CHEMBL803															1
Thioguanine	CHEMBL727									0
6-AZAURIDINE	CHEMBL564201									0
Ruxolitinib	CHEMBL1789941	0	0	0	0	0	0	0	0		0	0	0	1	0	0			0			0	0
Endoxon	CHEMBL1200796	1
Buparlisib	CHEMBL2017974															0
brdurd	CHEMBL222280									0						0
Cladribine	CHEMBL1619									1
Canertinib	CHEMBL31965	0	0	1	1	1	1	0	0		1	0	0	0	0	0			0			1	1
Rotenone	CHEMBL429023									1						1
BEZ-235	CHEMBL1879463		0						0		0	0	0	0	0	1
Flutamide	CHEMBL806	0
2-Hydroxy-4-isopropyl-2,4,6-cycloheptatrien-1-one	CHEMBL48310									0
Diethylstilbestrol	CHEMBL411	1								0
trans-Hydroxytamoxifen	CHEMBL489									0
Tamoxifen	CHEMBL83			0	0					0						0
Nilutamide	CHEMBL1274									0
4-{[(5,5,8,8-Tetramethyl-5,6,7,8-tetrahydronaphthalen-2-yl)carbonyl]amino}benzoic acid	CHEMBL69367	0								0
ß-lapachone	CHEMBL15192	0								0						0
Ciglitazone	CHEMBL7002				0					0
5278	CHEMBL11417	1
Sprycel	CHEMBL1421	0	0	1	1	1	1	0	1		1	0	0	0	0	0		0	0			0	1	0		1	0
Fenretinide	CHEMBL7301	0								0						0
Tretinoin	CHEMBL38	1
Isotretinoin	CHEMBL547	1														0
Troglitazone	CHEMBL408	0								0
Nilotinib	CHEMBL255863	0	0	0	0	0	0	0	0		1	1	0	0	0	0			0			0	0			1
Masitinib	CHEMBL1908391	0	0	0	1	0	1	0	0		1	0	0	0	0	0			0			0	0
Imatinib	CHEMBL941	0	0	0	0	0	0	0	0		1	0	0	0	0	0	1	0	0			0	0			1
Gleevec	CHEMBL1642										1					0										1
Pazopanib	CHEMBL477772	0	0	0	0	0	0	0	0		1	1	0	0	0	0			0			0	0
Leflunomide	CHEMBL960									0
Taxol	CHEMBL428647			0
(2alpha,3xi,5beta,7beta,10beta,13alpha)-4-(acetyloxy)-13-({(2R,3S)-3-[(tert-butoxycarbonyl)amino]-2-hydroxy-3-phenylpropanoyl}oxy)-1,7,10-trihydroxy-9-oxo-5,20-epoxytax-11-en-2-yl benzoate	CHEMBL92				1
Plumbagin	CHEMBL295316	0							0	1
Emodin	CHEMBL289277	0								0
2,5-Dihydroxy-3-undecyl-1,4-benzochinon	CHEMBL221137	1								0
1-tert-Butyl-3-[2-{[4-(diethylamino)butyl]amino}-6-(3,5-dimethoxyphenyl)pyrido[2,3-d]pyrimidin-7-yl]urea	CHEMBL189584				0		0		0
Sunitinib	CHEMBL535	0	0	0	1	0	1	0	1		1	0	1	1	0	0		0	1			0	0
Camptothecin	CHEMBL65									1						1
Sulindac	CHEMBL15770	1
afatinib	CHEMBL1173655	0	0	1	1	1	0	0	0		1	0	0	0	0	0			0			0	0
Methotrexate	CHEMBL34259									1
antimit	CHEMBL1201001									0
Vandetanib	CHEMBL24828	0	0	0	1	1	1	0	1		1	0	0	0	0	0			0			0	1
N-{3-[(5-Chloro-2-{[2-methoxy-4-(4-methyl-1-piperazinyl)phenyl]amino}-4-pyrimidinyl)oxy]phenyl}acrylamide	CHEMBL1229592				1
Bosutinib	CHEMBL288441	0	0	0	1	1	1	0	1		1	0	1	0	0	0	1		1			0	1			1
Axitinib	CHEMBL1289926	0	0	0	0	0	0	0	0		1	0	0	0	0	0			0			0	0
Sorafenib	CHEMBL1336	0	0	0	0	0	1	0	0		1	0	0	0	0	0		0	1		0	0	0
Wogonin	CHEMBL16171									0
Hesperetin	CHEMBL399121	0								0
Doxazosin	CHEMBL707															0
Gefitinib	CHEMBL939	0	0	1	1	1	0	0	0		1	0	0	0	0	0			0			0	1
Curcumin	CHEMBL140	0								0
Methoxsalen	CHEMBL416	0
2',4'-dimethoxy-6'-hydroxychalcone	CHEMBL104255									0
Pterostilbene	CHEMBL83527	0																								0
Chlorotrianisene	CHEMBL1200761	0
Erlotinib	CHEMBL553	0	0	1	1	1	1	0	0		1	0	0	0	0	0			0			0	0
Lapatinib	CHEMBL554	0	0	1	1	1	1	0	0		1	0	0	0	0	0			0			0	0
RAPAMYCIN	CHEMBL413															1
Midostaurin	CHEMBL608533	0	0	0	1	0	0	0	0		1	0	0	1	0	0		1	0			0	0
Crizotinib	CHEMBL601719	0	0	0	0	0	1	0	0		1	0	1	0	0	0			1			0	0
Calcitriol	CHEMBL846	0
Tanespimycin	CHEMBL109480			1												1
Prednisone	CHEMBL635									0
2-Methoxyestradiol	CHEMBL299613															0
	number of actives	7	0	7	15	8	10	0	5	6	18	2	3	3	0	7	2	1	4	0	1	1	5	1	1	5	0
					Epidermal growth factor receptor ErbB1		Tyrosine-protein kinase SRC				Tyrosine-protein kinase ABL
