# Supplementary material for: The Application of the Open Pharmacological Concepts Triple Store (Open PHACTS) to Support Drug Discovery Research
Source: PLoS One. 2014 Dec 18;9(12):e115460. doi: 10.1371/journal.pone.0115460 (PMC4270790; doi:10.1371/journal.pone.0115460)
Supplement: S3 File — All compound bioactivity data for targets in the Vitamin D pathway. (XLS) [file pone.0115460.s013.xls]

## Sheet: default
about	Target Name	Target Type	CHEMBL Target ID	Target components	Target components CW	Target Organism	Assay ChEMBL ID	Assay Organism	Assay Description	SMILES	InChI	Compound name	CHEMBL Molecule	Activity Type	Relation	Value	Unit	Activity comment	pChembl	PubMed ID	DOI
http://rdf.ebi.ac.uk/resource/chembl/activity/CHEMBL_ACT_1193852	Anti-estrogen binding site (AEBS)	http://rdf.ebi.ac.uk/terms/chembl#ProteinComplex	http://rdf.ebi.ac.uk/resource/chembl/target/CHEMBL612409	3-beta-hydroxysteroid-Delta(8),Delta(7)-isomerase (Homo sapiens)	http://www.conceptwiki.org/concept/b3128c8b-6e5c-4d71-aada-1ffa52b43cdc	Homo sapiens	http://rdf.ebi.ac.uk/resource/chembl/assay/CHEMBL652026		Binding affinity towards antiestrogen binding site AEBS	CC/C(=C(\C1=CC=CC=C1)/C2=CC=C(C=C2)OCCN(C)C)/C3=CC=CC=C3	InChI=1S/C26H29NO/c1-4-25(21-11-7-5-8-12-21)26(22-13-9-6-10-14-22)23-15-17-24(18-16-23)28-20-19-27(2)3/h5-18H,4,19-20H2,1-3H3/b26-25-	Tamoxifen	http://rdf.ebi.ac.uk/resource/chembl/molecule/CHEMBL83	Kd	=	1	nM		9	http://identifiers.org/pubmed/12620065
http://rdf.ebi.ac.uk/resource/chembl/activity/CHEMBL_ACT_12107918	7-dehydrocholesterol reductase	http://rdf.ebi.ac.uk/terms/chembl#SingleProtein	http://rdf.ebi.ac.uk/resource/chembl/target/CHEMBL2169735	7-dehydrocholesterol reductase (Homo sapiens)	http://www.conceptwiki.org/concept/36728223-3833-4fa4-b5c0-4c2009ecba73	Homo sapiens	http://rdf.ebi.ac.uk/resource/chembl/assay/CHEMBL2175720	Homo sapiens	Ratio of BM15.766 IC50 to compound IC50 for 7-dehydroxycholesterol reductase-mediated cholesterol biosynthesis in human HL60 cells	COC1=C(C=C2CCN(CC2=C1)CCC3=CC=C(C=C3)Cl)O	InChI=1S/C18H20ClNO2/c1-22-18-11-15-12-20(9-7-14(15)10-17(18)21)8-6-13-2-4-16(19)5-3-13/h2-5,10-11,21H,6-9,12H2,1H3	2-[2-(4-Chlorophenyl)ethyl]-7-methoxy-1,2,3,4-tetrahydro-6-isoquinolinol	http://rdf.ebi.ac.uk/resource/chembl/molecule/CHEMBL2172347	Ratio IC50	=	200				http://identifiers.org/pubmed/22882119
http://rdf.ebi.ac.uk/resource/chembl/activity/CHEMBL_ACT_12107919	7-dehydrocholesterol reductase	http://rdf.ebi.ac.uk/terms/chembl#SingleProtein	http://rdf.ebi.ac.uk/resource/chembl/target/CHEMBL2169735	7-dehydrocholesterol reductase (Homo sapiens)	http://www.conceptwiki.org/concept/36728223-3833-4fa4-b5c0-4c2009ecba73	Homo sapiens	http://rdf.ebi.ac.uk/resource/chembl/assay/CHEMBL2175827	Homo sapiens	Inhibition of 7-dehydroxycholesterol reductase-mediated cholesterol biosynthesis in human HL60 cells assessed as inhibition of 2-[13C]acetate after 24 hrs GC/MS analysis	C1CN(CCN1CCC2=CC=C(C=C2)C(=O)O)C/C=C/C3=CC=C(C=C3)Cl.OS(=O)(=O)O	InChI=1S/C22H25ClN2O2.H2O4S/c23-21-9-5-18(6-10-21)2-1-12-24-14-16-25(17-15-24)13-11-19-3-7-20(8-4-19)22(26)27;1-5(2,3)4/h1-10H,11-17H2,(H,26,27);(H2,1,2,3,4)/b2-1+;	4-(2-{4-[(2E)-3-(4-Chlorophenyl)-2-propen-1-yl]-1-piperazinyl}ethyl)benzoic acid sulfate (1:1)	http://rdf.ebi.ac.uk/resource/chembl/molecule/CHEMBL2172263	IC50	=	500	nM		6.3	http://identifiers.org/pubmed/22882119
http://rdf.ebi.ac.uk/resource/chembl/activity/CHEMBL_ACT_12107920	7-dehydrocholesterol reductase	http://rdf.ebi.ac.uk/terms/chembl#SingleProtein	http://rdf.ebi.ac.uk/resource/chembl/target/CHEMBL2169735	7-dehydrocholesterol reductase (Homo sapiens)	http://www.conceptwiki.org/concept/36728223-3833-4fa4-b5c0-4c2009ecba73	Homo sapiens	http://rdf.ebi.ac.uk/resource/chembl/assay/CHEMBL2175827	Homo sapiens	Inhibition of 7-dehydroxycholesterol reductase-mediated cholesterol biosynthesis in human HL60 cells assessed as inhibition of 2-[13C]acetate after 24 hrs GC/MS analysis	COC1=C(C=C(C=C1)CCN2CCC3=CC(=C(C=C3C2)OC)O)OC	InChI=1S/C20H25NO4/c1-23-18-5-4-14(10-20(18)25-3)6-8-21-9-7-15-11-17(22)19(24-2)12-16(15)13-21/h4-5,10-12,22H,6-9,13H2,1-3H3	2-[2-(3,4-Dimethoxyphenyl)ethyl]-7-methoxy-1,2,3,4-tetrahydro-6-isoquinolinol	http://rdf.ebi.ac.uk/resource/chembl/molecule/CHEMBL2172350	IC50	=	7300	nM		5.14	http://identifiers.org/pubmed/22882119
http://rdf.ebi.ac.uk/resource/chembl/activity/CHEMBL_ACT_12107921	7-dehydrocholesterol reductase	http://rdf.ebi.ac.uk/terms/chembl#SingleProtein	http://rdf.ebi.ac.uk/resource/chembl/target/CHEMBL2169735	7-dehydrocholesterol reductase (Homo sapiens)	http://www.conceptwiki.org/concept/36728223-3833-4fa4-b5c0-4c2009ecba73	Homo sapiens	http://rdf.ebi.ac.uk/resource/chembl/assay/CHEMBL2175827	Homo sapiens	Inhibition of 7-dehydroxycholesterol reductase-mediated cholesterol biosynthesis in human HL60 cells assessed as inhibition of 2-[13C]acetate after 24 hrs GC/MS analysis	COC1=CC=CC(=C1)CCN2CCC3=CC(=C(C=C3C2)OC)O	InChI=1S/C19H23NO3/c1-22-17-5-3-4-14(10-17)6-8-20-9-7-15-11-18(21)19(23-2)12-16(15)13-20/h3-5,10-12,21H,6-9,13H2,1-2H3	7-Methoxy-2-[2-(3-methoxyphenyl)ethyl]-1,2,3,4-tetrahydro-6-isoquinolinol	http://rdf.ebi.ac.uk/resource/chembl/molecule/CHEMBL2172349	IC50	=	120	nM		6.92	http://identifiers.org/pubmed/22882119
http://rdf.ebi.ac.uk/resource/chembl/activity/CHEMBL_ACT_12107922	7-dehydrocholesterol reductase	http://rdf.ebi.ac.uk/terms/chembl#SingleProtein	http://rdf.ebi.ac.uk/resource/chembl/target/CHEMBL2169735	7-dehydrocholesterol reductase (Homo sapiens)	http://www.conceptwiki.org/concept/36728223-3833-4fa4-b5c0-4c2009ecba73	Homo sapiens	http://rdf.ebi.ac.uk/resource/chembl/assay/CHEMBL2175827	Homo sapiens	Inhibition of 7-dehydroxycholesterol reductase-mediated cholesterol biosynthesis in human HL60 cells assessed as inhibition of 2-[13C]acetate after 24 hrs GC/MS analysis	COC1=C(C=C2CCN(CC2=C1)CCC3=CC=C(C=C3)Cl)O	InChI=1S/C18H20ClNO2/c1-22-18-11-15-12-20(9-7-14(15)10-17(18)21)8-6-13-2-4-16(19)5-3-13/h2-5,10-11,21H,6-9,12H2,1H3	2-[2-(4-Chlorophenyl)ethyl]-7-methoxy-1,2,3,4-tetrahydro-6-isoquinolinol	http://rdf.ebi.ac.uk/resource/chembl/molecule/CHEMBL2172347	IC50	=	2.3	nM		8.64	http://identifiers.org/pubmed/22882119
http://rdf.ebi.ac.uk/resource/chembl/activity/CHEMBL_ACT_1229137	Anti-estrogen binding site (AEBS)	http://rdf.ebi.ac.uk/terms/chembl#ProteinComplex	http://rdf.ebi.ac.uk/resource/chembl/target/CHEMBL612409	3-beta-hydroxysteroid-Delta(8),Delta(7)-isomerase (Homo sapiens)	http://www.conceptwiki.org/concept/b3128c8b-6e5c-4d71-aada-1ffa52b43cdc	Homo sapiens	http://rdf.ebi.ac.uk/resource/chembl/assay/CHEMBL652832	Rattus norvegicus	Relative binding affinity against Antiestrogen binding site(AEBS)	C1CCN(C1)CCOC2=CC=C(C=C2)C3C(=CC4=CC=CC=C4O3)C5=CC=CC=C5	InChI=1S/C27H27NO2/c1-2-8-21(9-3-1)25-20-23-10-4-5-11-26(23)30-27(25)22-12-14-24(15-13-22)29-19-18-28-16-6-7-17-28/h1-5,8-15,20,27H,6-7,16-19H2	1-{2-[4-(3-Phenyl-2H-chromen-2-yl)phenoxy]ethyl}pyrrolidine	http://rdf.ebi.ac.uk/resource/chembl/molecule/CHEMBL283264	RBA	=	134				http://identifiers.org/pubmed/2258907
http://rdf.ebi.ac.uk/resource/chembl/activity/CHEMBL_ACT_1232663	Anti-estrogen binding site (AEBS)	http://rdf.ebi.ac.uk/terms/chembl#ProteinComplex	http://rdf.ebi.ac.uk/resource/chembl/target/CHEMBL612409	3-beta-hydroxysteroid-Delta(8),Delta(7)-isomerase (Homo sapiens)	http://www.conceptwiki.org/concept/b3128c8b-6e5c-4d71-aada-1ffa52b43cdc	Homo sapiens	http://rdf.ebi.ac.uk/resource/chembl/assay/CHEMBL652832	Rattus norvegicus	Relative binding affinity against Antiestrogen binding site(AEBS)	C1CCCN(CC1)CCOC2=CC=C(C=C2)C3C(=CC4=CC=CC=C4O3)C5=CC=CC=C5	InChI=1S/C29H31NO2/c1-2-9-19-30(18-8-1)20-21-31-26-16-14-24(15-17-26)29-27(23-10-4-3-5-11-23)22-25-12-6-7-13-28(25)32-29/h3-7,10-17,22,29H,1-2,8-9,18-21H2	1-{2-[4-(3-phenyl-2H-chromen-2-yl)phenoxy]ethyl}azepane	http://rdf.ebi.ac.uk/resource/chembl/molecule/CHEMBL108482	RBA	=	153				http://identifiers.org/pubmed/2258907
http://rdf.ebi.ac.uk/resource/chembl/activity/CHEMBL_ACT_1235346	Anti-estrogen binding site (AEBS)	http://rdf.ebi.ac.uk/terms/chembl#ProteinComplex	http://rdf.ebi.ac.uk/resource/chembl/target/CHEMBL612409	3-beta-hydroxysteroid-Delta(8),Delta(7)-isomerase (Homo sapiens)	http://www.conceptwiki.org/concept/b3128c8b-6e5c-4d71-aada-1ffa52b43cdc	Homo sapiens	http://rdf.ebi.ac.uk/resource/chembl/assay/CHEMBL652832	Rattus norvegicus	Relative binding affinity against Antiestrogen binding site(AEBS)	CCC1=C(C(OC2=C1C=CC(=C2)OC)C3=CC=C(C=C3)OCCN4CCCC4)C5=CC=CC=C5	InChI=1S/C30H33NO3/c1-3-26-27-16-15-25(32-2)21-28(27)34-30(29(26)22-9-5-4-6-10-22)23-11-13-24(14-12-23)33-20-19-31-17-7-8-18-31/h4-6,9-16,21,30H,3,7-8,17-20H2,1-2H3	1-{2-[4-(4-ethyl-7-methoxy-3-phenyl-2H-chromen-2-yl)phenoxy]ethyl}pyrrolidine	http://rdf.ebi.ac.uk/resource/chembl/molecule/CHEMBL111032	RBA	=	51				http://identifiers.org/pubmed/2258907
http://rdf.ebi.ac.uk/resource/chembl/activity/CHEMBL_ACT_1254430	Anti-estrogen binding site (AEBS)	http://rdf.ebi.ac.uk/terms/chembl#ProteinComplex	http://rdf.ebi.ac.uk/resource/chembl/target/CHEMBL612409	3-beta-hydroxysteroid-Delta(8),Delta(7)-isomerase (Homo sapiens)	http://www.conceptwiki.org/concept/b3128c8b-6e5c-4d71-aada-1ffa52b43cdc	Homo sapiens	http://rdf.ebi.ac.uk/resource/chembl/assay/CHEMBL652832	Rattus norvegicus	Relative binding affinity against Antiestrogen binding site(AEBS)	C1CCN(CC1)CCOC2=CC=C(C=C2)C3C(=CC4=CC=CC=C4O3)C5=CC=CC=C5	InChI=1S/C28H29NO2/c1-3-9-22(10-4-1)26-21-24-11-5-6-12-27(24)31-28(26)23-13-15-25(16-14-23)30-20-19-29-17-7-2-8-18-29/h1,3-6,9-16,21,28H,2,7-8,17-20H2	1-{2-[4-(3-phenyl-2h-chromen-2-yl)phenoxy]ethyl}piperidine	http://rdf.ebi.ac.uk/resource/chembl/molecule/CHEMBL27283	RBA	=	225				http://identifiers.org/pubmed/2258907
http://rdf.ebi.ac.uk/resource/chembl/activity/CHEMBL_ACT_1255850	Anti-estrogen binding site (AEBS)	http://rdf.ebi.ac.uk/terms/chembl#ProteinComplex	http://rdf.ebi.ac.uk/resource/chembl/target/CHEMBL612409	3-beta-hydroxysteroid-Delta(8),Delta(7)-isomerase (Homo sapiens)	http://www.conceptwiki.org/concept/b3128c8b-6e5c-4d71-aada-1ffa52b43cdc	Homo sapiens	http://rdf.ebi.ac.uk/resource/chembl/assay/CHEMBL652832	Rattus norvegicus	Relative binding affinity against Antiestrogen binding site(AEBS)	COC1=CC2=C(C=C1)C=C(C(O2)C3=CC=C(C=C3)OCCN4CCCC4)C5=CC=CC=C5	InChI=1S/C28H29NO3/c1-30-25-14-11-23-19-26(21-7-3-2-4-8-21)28(32-27(23)20-25)22-9-12-24(13-10-22)31-18-17-29-15-5-6-16-29/h2-4,7-14,19-20,28H,5-6,15-18H2,1H3	1-{2-[4-(7-methoxy-3-phenyl-2H-chromen-2-yl)phenoxy]ethyl}pyrrolidine	http://rdf.ebi.ac.uk/resource/chembl/molecule/CHEMBL109104	RBA	=	66				http://identifiers.org/pubmed/2258907
http://rdf.ebi.ac.uk/resource/chembl/activity/CHEMBL_ACT_1260856	Anti-estrogen binding site (AEBS)	http://rdf.ebi.ac.uk/terms/chembl#ProteinComplex	http://rdf.ebi.ac.uk/resource/chembl/target/CHEMBL612409	3-beta-hydroxysteroid-Delta(8),Delta(7)-isomerase (Homo sapiens)	http://www.conceptwiki.org/concept/b3128c8b-6e5c-4d71-aada-1ffa52b43cdc	Homo sapiens	http://rdf.ebi.ac.uk/resource/chembl/assay/CHEMBL652832	Rattus norvegicus	Relative binding affinity against Antiestrogen binding site(AEBS)	CN(C)CCOC1=CC=C(C=C1)C2C(=CC3=CC=CC=C3O2)C4=CC=CC=C4	InChI=1S/C25H25NO2/c1-26(2)16-17-27-22-14-12-20(13-15-22)25-23(19-8-4-3-5-9-19)18-21-10-6-7-11-24(21)28-25/h3-15,18,25H,16-17H2,1-2H3	N,N-dimethyl-2-[4-(3-phenyl-2H-chromen-2-yl)phenoxy]ethanamine	http://rdf.ebi.ac.uk/resource/chembl/molecule/CHEMBL27547	RBA	=	98				http://identifiers.org/pubmed/2258907
http://rdf.ebi.ac.uk/resource/chembl/activity/CHEMBL_ACT_1263365	Anti-estrogen binding site (AEBS)	http://rdf.ebi.ac.uk/terms/chembl#ProteinComplex	http://rdf.ebi.ac.uk/resource/chembl/target/CHEMBL612409	3-beta-hydroxysteroid-Delta(8),Delta(7)-isomerase (Homo sapiens)	http://www.conceptwiki.org/concept/b3128c8b-6e5c-4d71-aada-1ffa52b43cdc	Homo sapiens	http://rdf.ebi.ac.uk/resource/chembl/assay/CHEMBL652832	Rattus norvegicus	Relative binding affinity against Antiestrogen binding site(AEBS)	CC1=C(C(OC2=CC=CC=C12)C3=CC=C(C=C3)OCCN4CCCC4)C5=CC=CC=C5	InChI=1S/C28H29NO2/c1-21-25-11-5-6-12-26(25)31-28(27(21)22-9-3-2-4-10-22)23-13-15-24(16-14-23)30-20-19-29-17-7-8-18-29/h2-6,9-16,28H,7-8,17-20H2,1H3	1-{2-[4-(4-methyl-3-phenyl-2H-chromen-2-yl)phenoxy]ethyl}pyrrolidine	http://rdf.ebi.ac.uk/resource/chembl/molecule/CHEMBL111299	RBA	=	150				http://identifiers.org/pubmed/2258907
http://rdf.ebi.ac.uk/resource/chembl/activity/CHEMBL_ACT_1840659	Anti-estrogen binding site (AEBS)	http://rdf.ebi.ac.uk/terms/chembl#ProteinComplex	http://rdf.ebi.ac.uk/resource/chembl/target/CHEMBL612409	3-beta-hydroxysteroid-Delta(8),Delta(7)-isomerase (Homo sapiens)	http://www.conceptwiki.org/concept/b3128c8b-6e5c-4d71-aada-1ffa52b43cdc	Homo sapiens	http://rdf.ebi.ac.uk/resource/chembl/assay/CHEMBL918647	Homo sapiens	Growth inhibition of MCF7 cells expressing ER and antiestrogen binding sites	CC/C(=C(/C1=CC=C(C=C1)O)\C2=CC=C(C=C2)OCCN(C)CCOCCOCCO/N=C/C3=CC(=C(C=C3)O)C(=O)NCN[C@H]4C[C@@H](O[C@H]([C@H]4O)C)O[C@H]5C[C@@](CC6=C5C(=C7C(=C6O)C(=O)C8=C(C7=O)C(=CC=C8)OC)O)(C(=O)CO)O)/C9=CC=CC=C9	InChI=1S/C67H74N4O18/c1-5-46(41-10-7-6-8-11-41)56(42-15-19-44(73)20-16-42)43-17-21-45(22-18-43)86-27-25-71(3)24-26-84-28-29-85-30-31-87-70-36-40-14-23-51(74)48(32-40)66(81)69-38-68-50-33-55(88-39(2)61(50)76)89-53-35-67(82,54(75)37-72)34-49-58(53)65(80)60-59(63(49)78)62(77)47-12-9-13-52(83-4)57(47)64(60)79/h6-23,32,36,39,50,53,55,61,68,72-74,76,78,80,82H,5,24-31,33-35,37-38H2,1-4H3,(H,69,81)/b56-4…	(1S,3S)-3,5,12-trihydroxy-3-(hydroxyacetyl)-10-methoxy-6,11-dioxo-1,2,3,4,6,11-hexahydrotetracen-1-yl 2,3,6-trideoxy-3-{[({2-hydroxy-5-[(1E)-14-{4-[(1E)-1-(4-hydroxyphenyl)-2-phenylbut-1-en-1-yl]phenoxy}-12-methyl-3,6,9-trioxa-2,12-diazatetradec-1-en-1-yl]benzoyl}amino)methyl]amino}-alpha-L-lyxo-hexopyranoside	http://rdf.ebi.ac.uk/resource/chembl/molecule/CHEMBL222694	IC50	=	30	nM		7.52	http://identifiers.org/pubmed/15588086
http://rdf.ebi.ac.uk/resource/chembl/activity/CHEMBL_ACT_1840660	Anti-estrogen binding site (AEBS)	http://rdf.ebi.ac.uk/terms/chembl#ProteinComplex	http://rdf.ebi.ac.uk/resource/chembl/target/CHEMBL612409	3-beta-hydroxysteroid-Delta(8),Delta(7)-isomerase (Homo sapiens)	http://www.conceptwiki.org/concept/b3128c8b-6e5c-4d71-aada-1ffa52b43cdc	Homo sapiens	http://rdf.ebi.ac.uk/resource/chembl/assay/CHEMBL918647	Homo sapiens	Growth inhibition of MCF7 cells expressing ER and antiestrogen binding sites	C[C@H]1[C@H]([C@H](C[C@@H](O1)O[C@H]2C[C@@](CC3=C2C(=C4C(=C3O)C(=O)C5=C(C4=O)C(=CC=C5)OC)O)(C(=O)CO)O)NCNC(=O)C6=CC=CC=C6O)O	InChI=1S/C35H36N2O13/c1-15-29(41)19(36-14-37-34(46)16-6-3-4-8-20(16)39)10-24(49-15)50-22-12-35(47,23(40)13-38)11-18-26(22)33(45)28-27(31(18)43)30(42)17-7-5-9-21(48-2)25(17)32(28)44/h3-9,15,19,22,24,29,36,38-39,41,43,45,47H,10-14H2,1-2H3,(H,37,46)/t15-,19-,22-,24-,29+,35-/m0/s1	(1S,3S)-3,5,12-trihydroxy-3-(hydroxyacetyl)-10-methoxy-6,11-dioxo-1,2,3,4,6,11-hexahydrotetracen-1-yl 2,3,6-trideoxy-3-({[(2-hydroxybenzoyl)amino]methyl}amino)-alpha-L-lyxo-hexopyranoside	http://rdf.ebi.ac.uk/resource/chembl/molecule/CHEMBL266892	IC50	=	70	nM		7.16	http://identifiers.org/pubmed/15588086
http://rdf.ebi.ac.uk/resource/chembl/activity/CHEMBL_ACT_1840661	Anti-estrogen binding site (AEBS)	http://rdf.ebi.ac.uk/terms/chembl#ProteinComplex	http://rdf.ebi.ac.uk/resource/chembl/target/CHEMBL612409	3-beta-hydroxysteroid-Delta(8),Delta(7)-isomerase (Homo sapiens)	http://www.conceptwiki.org/concept/b3128c8b-6e5c-4d71-aada-1ffa52b43cdc	Homo sapiens	http://rdf.ebi.ac.uk/resource/chembl/assay/CHEMBL918647	Homo sapiens	Growth inhibition of MCF7 cells expressing ER and antiestrogen binding sites	C[C@H]1[C@H]([C@H](C[C@@H](O1)O[C@H]2C[C@@](CC3=C2C(=C4C(=C3O)C(=O)C5=C(C4=O)C(=CC=C5)OC)O)(C(=O)CO)O)N)O	InChI=1S/C27H29NO11/c1-10-22(31)13(28)6-17(38-10)39-15-8-27(36,16(30)9-29)7-12-19(15)26(35)21-20(24(12)33)23(32)11-4-3-5-14(37-2)18(11)25(21)34/h3-5,10,13,15,17,22,29,31,33,35-36H,6-9,28H2,1-2H3/t10-,13-,15-,17-,22+,27-/m0/s1	Doxorubicin	http://rdf.ebi.ac.uk/resource/chembl/molecule/CHEMBL53463	IC50	=	200	nM		6.7	http://identifiers.org/pubmed/15588086
http://rdf.ebi.ac.uk/resource/chembl/activity/CHEMBL_ACT_1840662	Anti-estrogen binding site (AEBS)	http://rdf.ebi.ac.uk/terms/chembl#ProteinComplex	http://rdf.ebi.ac.uk/resource/chembl/target/CHEMBL612409	3-beta-hydroxysteroid-Delta(8),Delta(7)-isomerase (Homo sapiens)	http://www.conceptwiki.org/concept/b3128c8b-6e5c-4d71-aada-1ffa52b43cdc	Homo sapiens	http://rdf.ebi.ac.uk/resource/chembl/assay/CHEMBL918648	Homo sapiens	Growth inhibition of multidrug resistant MCF7/Adr cells containing antiestrogen binding sites	C[C@H]1[C@H]([C@H](C[C@@H](O1)O[C@H]2C[C@@](CC3=C2C(=C4C(=C3O)C(=O)C5=C(C4=O)C(=CC=C5)OC)O)(C(=O)CO)O)NCNC(=O)C6=CC=CC=C6O)O	InChI=1S/C35H36N2O13/c1-15-29(41)19(36-14-37-34(46)16-6-3-4-8-20(16)39)10-24(49-15)50-22-12-35(47,23(40)13-38)11-18-26(22)33(45)28-27(31(18)43)30(42)17-7-5-9-21(48-2)25(17)32(28)44/h3-9,15,19,22,24,29,36,38-39,41,43,45,47H,10-14H2,1-2H3,(H,37,46)/t15-,19-,22-,24-,29+,35-/m0/s1	(1S,3S)-3,5,12-trihydroxy-3-(hydroxyacetyl)-10-methoxy-6,11-dioxo-1,2,3,4,6,11-hexahydrotetracen-1-yl 2,3,6-trideoxy-3-({[(2-hydroxybenzoyl)amino]methyl}amino)-alpha-L-lyxo-hexopyranoside	http://rdf.ebi.ac.uk/resource/chembl/molecule/CHEMBL266892	IC50	=	2000	nM		5.7	http://identifiers.org/pubmed/15588086
http://rdf.ebi.ac.uk/resource/chembl/activity/CHEMBL_ACT_1840663	Anti-estrogen binding site (AEBS)	http://rdf.ebi.ac.uk/terms/chembl#ProteinComplex	http://rdf.ebi.ac.uk/resource/chembl/target/CHEMBL612409	3-beta-hydroxysteroid-Delta(8),Delta(7)-isomerase (Homo sapiens)	http://www.conceptwiki.org/concept/b3128c8b-6e5c-4d71-aada-1ffa52b43cdc	Homo sapiens	http://rdf.ebi.ac.uk/resource/chembl/assay/CHEMBL918648	Homo sapiens	Growth inhibition of multidrug resistant MCF7/Adr cells containing antiestrogen binding sites	CC/C(=C(/C1=CC=C(C=C1)O)\C2=CC=C(C=C2)OCCN(C)CCOCCOCCO/N=C/C3=CC(=C(C=C3)O)C(=O)NCN[C@H]4C[C@@H](O[C@H]([C@H]4O)C)O[C@H]5C[C@@](CC6=C5C(=C7C(=C6O)C(=O)C8=C(C7=O)C(=CC=C8)OC)O)(C(=O)CO)O)/C9=CC=CC=C9	InChI=1S/C67H74N4O18/c1-5-46(41-10-7-6-8-11-41)56(42-15-19-44(73)20-16-42)43-17-21-45(22-18-43)86-27-25-71(3)24-26-84-28-29-85-30-31-87-70-36-40-14-23-51(74)48(32-40)66(81)69-38-68-50-33-55(88-39(2)61(50)76)89-53-35-67(82,54(75)37-72)34-49-58(53)65(80)60-59(63(49)78)62(77)47-12-9-13-52(83-4)57(47)64(60)79/h6-23,32,36,39,50,53,55,61,68,72-74,76,78,80,82H,5,24-31,33-35,37-38H2,1-4H3,(H,69,81)/b56-4…	(1S,3S)-3,5,12-trihydroxy-3-(hydroxyacetyl)-10-methoxy-6,11-dioxo-1,2,3,4,6,11-hexahydrotetracen-1-yl 2,3,6-trideoxy-3-{[({2-hydroxy-5-[(1E)-14-{4-[(1E)-1-(4-hydroxyphenyl)-2-phenylbut-1-en-1-yl]phenoxy}-12-methyl-3,6,9-trioxa-2,12-diazatetradec-1-en-1-yl]benzoyl}amino)methyl]amino}-alpha-L-lyxo-hexopyranoside	http://rdf.ebi.ac.uk/resource/chembl/molecule/CHEMBL222694	IC50	=	60	nM		7.22	http://identifiers.org/pubmed/15588086
http://rdf.ebi.ac.uk/resource/chembl/activity/CHEMBL_ACT_1840664	Anti-estrogen binding site (AEBS)	http://rdf.ebi.ac.uk/terms/chembl#ProteinComplex	http://rdf.ebi.ac.uk/resource/chembl/target/CHEMBL612409	3-beta-hydroxysteroid-Delta(8),Delta(7)-isomerase (Homo sapiens)	http://www.conceptwiki.org/concept/b3128c8b-6e5c-4d71-aada-1ffa52b43cdc	Homo sapiens	http://rdf.ebi.ac.uk/resource/chembl/assay/CHEMBL918648	Homo sapiens	Growth inhibition of multidrug resistant MCF7/Adr cells containing antiestrogen binding sites	C[C@H]1[C@H]([C@H](C[C@@H](O1)O[C@H]2C[C@@](CC3=C2C(=C4C(=C3O)C(=O)C5=C(C4=O)C(=CC=C5)OC)O)(C(=O)CO)O)N)O	InChI=1S/C27H29NO11/c1-10-22(31)13(28)6-17(38-10)39-15-8-27(36,16(30)9-29)7-12-19(15)26(35)21-20(24(12)33)23(32)11-4-3-5-14(37-2)18(11)25(21)34/h3-5,10,13,15,17,22,29,31,33,35-36H,6-9,28H2,1-2H3/t10-,13-,15-,17-,22+,27-/m0/s1	Doxorubicin	http://rdf.ebi.ac.uk/resource/chembl/molecule/CHEMBL53463	IC50	=	10000	nM		5	http://identifiers.org/pubmed/15588086
http://rdf.ebi.ac.uk/resource/chembl/activity/CHEMBL_ACT_1840668	Anti-estrogen binding site (AEBS)	http://rdf.ebi.ac.uk/terms/chembl#ProteinComplex	http://rdf.ebi.ac.uk/resource/chembl/target/CHEMBL612409	3-beta-hydroxysteroid-Delta(8),Delta(7)-isomerase (Homo sapiens)	http://www.conceptwiki.org/concept/b3128c8b-6e5c-4d71-aada-1ffa52b43cdc	Homo sapiens	http://rdf.ebi.ac.uk/resource/chembl/assay/CHEMBL918650	Homo sapiens	Growth inhibition of MDA-MB-231 cells containing antiestrogen binding sites	C[C@H]1[C@H]([C@H](C[C@@H](O1)O[C@H]2C[C@@](CC3=C2C(=C4C(=C3O)C(=O)C5=C(C4=O)C(=CC=C5)OC)O)(C(=O)CO)O)N)O	InChI=1S/C27H29NO11/c1-10-22(31)13(28)6-17(38-10)39-15-8-27(36,16(30)9-29)7-12-19(15)26(35)21-20(24(12)33)23(32)11-4-3-5-14(37-2)18(11)25(21)34/h3-5,10,13,15,17,22,29,31,33,35-36H,6-9,28H2,1-2H3/t10-,13-,15-,17-,22+,27-/m0/s1	Doxorubicin	http://rdf.ebi.ac.uk/resource/chembl/molecule/CHEMBL53463	IC50	=	300	nM		6.52	http://identifiers.org/pubmed/15588086
http://rdf.ebi.ac.uk/resource/chembl/activity/CHEMBL_ACT_1840669	Anti-estrogen binding site (AEBS)	http://rdf.ebi.ac.uk/terms/chembl#ProteinComplex	http://rdf.ebi.ac.uk/resource/chembl/target/CHEMBL612409	3-beta-hydroxysteroid-Delta(8),Delta(7)-isomerase (Homo sapiens)	http://www.conceptwiki.org/concept/b3128c8b-6e5c-4d71-aada-1ffa52b43cdc	Homo sapiens	http://rdf.ebi.ac.uk/resource/chembl/assay/CHEMBL918650	Homo sapiens	Growth inhibition of MDA-MB-231 cells containing antiestrogen binding sites	CC/C(=C(/C1=CC=C(C=C1)O)\C2=CC=C(C=C2)OCCN(C)CCOCCOCCO/N=C/C3=CC(=C(C=C3)O)C(=O)NCN[C@H]4C[C@@H](O[C@H]([C@H]4O)C)O[C@H]5C[C@@](CC6=C5C(=C7C(=C6O)C(=O)C8=C(C7=O)C(=CC=C8)OC)O)(C(=O)CO)O)/C9=CC=CC=C9	InChI=1S/C67H74N4O18/c1-5-46(41-10-7-6-8-11-41)56(42-15-19-44(73)20-16-42)43-17-21-45(22-18-43)86-27-25-71(3)24-26-84-28-29-85-30-31-87-70-36-40-14-23-51(74)48(32-40)66(81)69-38-68-50-33-55(88-39(2)61(50)76)89-53-35-67(82,54(75)37-72)34-49-58(53)65(80)60-59(63(49)78)62(77)47-12-9-13-52(83-4)57(47)64(60)79/h6-23,32,36,39,50,53,55,61,68,72-74,76,78,80,82H,5,24-31,33-35,37-38H2,1-4H3,(H,69,81)/b56-4…	(1S,3S)-3,5,12-trihydroxy-3-(hydroxyacetyl)-10-methoxy-6,11-dioxo-1,2,3,4,6,11-hexahydrotetracen-1-yl 2,3,6-trideoxy-3-{[({2-hydroxy-5-[(1E)-14-{4-[(1E)-1-(4-hydroxyphenyl)-2-phenylbut-1-en-1-yl]phenoxy}-12-methyl-3,6,9-trioxa-2,12-diazatetradec-1-en-1-yl]benzoyl}amino)methyl]amino}-alpha-L-lyxo-hexopyranoside	http://rdf.ebi.ac.uk/resource/chembl/molecule/CHEMBL222694	IC50	=	30	nM		7.52	http://identifiers.org/pubmed/15588086
http://rdf.ebi.ac.uk/resource/chembl/activity/CHEMBL_ACT_1840670	Anti-estrogen binding site (AEBS)	http://rdf.ebi.ac.uk/terms/chembl#ProteinComplex	http://rdf.ebi.ac.uk/resource/chembl/target/CHEMBL612409	3-beta-hydroxysteroid-Delta(8),Delta(7)-isomerase (Homo sapiens)	http://www.conceptwiki.org/concept/b3128c8b-6e5c-4d71-aada-1ffa52b43cdc	Homo sapiens	http://rdf.ebi.ac.uk/resource/chembl/assay/CHEMBL918650	Homo sapiens	Growth inhibition of MDA-MB-231 cells containing antiestrogen binding sites	C[C@H]1[C@H]([C@H](C[C@@H](O1)O[C@H]2C[C@@](CC3=C2C(=C4C(=C3O)C(=O)C5=C(C4=O)C(=CC=C5)OC)O)(C(=O)CO)O)NCNC(=O)C6=CC=CC=C6O)O	InChI=1S/C35H36N2O13/c1-15-29(41)19(36-14-37-34(46)16-6-3-4-8-20(16)39)10-24(49-15)50-22-12-35(47,23(40)13-38)11-18-26(22)33(45)28-27(31(18)43)30(42)17-7-5-9-21(48-2)25(17)32(28)44/h3-9,15,19,22,24,29,36,38-39,41,43,45,47H,10-14H2,1-2H3,(H,37,46)/t15-,19-,22-,24-,29+,35-/m0/s1	(1S,3S)-3,5,12-trihydroxy-3-(hydroxyacetyl)-10-methoxy-6,11-dioxo-1,2,3,4,6,11-hexahydrotetracen-1-yl 2,3,6-trideoxy-3-({[(2-hydroxybenzoyl)amino]methyl}amino)-alpha-L-lyxo-hexopyranoside	http://rdf.ebi.ac.uk/resource/chembl/molecule/CHEMBL266892	IC50	=	80	nM		7.1	http://identifiers.org/pubmed/15588086
http://rdf.ebi.ac.uk/resource/chembl/activity/CHEMBL_ACT_1840671	Anti-estrogen binding site (AEBS)	http://rdf.ebi.ac.uk/terms/chembl#ProteinComplex	http://rdf.ebi.ac.uk/resource/chembl/target/CHEMBL612409	3-beta-hydroxysteroid-Delta(8),Delta(7)-isomerase (Homo sapiens)	http://www.conceptwiki.org/concept/b3128c8b-6e5c-4d71-aada-1ffa52b43cdc	Homo sapiens	http://rdf.ebi.ac.uk/resource/chembl/assay/CHEMBL918651	Homo sapiens	Growth inhibition of MDA-MB-435 cells containing antiestrogen binding sites	C[C@H]1[C@H]([C@H](C[C@@H](O1)O[C@H]2C[C@@](CC3=C2C(=C4C(=C3O)C(=O)C5=C(C4=O)C(=CC=C5)OC)O)(C(=O)CO)O)N)O	InChI=1S/C27H29NO11/c1-10-22(31)13(28)6-17(38-10)39-15-8-27(36,16(30)9-29)7-12-19(15)26(35)21-20(24(12)33)23(32)11-4-3-5-14(37-2)18(11)25(21)34/h3-5,10,13,15,17,22,29,31,33,35-36H,6-9,28H2,1-2H3/t10-,13-,15-,17-,22+,27-/m0/s1	Doxorubicin	http://rdf.ebi.ac.uk/resource/chembl/molecule/CHEMBL53463	IC50	=	150	nM		6.82	http://identifiers.org/pubmed/15588086
http://rdf.ebi.ac.uk/resource/chembl/activity/CHEMBL_ACT_1840672	Anti-estrogen binding site (AEBS)	http://rdf.ebi.ac.uk/terms/chembl#ProteinComplex	http://rdf.ebi.ac.uk/resource/chembl/target/CHEMBL612409	3-beta-hydroxysteroid-Delta(8),Delta(7)-isomerase (Homo sapiens)	http://www.conceptwiki.org/concept/b3128c8b-6e5c-4d71-aada-1ffa52b43cdc	Homo sapiens	http://rdf.ebi.ac.uk/resource/chembl/assay/CHEMBL918651	Homo sapiens	Growth inhibition of MDA-MB-435 cells containing antiestrogen binding sites	CC/C(=C(/C1=CC=C(C=C1)O)\C2=CC=C(C=C2)OCCN(C)CCOCCOCCO/N=C/C3=CC(=C(C=C3)O)C(=O)NCN[C@H]4C[C@@H](O[C@H]([C@H]4O)C)O[C@H]5C[C@@](CC6=C5C(=C7C(=C6O)C(=O)C8=C(C7=O)C(=CC=C8)OC)O)(C(=O)CO)O)/C9=CC=CC=C9	InChI=1S/C67H74N4O18/c1-5-46(41-10-7-6-8-11-41)56(42-15-19-44(73)20-16-42)43-17-21-45(22-18-43)86-27-25-71(3)24-26-84-28-29-85-30-31-87-70-36-40-14-23-51(74)48(32-40)66(81)69-38-68-50-33-55(88-39(2)61(50)76)89-53-35-67(82,54(75)37-72)34-49-58(53)65(80)60-59(63(49)78)62(77)47-12-9-13-52(83-4)57(47)64(60)79/h6-23,32,36,39,50,53,55,61,68,72-74,76,78,80,82H,5,24-31,33-35,37-38H2,1-4H3,(H,69,81)/b56-4…	(1S,3S)-3,5,12-trihydroxy-3-(hydroxyacetyl)-10-methoxy-6,11-dioxo-1,2,3,4,6,11-hexahydrotetracen-1-yl 2,3,6-trideoxy-3-{[({2-hydroxy-5-[(1E)-14-{4-[(1E)-1-(4-hydroxyphenyl)-2-phenylbut-1-en-1-yl]phenoxy}-12-methyl-3,6,9-trioxa-2,12-diazatetradec-1-en-1-yl]benzoyl}amino)methyl]amino}-alpha-L-lyxo-hexopyranoside	http://rdf.ebi.ac.uk/resource/chembl/molecule/CHEMBL222694	IC50	=	40	nM		7.4	http://identifiers.org/pubmed/15588086
http://rdf.ebi.ac.uk/resource/chembl/activity/CHEMBL_ACT_1840673	Anti-estrogen binding site (AEBS)	http://rdf.ebi.ac.uk/terms/chembl#ProteinComplex	http://rdf.ebi.ac.uk/resource/chembl/target/CHEMBL612409	3-beta-hydroxysteroid-Delta(8),Delta(7)-isomerase (Homo sapiens)	http://www.conceptwiki.org/concept/b3128c8b-6e5c-4d71-aada-1ffa52b43cdc	Homo sapiens	http://rdf.ebi.ac.uk/resource/chembl/assay/CHEMBL918651	Homo sapiens	Growth inhibition of MDA-MB-435 cells containing antiestrogen binding sites	C[C@H]1[C@H]([C@H](C[C@@H](O1)O[C@H]2C[C@@](CC3=C2C(=C4C(=C3O)C(=O)C5=C(C4=O)C(=CC=C5)OC)O)(C(=O)CO)O)NCNC(=O)C6=CC=CC=C6O)O	InChI=1S/C35H36N2O13/c1-15-29(41)19(36-14-37-34(46)16-6-3-4-8-20(16)39)10-24(49-15)50-22-12-35(47,23(40)13-38)11-18-26(22)33(45)28-27(31(18)43)30(42)17-7-5-9-21(48-2)25(17)32(28)44/h3-9,15,19,22,24,29,36,38-39,41,43,45,47H,10-14H2,1-2H3,(H,37,46)/t15-,19-,22-,24-,29+,35-/m0/s1	(1S,3S)-3,5,12-trihydroxy-3-(hydroxyacetyl)-10-methoxy-6,11-dioxo-1,2,3,4,6,11-hexahydrotetracen-1-yl 2,3,6-trideoxy-3-({[(2-hydroxybenzoyl)amino]methyl}amino)-alpha-L-lyxo-hexopyranoside	http://rdf.ebi.ac.uk/resource/chembl/molecule/CHEMBL266892	IC50	=	50	nM		7.3	http://identifiers.org/pubmed/15588086
http://rdf.ebi.ac.uk/resource/chembl/activity/CHEMBL_ACT_1840676	Anti-estrogen binding site (AEBS)	http://rdf.ebi.ac.uk/terms/chembl#ProteinComplex	http://rdf.ebi.ac.uk/resource/chembl/target/CHEMBL612409	3-beta-hydroxysteroid-Delta(8),Delta(7)-isomerase (Homo sapiens)	http://www.conceptwiki.org/concept/b3128c8b-6e5c-4d71-aada-1ffa52b43cdc	Homo sapiens	http://rdf.ebi.ac.uk/resource/chembl/assay/CHEMBL918655	Homo sapiens	Displacement of 0.05 nM [3H]tamoxifen from AEBS in MCF7 cell lysate relative to E/Z-4-hydroxytamoxifen	CC/C(=C(/C1=CC=C(C=C1)O)\C2=CC=C(C=C2)OCCN(C)CCOCCOCCO/N=C/C3=CC(=C(C=C3)O)C(=O)NCN[C@H]4C[C@@H](O[C@H]([C@H]4O)C)O[C@H]5C[C@@](CC6=C5C(=C7C(=C6O)C(=O)C8=C(C7=O)C(=CC=C8)OC)O)(C(=O)CO)O)/C9=CC=CC=C9	InChI=1S/C67H74N4O18/c1-5-46(41-10-7-6-8-11-41)56(42-15-19-44(73)20-16-42)43-17-21-45(22-18-43)86-27-25-71(3)24-26-84-28-29-85-30-31-87-70-36-40-14-23-51(74)48(32-40)66(81)69-38-68-50-33-55(88-39(2)61(50)76)89-53-35-67(82,54(75)37-72)34-49-58(53)65(80)60-59(63(49)78)62(77)47-12-9-13-52(83-4)57(47)64(60)79/h6-23,32,36,39,50,53,55,61,68,72-74,76,78,80,82H,5,24-31,33-35,37-38H2,1-4H3,(H,69,81)/b56-4…	(1S,3S)-3,5,12-trihydroxy-3-(hydroxyacetyl)-10-methoxy-6,11-dioxo-1,2,3,4,6,11-hexahydrotetracen-1-yl 2,3,6-trideoxy-3-{[({2-hydroxy-5-[(1E)-14-{4-[(1E)-1-(4-hydroxyphenyl)-2-phenylbut-1-en-1-yl]phenoxy}-12-methyl-3,6,9-trioxa-2,12-diazatetradec-1-en-1-yl]benzoyl}amino)methyl]amino}-alpha-L-lyxo-hexopyranoside	http://rdf.ebi.ac.uk/resource/chembl/molecule/CHEMBL222694	Activity	=	70	%			http://identifiers.org/pubmed/15588086
http://rdf.ebi.ac.uk/resource/chembl/activity/CHEMBL_ACT_1840677	Anti-estrogen binding site (AEBS)	http://rdf.ebi.ac.uk/terms/chembl#ProteinComplex	http://rdf.ebi.ac.uk/resource/chembl/target/CHEMBL612409	3-beta-hydroxysteroid-Delta(8),Delta(7)-isomerase (Homo sapiens)	http://www.conceptwiki.org/concept/b3128c8b-6e5c-4d71-aada-1ffa52b43cdc	Homo sapiens	http://rdf.ebi.ac.uk/resource/chembl/assay/CHEMBL918656	Homo sapiens	Displacement of 0.5 nM [3H]tamoxifen from AEBS in MCF7 cell lysate relative to E/Z-4-hydroxytamoxifen	CC/C(=C(/C1=CC=C(C=C1)O)\C2=CC=C(C=C2)OCCN(C)CCOCCOCCO/N=C/C3=CC(=C(C=C3)O)C(=O)NCN[C@H]4C[C@@H](O[C@H]([C@H]4O)C)O[C@H]5C[C@@](CC6=C5C(=C7C(=C6O)C(=O)C8=C(C7=O)C(=CC=C8)OC)O)(C(=O)CO)O)/C9=CC=CC=C9	InChI=1S/C67H74N4O18/c1-5-46(41-10-7-6-8-11-41)56(42-15-19-44(73)20-16-42)43-17-21-45(22-18-43)86-27-25-71(3)24-26-84-28-29-85-30-31-87-70-36-40-14-23-51(74)48(32-40)66(81)69-38-68-50-33-55(88-39(2)61(50)76)89-53-35-67(82,54(75)37-72)34-49-58(53)65(80)60-59(63(49)78)62(77)47-12-9-13-52(83-4)57(47)64(60)79/h6-23,32,36,39,50,53,55,61,68,72-74,76,78,80,82H,5,24-31,33-35,37-38H2,1-4H3,(H,69,81)/b56-4…	(1S,3S)-3,5,12-trihydroxy-3-(hydroxyacetyl)-10-methoxy-6,11-dioxo-1,2,3,4,6,11-hexahydrotetracen-1-yl 2,3,6-trideoxy-3-{[({2-hydroxy-5-[(1E)-14-{4-[(1E)-1-(4-hydroxyphenyl)-2-phenylbut-1-en-1-yl]phenoxy}-12-methyl-3,6,9-trioxa-2,12-diazatetradec-1-en-1-yl]benzoyl}amino)methyl]amino}-alpha-L-lyxo-hexopyranoside	http://rdf.ebi.ac.uk/resource/chembl/molecule/CHEMBL222694	Activity	=	72	%			http://identifiers.org/pubmed/15588086
http://rdf.ebi.ac.uk/resource/chembl/activity/CHEMBL_ACT_1840678	Anti-estrogen binding site (AEBS)	http://rdf.ebi.ac.uk/terms/chembl#ProteinComplex	http://rdf.ebi.ac.uk/resource/chembl/target/CHEMBL612409	3-beta-hydroxysteroid-Delta(8),Delta(7)-isomerase (Homo sapiens)	http://www.conceptwiki.org/concept/b3128c8b-6e5c-4d71-aada-1ffa52b43cdc	Homo sapiens	http://rdf.ebi.ac.uk/resource/chembl/assay/CHEMBL918657	Homo sapiens	Displacement of 5 nM [3H]tamoxifen from AEBS in MCF7 cell lysate relative to E/Z-4-hydroxytamoxifen	CC/C(=C(/C1=CC=C(C=C1)O)\C2=CC=C(C=C2)OCCN(C)CCOCCOCCO/N=C/C3=CC(=C(C=C3)O)C(=O)NCN[C@H]4C[C@@H](O[C@H]([C@H]4O)C)O[C@H]5C[C@@](CC6=C5C(=C7C(=C6O)C(=O)C8=C(C7=O)C(=CC=C8)OC)O)(C(=O)CO)O)/C9=CC=CC=C9	InChI=1S/C67H74N4O18/c1-5-46(41-10-7-6-8-11-41)56(42-15-19-44(73)20-16-42)43-17-21-45(22-18-43)86-27-25-71(3)24-26-84-28-29-85-30-31-87-70-36-40-14-23-51(74)48(32-40)66(81)69-38-68-50-33-55(88-39(2)61(50)76)89-53-35-67(82,54(75)37-72)34-49-58(53)65(80)60-59(63(49)78)62(77)47-12-9-13-52(83-4)57(47)64(60)79/h6-23,32,36,39,50,53,55,61,68,72-74,76,78,80,82H,5,24-31,33-35,37-38H2,1-4H3,(H,69,81)/b56-4…	(1S,3S)-3,5,12-trihydroxy-3-(hydroxyacetyl)-10-methoxy-6,11-dioxo-1,2,3,4,6,11-hexahydrotetracen-1-yl 2,3,6-trideoxy-3-{[({2-hydroxy-5-[(1E)-14-{4-[(1E)-1-(4-hydroxyphenyl)-2-phenylbut-1-en-1-yl]phenoxy}-12-methyl-3,6,9-trioxa-2,12-diazatetradec-1-en-1-yl]benzoyl}amino)methyl]amino}-alpha-L-lyxo-hexopyranoside	http://rdf.ebi.ac.uk/resource/chembl/molecule/CHEMBL222694	Activity	=	48	%			http://identifiers.org/pubmed/15588086
http://rdf.ebi.ac.uk/resource/chembl/activity/CHEMBL_ACT_1840682	Anti-estrogen binding site (AEBS)	http://rdf.ebi.ac.uk/terms/chembl#ProteinComplex	http://rdf.ebi.ac.uk/resource/chembl/target/CHEMBL612409	3-beta-hydroxysteroid-Delta(8),Delta(7)-isomerase (Homo sapiens)	http://www.conceptwiki.org/concept/b3128c8b-6e5c-4d71-aada-1ffa52b43cdc	Homo sapiens	http://rdf.ebi.ac.uk/resource/chembl/assay/CHEMBL918659	Homo sapiens	Binding affinity at AEBS	CC/C(=C(/C1=CC=C(C=C1)O)\C2=CC=C(C=C2)OCCN(C)CCOCCOCCO/N=C/C3=CC(=C(C=C3)O)C(=O)NCN[C@H]4C[C@@H](O[C@H]([C@H]4O)C)O[C@H]5C[C@@](CC6=C5C(=C7C(=C6O)C(=O)C8=C(C7=O)C(=CC=C8)OC)O)(C(=O)CO)O)/C9=CC=CC=C9	InChI=1S/C67H74N4O18/c1-5-46(41-10-7-6-8-11-41)56(42-15-19-44(73)20-16-42)43-17-21-45(22-18-43)86-27-25-71(3)24-26-84-28-29-85-30-31-87-70-36-40-14-23-51(74)48(32-40)66(81)69-38-68-50-33-55(88-39(2)61(50)76)89-53-35-67(82,54(75)37-72)34-49-58(53)65(80)60-59(63(49)78)62(77)47-12-9-13-52(83-4)57(47)64(60)79/h6-23,32,36,39,50,53,55,61,68,72-74,76,78,80,82H,5,24-31,33-35,37-38H2,1-4H3,(H,69,81)/b56-4…	(1S,3S)-3,5,12-trihydroxy-3-(hydroxyacetyl)-10-methoxy-6,11-dioxo-1,2,3,4,6,11-hexahydrotetracen-1-yl 2,3,6-trideoxy-3-{[({2-hydroxy-5-[(1E)-14-{4-[(1E)-1-(4-hydroxyphenyl)-2-phenylbut-1-en-1-yl]phenoxy}-12-methyl-3,6,9-trioxa-2,12-diazatetradec-1-en-1-yl]benzoyl}amino)methyl]amino}-alpha-L-lyxo-hexopyranoside	http://rdf.ebi.ac.uk/resource/chembl/molecule/CHEMBL222694	Activity	=	60	%			http://identifiers.org/pubmed/15588086
http://rdf.ebi.ac.uk/resource/chembl/activity/CHEMBL_ACT_206678	Anti-estrogen binding site (AEBS)	http://rdf.ebi.ac.uk/terms/chembl#ProteinComplex	http://rdf.ebi.ac.uk/resource/chembl/target/CHEMBL612409	3-beta-hydroxysteroid-Delta(8),Delta(7)-isomerase (Homo sapiens)	http://www.conceptwiki.org/concept/b3128c8b-6e5c-4d71-aada-1ffa52b43cdc	Homo sapiens	http://rdf.ebi.ac.uk/resource/chembl/assay/CHEMBL884027	Homo sapiens	Displacement of [3H]tamoxifen from antiestrogen binding site (AEBS)	CCN(CC)CCOC1=CC=C(C=C1)/C(=C(\C2=CC=CC=C2)/Cl)/C3=CC(=C(C=C3)O)OC	InChI=1S/C27H30ClNO3/c1-4-29(5-2)17-18-32-23-14-11-20(12-15-23)26(27(28)21-9-7-6-8-10-21)22-13-16-24(30)25(19-22)31-3/h6-16,19,30H,4-5,17-18H2,1-3H3/b27-26-	4-[(Z)-2-chloro-1-{4-[2-(diethylamino)ethoxy]phenyl}-2-phenylethenyl]-2-methoxyphenol	http://rdf.ebi.ac.uk/resource/chembl/molecule/CHEMBL955	IC50	=	22	nM		7.66	http://identifiers.org/pubmed/2909731
http://rdf.ebi.ac.uk/resource/chembl/activity/CHEMBL_ACT_206679	Anti-estrogen binding site (AEBS)	http://rdf.ebi.ac.uk/terms/chembl#ProteinComplex	http://rdf.ebi.ac.uk/resource/chembl/target/CHEMBL612409	3-beta-hydroxysteroid-Delta(8),Delta(7)-isomerase (Homo sapiens)	http://www.conceptwiki.org/concept/b3128c8b-6e5c-4d71-aada-1ffa52b43cdc	Homo sapiens	http://rdf.ebi.ac.uk/resource/chembl/assay/CHEMBL848618	Homo sapiens	Relative binding affinity for antiestrogen binding site compared to tamoxifen	CCN(CC)CCOC1=CC=C(C=C1)/C(=C(\C2=CC=CC=C2)/Cl)/C3=CC(=C(C=C3)O)OC	InChI=1S/C27H30ClNO3/c1-4-29(5-2)17-18-32-23-14-11-20(12-15-23)26(27(28)21-9-7-6-8-10-21)22-13-16-24(30)25(19-22)31-3/h6-16,19,30H,4-5,17-18H2,1-3H3/b27-26-	4-[(Z)-2-chloro-1-{4-[2-(diethylamino)ethoxy]phenyl}-2-phenylethenyl]-2-methoxyphenol	http://rdf.ebi.ac.uk/resource/chembl/molecule/CHEMBL955	Ratio	=	55				http://identifiers.org/pubmed/2909731
http://rdf.ebi.ac.uk/resource/chembl/activity/CHEMBL_ACT_216040	Anti-estrogen binding site (AEBS)	http://rdf.ebi.ac.uk/terms/chembl#ProteinComplex	http://rdf.ebi.ac.uk/resource/chembl/target/CHEMBL612409	3-beta-hydroxysteroid-Delta(8),Delta(7)-isomerase (Homo sapiens)	http://www.conceptwiki.org/concept/b3128c8b-6e5c-4d71-aada-1ffa52b43cdc	Homo sapiens	http://rdf.ebi.ac.uk/resource/chembl/assay/CHEMBL884027	Homo sapiens	Displacement of [3H]tamoxifen from antiestrogen binding site (AEBS)	CC/C(=C(\C1=CC=CC=C1)/C2=CC=C(C=C2)OCCN(C)C)/C3=CC=CC=C3	InChI=1S/C26H29NO/c1-4-25(21-11-7-5-8-12-21)26(22-13-9-6-10-14-22)23-15-17-24(18-16-23)28-20-19-27(2)3/h5-18H,4,19-20H2,1-3H3/b26-25-	Tamoxifen	http://rdf.ebi.ac.uk/resource/chembl/molecule/CHEMBL83	IC50	=	12	nM		7.92	http://identifiers.org/pubmed/2909731
http://rdf.ebi.ac.uk/resource/chembl/activity/CHEMBL_ACT_216041	Anti-estrogen binding site (AEBS)	http://rdf.ebi.ac.uk/terms/chembl#ProteinComplex	http://rdf.ebi.ac.uk/resource/chembl/target/CHEMBL612409	3-beta-hydroxysteroid-Delta(8),Delta(7)-isomerase (Homo sapiens)	http://www.conceptwiki.org/concept/b3128c8b-6e5c-4d71-aada-1ffa52b43cdc	Homo sapiens	http://rdf.ebi.ac.uk/resource/chembl/assay/CHEMBL699007	Homo sapiens	Relative binding affinity for antiestrogen binding site compared to tamoxifen	CC/C(=C(\C1=CC=CC=C1)/C2=CC=C(C=C2)OCCN(C)C)/C3=CC=CC=C3	InChI=1S/C26H29NO/c1-4-25(21-11-7-5-8-12-21)26(22-13-9-6-10-14-22)23-15-17-24(18-16-23)28-20-19-27(2)3/h5-18H,4,19-20H2,1-3H3/b26-25-	Tamoxifen	http://rdf.ebi.ac.uk/resource/chembl/molecule/CHEMBL83	Ratio	=	100				http://identifiers.org/pubmed/2909731
http://rdf.ebi.ac.uk/resource/chembl/activity/CHEMBL_ACT_222013	Anti-estrogen binding site (AEBS)	http://rdf.ebi.ac.uk/terms/chembl#ProteinComplex	http://rdf.ebi.ac.uk/resource/chembl/target/CHEMBL612409	3-beta-hydroxysteroid-Delta(8),Delta(7)-isomerase (Homo sapiens)	http://www.conceptwiki.org/concept/b3128c8b-6e5c-4d71-aada-1ffa52b43cdc	Homo sapiens	http://rdf.ebi.ac.uk/resource/chembl/assay/CHEMBL884027	Homo sapiens	Displacement of [3H]tamoxifen from antiestrogen binding site (AEBS)	CCN(CC)CCOC1=CC=C(C=C1)/C(=C(\C2=CC(=C(C=C2)O)OC)/Cl)/C3=CC=CC=C3	InChI=1S/C27H30ClNO3/c1-4-29(5-2)17-18-32-23-14-11-21(12-15-23)26(20-9-7-6-8-10-20)27(28)22-13-16-24(30)25(19-22)31-3/h6-16,19,30H,4-5,17-18H2,1-3H3/b27-26+	4-[(E)-1-chloro-2-{4-[2-(diethylamino)ethoxy]phenyl}-2-phenylethenyl]-2-methoxyphenol	http://rdf.ebi.ac.uk/resource/chembl/molecule/CHEMBL292185	IC50	=	32	nM		7.49	http://identifiers.org/pubmed/2909731
http://rdf.ebi.ac.uk/resource/chembl/activity/CHEMBL_ACT_222014	Anti-estrogen binding site (AEBS)	http://rdf.ebi.ac.uk/terms/chembl#ProteinComplex	http://rdf.ebi.ac.uk/resource/chembl/target/CHEMBL612409	3-beta-hydroxysteroid-Delta(8),Delta(7)-isomerase (Homo sapiens)	http://www.conceptwiki.org/concept/b3128c8b-6e5c-4d71-aada-1ffa52b43cdc	Homo sapiens	http://rdf.ebi.ac.uk/resource/chembl/assay/CHEMBL848618	Homo sapiens	Relative binding affinity for antiestrogen binding site compared to tamoxifen	CCN(CC)CCOC1=CC=C(C=C1)/C(=C(\C2=CC(=C(C=C2)O)OC)/Cl)/C3=CC=CC=C3	InChI=1S/C27H30ClNO3/c1-4-29(5-2)17-18-32-23-14-11-21(12-15-23)26(20-9-7-6-8-10-20)27(28)22-13-16-24(30)25(19-22)31-3/h6-16,19,30H,4-5,17-18H2,1-3H3/b27-26+	4-[(E)-1-chloro-2-{4-[2-(diethylamino)ethoxy]phenyl}-2-phenylethenyl]-2-methoxyphenol	http://rdf.ebi.ac.uk/resource/chembl/molecule/CHEMBL292185	Ratio	=	38				http://identifiers.org/pubmed/2909731
http://rdf.ebi.ac.uk/resource/chembl/activity/CHEMBL_ACT_2323838	Anti-estrogen binding site (AEBS)	http://rdf.ebi.ac.uk/terms/chembl#ProteinComplex	http://rdf.ebi.ac.uk/resource/chembl/target/CHEMBL612409	3-beta-hydroxysteroid-Delta(8),Delta(7)-isomerase (Homo sapiens)	http://www.conceptwiki.org/concept/b3128c8b-6e5c-4d71-aada-1ffa52b43cdc	Homo sapiens	http://rdf.ebi.ac.uk/resource/chembl/assay/CHEMBL1008660	Rattus norvegicus	Displacement of [3H]tamoxifen from antiestrogen binding site in Sprague-Dawley rat liver by liquid scintillation counting	C[C@@H]([C@H]1CC[C@@H]2[C@@]1(CC[C@H]3[C@H]2CC[C@@H]4[C@@]3(CC=C(C4=O)N5C[C@H](C5=O)C(C)C)C)C)N(C)C	InChI=1S/C29H46N2O2/c1-17(2)20-16-31(27(20)33)25-13-15-29(5)23-12-14-28(4)21(18(3)30(6)7)10-11-22(28)19(23)8-9-24(29)26(25)32/h13,17-24H,8-12,14-16H2,1-7H3/t18-,19-,20-,21+,22-,23-,24-,28+,29+/m0/s1	(5alpha,20S)-20-(Dimethylamino)-3-[(3R)-3-isopropyl-2-oxo-1-azetidinyl]pregn-2-en-4-one	http://rdf.ebi.ac.uk/resource/chembl/molecule/CHEMBL457817	IC50	=	2800	nM		5.55	http://identifiers.org/pubmed/9784163
http://rdf.ebi.ac.uk/resource/chembl/activity/CHEMBL_ACT_2323839	Anti-estrogen binding site (AEBS)	http://rdf.ebi.ac.uk/terms/chembl#ProteinComplex	http://rdf.ebi.ac.uk/resource/chembl/target/CHEMBL612409	3-beta-hydroxysteroid-Delta(8),Delta(7)-isomerase (Homo sapiens)	http://www.conceptwiki.org/concept/b3128c8b-6e5c-4d71-aada-1ffa52b43cdc	Homo sapiens	http://rdf.ebi.ac.uk/resource/chembl/assay/CHEMBL1008660	Rattus norvegicus	Displacement of [3H]tamoxifen from antiestrogen binding site in Sprague-Dawley rat liver by liquid scintillation counting	C[C@@H]([C@H]1CC[C@@H]2[C@@]1(CC[C@H]3[C@H]2CC[C@@H]4[C@@]3(CC[C@H](C4)N(C)C(=O)C=C(C)C)C)C)N(C)C	InChI=1S/C29H50N2O/c1-19(2)17-27(32)31(8)22-13-15-28(4)21(18-22)9-10-23-25-12-11-24(20(3)30(6)7)29(25,5)16-14-26(23)28/h17,20-26H,9-16,18H2,1-8H3/t20-,21-,22+,23-,24+,25-,26-,28-,29+/m0/s1	N-[(3alpha,5alpha,20S)-20-(Dimethylamino)pregnan-3-yl]-N,3-dimethyl-2-butenamide	http://rdf.ebi.ac.uk/resource/chembl/molecule/CHEMBL464782	IC50	=	600	nM		6.22	http://identifiers.org/pubmed/9784163
http://rdf.ebi.ac.uk/resource/chembl/activity/CHEMBL_ACT_2323840	Anti-estrogen binding site (AEBS)	http://rdf.ebi.ac.uk/terms/chembl#ProteinComplex	http://rdf.ebi.ac.uk/resource/chembl/target/CHEMBL612409	3-beta-hydroxysteroid-Delta(8),Delta(7)-isomerase (Homo sapiens)	http://www.conceptwiki.org/concept/b3128c8b-6e5c-4d71-aada-1ffa52b43cdc	Homo sapiens	http://rdf.ebi.ac.uk/resource/chembl/assay/CHEMBL1008660	Rattus norvegicus	Displacement of [3H]tamoxifen from antiestrogen binding site in Sprague-Dawley rat liver by liquid scintillation counting	C[C@@H]([C@H]1CC[C@@H]2[C@@]1(CC[C@H]3[C@H]2CC[C@@H]4[C@@]3(CC[C@@H](C4)NC(=O)C5=CC=CC=C5)C)C)N(C)C	InChI=1S/C30H46N2O/c1-20(32(4)5)25-13-14-26-24-12-11-22-19-23(31-28(33)21-9-7-6-8-10-21)15-17-29(22,2)27(24)16-18-30(25,26)3/h6-10,20,22-27H,11-19H2,1-5H3,(H,31,33)/t20-,22-,23-,24-,25+,26-,27-,29-,30+/m0/s1	epi-Pachysamine D	http://rdf.ebi.ac.uk/resource/chembl/molecule/CHEMBL136933	IC50	>	20000	nM			http://identifiers.org/pubmed/9784163
http://rdf.ebi.ac.uk/resource/chembl/activity/CHEMBL_ACT_2323841	Anti-estrogen binding site (AEBS)	http://rdf.ebi.ac.uk/terms/chembl#ProteinComplex	http://rdf.ebi.ac.uk/resource/chembl/target/CHEMBL612409	3-beta-hydroxysteroid-Delta(8),Delta(7)-isomerase (Homo sapiens)	http://www.conceptwiki.org/concept/b3128c8b-6e5c-4d71-aada-1ffa52b43cdc	Homo sapiens	http://rdf.ebi.ac.uk/resource/chembl/assay/CHEMBL1008660	Rattus norvegicus	Displacement of [3H]tamoxifen from antiestrogen binding site in Sprague-Dawley rat liver by liquid scintillation counting	C[C@@H]([C@H]1CC[C@@H]2[C@@]1(CC[C@H]3[C@H]2CC[C@@H]4[C@@]3(CC=C(C4=O)NC(=O)C5=CC=CC=C5)C)C)N(C)C	InChI=1S/C30H42N2O2/c1-19(32(4)5)22-13-14-23-21-11-12-25-27(33)26(31-28(34)20-9-7-6-8-10-20)16-18-30(25,3)24(21)15-17-29(22,23)2/h6-10,16,19,21-25H,11-15,17-18H2,1-5H3,(H,31,34)/t19-,21-,22+,23-,24-,25-,29+,30+/m0/s1	N-[(5alpha,20S)-20-(Dimethylamino)-4-oxopregn-2-en-3-yl]benzamide	http://rdf.ebi.ac.uk/resource/chembl/molecule/CHEMBL335133	IC50	=	8000	nM		5.1	http://identifiers.org/pubmed/9784163
http://rdf.ebi.ac.uk/resource/chembl/activity/CHEMBL_ACT_2323842	Anti-estrogen binding site (AEBS)	http://rdf.ebi.ac.uk/terms/chembl#ProteinComplex	http://rdf.ebi.ac.uk/resource/chembl/target/CHEMBL612409	3-beta-hydroxysteroid-Delta(8),Delta(7)-isomerase (Homo sapiens)	http://www.conceptwiki.org/concept/b3128c8b-6e5c-4d71-aada-1ffa52b43cdc	Homo sapiens	http://rdf.ebi.ac.uk/resource/chembl/assay/CHEMBL1008660	Rattus norvegicus	Displacement of [3H]tamoxifen from antiestrogen binding site in Sprague-Dawley rat liver by liquid scintillation counting	C[C@@H]([C@H]1CC[C@@H]2[C@@]1(CC[C@H]3[C@H]2CC[C@@H]4[C@@]3(CC[C@@]5(C4)C6=CC=CC=C6C(=O)N5C)C)C)N(C)C	InChI=1S/C31H46N2O/c1-20(32(4)5)24-13-14-25-22-12-11-21-19-31(27-10-8-7-9-23(27)28(34)33(31)6)18-17-29(21,2)26(22)15-16-30(24,25)3/h7-10,20-22,24-26H,11-19H2,1-6H3/t20-,21-,22-,24+,25-,26-,29-,30+,31+/m0/s1	(3R,5S,8R,9S,10S,13S,14S,17S)-17-[(1S)-1-(Dimethylamino)ethyl]-2',10,13-trimethyl-1,2,4,5,6,7,8,9,10,11,12,13,14,15,16,17-hexadecahydrospiro[cyclopenta[a]phenanthrene-3,1'-isoindol]-3'(2'H)-one	http://rdf.ebi.ac.uk/resource/chembl/molecule/CHEMBL456512	IC50	=	7400	nM		5.13	http://identifiers.org/pubmed/9784163
http://rdf.ebi.ac.uk/resource/chembl/activity/CHEMBL_ACT_2323843	Anti-estrogen binding site (AEBS)	http://rdf.ebi.ac.uk/terms/chembl#ProteinComplex	http://rdf.ebi.ac.uk/resource/chembl/target/CHEMBL612409	3-beta-hydroxysteroid-Delta(8),Delta(7)-isomerase (Homo sapiens)	http://www.conceptwiki.org/concept/b3128c8b-6e5c-4d71-aada-1ffa52b43cdc	Homo sapiens	http://rdf.ebi.ac.uk/resource/chembl/assay/CHEMBL1008660	Rattus norvegicus	Displacement of [3H]tamoxifen from antiestrogen binding site in Sprague-Dawley rat liver by liquid scintillation counting	C[C@@H]([C@H]1CC[C@@H]2[C@@]1(CC[C@H]3[C@H]2CC=C4[C@@]3(CC[C@@H](C4)OC)C)C)N(C)C	InChI=1S/C24H41NO/c1-16(25(4)5)20-9-10-21-19-8-7-17-15-18(26-6)11-13-23(17,2)22(19)12-14-24(20,21)3/h7,16,18-22H,8-15H2,1-6H3/t16-,18-,19-,20+,21-,22-,23-,24+/m0/s1	(1S)-1-[(3S,8S,9S,10R,13S,14S,17S)-3-methoxy-10,13-dimethyl-2,3,4,7,8,9,11,12,14,15,16,17-dodecahydro-1H-cyclopenta[a]phenanthren-17-yl]-N,N-dimethyl-ethanamine	http://rdf.ebi.ac.uk/resource/chembl/molecule/CHEMBL342394	IC50	=	400	nM		6.4	http://identifiers.org/pubmed/9784163
http://rdf.ebi.ac.uk/resource/chembl/activity/CHEMBL_ACT_2323844	Anti-estrogen binding site (AEBS)	http://rdf.ebi.ac.uk/terms/chembl#ProteinComplex	http://rdf.ebi.ac.uk/resource/chembl/target/CHEMBL612409	3-beta-hydroxysteroid-Delta(8),Delta(7)-isomerase (Homo sapiens)	http://www.conceptwiki.org/concept/b3128c8b-6e5c-4d71-aada-1ffa52b43cdc	Homo sapiens	http://rdf.ebi.ac.uk/resource/chembl/assay/CHEMBL1008660	Rattus norvegicus	Displacement of [3H]tamoxifen from antiestrogen binding site in Sprague-Dawley rat liver by liquid scintillation counting	C[C@@H]([C@H]1CC[C@@H]2[C@@]1(CC[C@H]3[C@H]2CC[C@@H]4[C@@]3(C[C@H]([C@@H]([C@@H]4OC(=O)C)N5C(=O)C6=CC=CC=C6C5=O)O)C)C)N(C)C	InChI=1S/C33H46N2O5/c1-18(34(5)6)23-13-14-24-22-11-12-26-29(40-19(2)36)28(35-30(38)20-9-7-8-10-21(20)31(35)39)27(37)17-33(26,4)25(22)15-16-32(23,24)3/h7-10,18,22-29,37H,11-17H2,1-6H3/t18-,22-,23+,24-,25-,26-,27+,28-,29+,32+,33+/m0/s1	[(2R,3S,4R,5R,8S,9S,10R,13S,14S,17S)-17-[(1S)-1-(dimethylamino)ethyl]-3-(1,3-dioxoisoindolin-2-yl)-2-hydroxy-10,13-dimethyl-2,3,4,5,6,7,8,9,11,12,14,15,16,17-tetradecahydro-1H-cyclopenta[a]phenanthren-4-yl] acetate	http://rdf.ebi.ac.uk/resource/chembl/molecule/CHEMBL505436	IC50	=	6800	nM		5.17	http://identifiers.org/pubmed/9784163
http://rdf.ebi.ac.uk/resource/chembl/activity/CHEMBL_ACT_2323845	Anti-estrogen binding site (AEBS)	http://rdf.ebi.ac.uk/terms/chembl#ProteinComplex	http://rdf.ebi.ac.uk/resource/chembl/target/CHEMBL612409	3-beta-hydroxysteroid-Delta(8),Delta(7)-isomerase (Homo sapiens)	http://www.conceptwiki.org/concept/b3128c8b-6e5c-4d71-aada-1ffa52b43cdc	Homo sapiens	http://rdf.ebi.ac.uk/resource/chembl/assay/CHEMBL1008660	Rattus norvegicus	Displacement of [3H]tamoxifen from antiestrogen binding site in Sprague-Dawley rat liver by liquid scintillation counting	C[C@@H]([C@H]1CC[C@@H]2[C@@]1(CC[C@H]3[C@H]2CC[C@@H]4[C@@]3(CC=C([C@@H]4OC(=O)C)NC(=O)C5=CC=CC=C5)C)C)N(C)C	InChI=1S/C32H46N2O3/c1-20(34(5)6)24-14-15-25-23-12-13-27-29(37-21(2)35)28(33-30(36)22-10-8-7-9-11-22)17-19-32(27,4)26(23)16-18-31(24,25)3/h7-11,17,20,23-27,29H,12-16,18-19H2,1-6H3,(H,33,36)/t20-,23-,24+,25-,26-,27-,29+,31+,32+/m0/s1	[(4R,5R,8S,9S,10R,13S,14S,17S)-3-benzamido-17-[(1S)-1-(dimethylamino)ethyl]-10,13-dimethyl-4,5,6,7,8,9,11,12,14,15,16,17-dodecahydro-1H-cyclopenta[a]phenanthren-4-yl] acetate	http://rdf.ebi.ac.uk/resource/chembl/molecule/CHEMBL455316	IC50	=	600	nM		6.22	http://identifiers.org/pubmed/9784163
http://rdf.ebi.ac.uk/resource/chembl/activity/CHEMBL_ACT_2323846	Anti-estrogen binding site (AEBS)	http://rdf.ebi.ac.uk/terms/chembl#ProteinComplex	http://rdf.ebi.ac.uk/resource/chembl/target/CHEMBL612409	3-beta-hydroxysteroid-Delta(8),Delta(7)-isomerase (Homo sapiens)	http://www.conceptwiki.org/concept/b3128c8b-6e5c-4d71-aada-1ffa52b43cdc	Homo sapiens	http://rdf.ebi.ac.uk/resource/chembl/assay/CHEMBL1008660	Rattus norvegicus	Displacement of [3H]tamoxifen from antiestrogen binding site in Sprague-Dawley rat liver by liquid scintillation counting	C[C@@H]([C@H]1[C@H](C[C@@H]2[C@@]1(CC[C@H]3[C@H]2CC[C@@H]4[C@@]3(CC=C(C4=O)N5C[C@H](C5=O)C(C)C)C)C)O)N(C)C	InChI=1S/C29H46N2O3/c1-16(2)19-15-31(27(19)34)23-11-13-28(4)20-10-12-29(5)22(18(20)8-9-21(28)26(23)33)14-24(32)25(29)17(3)30(6)7/h11,16-22,24-25,32H,8-10,12-15H2,1-7H3/t17-,18+,19-,20-,21-,22-,24-,25-,28+,29-/m0/s1	(5alpha,16beta,20S)-20-(Dimethylamino)-16-hydroxy-3-[(3R)-3-isopropyl-2-oxo-1-azetidinyl]pregn-2-en-4-one	http://rdf.ebi.ac.uk/resource/chembl/molecule/CHEMBL458033	IC50	=	3500	nM		5.46	http://identifiers.org/pubmed/9784163
http://rdf.ebi.ac.uk/resource/chembl/activity/CHEMBL_ACT_599758	Anti-estrogen binding site (AEBS)	http://rdf.ebi.ac.uk/terms/chembl#ProteinComplex	http://rdf.ebi.ac.uk/resource/chembl/target/CHEMBL612409	3-beta-hydroxysteroid-Delta(8),Delta(7)-isomerase (Homo sapiens)	http://www.conceptwiki.org/concept/b3128c8b-6e5c-4d71-aada-1ffa52b43cdc	Homo sapiens	http://rdf.ebi.ac.uk/resource/chembl/assay/CHEMBL648152	Homo sapiens	Relative binding affinity for antiestrogen binding site (AEBS) of calf uterus cytosol	CCN(CC)CCOC1=CC=C(C=C1)C(=C(C#N)C2=CC=CC=C2)C3=CC=C(C=C3)OCCN(CC)CC	InChI=1S/C33H41N3O2/c1-5-35(6-2)22-24-37-30-18-14-28(15-19-30)33(32(26-34)27-12-10-9-11-13-27)29-16-20-31(21-17-29)38-25-23-36(7-3)8-4/h9-21H,5-8,22-25H2,1-4H3	3,3-bis{4-[2-(diethylamino)ethoxy]phenyl}-2-phenylprop-2-enenitrile	http://rdf.ebi.ac.uk/resource/chembl/molecule/CHEMBL68236	RBA	=	3.6				http://identifiers.org/pubmed/2769681
http://rdf.ebi.ac.uk/resource/chembl/activity/CHEMBL_ACT_599767	Anti-estrogen binding site (AEBS)	http://rdf.ebi.ac.uk/terms/chembl#ProteinComplex	http://rdf.ebi.ac.uk/resource/chembl/target/CHEMBL612409	3-beta-hydroxysteroid-Delta(8),Delta(7)-isomerase (Homo sapiens)	http://www.conceptwiki.org/concept/b3128c8b-6e5c-4d71-aada-1ffa52b43cdc	Homo sapiens	http://rdf.ebi.ac.uk/resource/chembl/assay/CHEMBL648153	Homo sapiens	Relative binding affinity for antiestrogen binding site (AEBS) of calf uterus 2 hr incubation at 0C	CCN(CC)CCOC1=CC=C(C=C1)C(=C(C#N)C2=CC=CC=C2)C3=CC=C(C=C3)OCCN(CC)CC	InChI=1S/C33H41N3O2/c1-5-35(6-2)22-24-37-30-18-14-28(15-19-30)33(32(26-34)27-12-10-9-11-13-27)29-16-20-31(21-17-29)38-25-23-36(7-3)8-4/h9-21H,5-8,22-25H2,1-4H3	3,3-bis{4-[2-(diethylamino)ethoxy]phenyl}-2-phenylprop-2-enenitrile	http://rdf.ebi.ac.uk/resource/chembl/molecule/CHEMBL68236	RBA	=	3.6				http://identifiers.org/pubmed/2769681
http://rdf.ebi.ac.uk/resource/chembl/activity/CHEMBL_ACT_600967	Anti-estrogen binding site (AEBS)	http://rdf.ebi.ac.uk/terms/chembl#ProteinComplex	http://rdf.ebi.ac.uk/resource/chembl/target/CHEMBL612409	3-beta-hydroxysteroid-Delta(8),Delta(7)-isomerase (Homo sapiens)	http://www.conceptwiki.org/concept/b3128c8b-6e5c-4d71-aada-1ffa52b43cdc	Homo sapiens	http://rdf.ebi.ac.uk/resource/chembl/assay/CHEMBL648152	Homo sapiens	Relative binding affinity for antiestrogen binding site (AEBS) of calf uterus cytosol	CCN(CC)CCOC1=CC=C(C=C1)C(=C(C2=CC=CC=C2)C3=CC=CC=C3)C#N	InChI=1S/C27H28N2O/c1-3-29(4-2)19-20-30-25-17-15-22(16-18-25)26(21-28)27(23-11-7-5-8-12-23)24-13-9-6-10-14-24/h5-18H,3-4,19-20H2,1-2H3	2-(4-(2-(Diethylamino)ethoxy)phenyl)-3,3-diphenylacrylonitrile	http://rdf.ebi.ac.uk/resource/chembl/molecule/CHEMBL302528	RBA	=	41				http://identifiers.org/pubmed/2769681
http://rdf.ebi.ac.uk/resource/chembl/activity/CHEMBL_ACT_600976	Anti-estrogen binding site (AEBS)	http://rdf.ebi.ac.uk/terms/chembl#ProteinComplex	http://rdf.ebi.ac.uk/resource/chembl/target/CHEMBL612409	3-beta-hydroxysteroid-Delta(8),Delta(7)-isomerase (Homo sapiens)	http://www.conceptwiki.org/concept/b3128c8b-6e5c-4d71-aada-1ffa52b43cdc	Homo sapiens	http://rdf.ebi.ac.uk/resource/chembl/assay/CHEMBL648153	Homo sapiens	Relative binding affinity for antiestrogen binding site (AEBS) of calf uterus 2 hr incubation at 0C	CCN(CC)CCOC1=CC=C(C=C1)C(=C(C2=CC=CC=C2)C3=CC=CC=C3)C#N	InChI=1S/C27H28N2O/c1-3-29(4-2)19-20-30-25-17-15-22(16-18-25)26(21-28)27(23-11-7-5-8-12-23)24-13-9-6-10-14-24/h5-18H,3-4,19-20H2,1-2H3	2-(4-(2-(Diethylamino)ethoxy)phenyl)-3,3-diphenylacrylonitrile	http://rdf.ebi.ac.uk/resource/chembl/molecule/CHEMBL302528	RBA	=	41				http://identifiers.org/pubmed/2769681
http://rdf.ebi.ac.uk/resource/chembl/activity/CHEMBL_ACT_602181	Anti-estrogen binding site (AEBS)	http://rdf.ebi.ac.uk/terms/chembl#ProteinComplex	http://rdf.ebi.ac.uk/resource/chembl/target/CHEMBL612409	3-beta-hydroxysteroid-Delta(8),Delta(7)-isomerase (Homo sapiens)	http://www.conceptwiki.org/concept/b3128c8b-6e5c-4d71-aada-1ffa52b43cdc	Homo sapiens	http://rdf.ebi.ac.uk/resource/chembl/assay/CHEMBL648152	Homo sapiens	Relative binding affinity for antiestrogen binding site (AEBS) of calf uterus cytosol	CCN(CC)CCOC1=CC=C(C=C1)/C(=C(/C#N)\C2=CC=CC=C2)/C3=CC=C(C=C3)O	InChI=1S/C27H28N2O2/c1-3-29(4-2)18-19-31-25-16-12-23(13-17-25)27(22-10-14-24(30)15-11-22)26(20-28)21-8-6-5-7-9-21/h5-17,30H,3-4,18-19H2,1-2H3/b27-26-	benzeneacetonitrile, alpha-[[4-[2-(diethylamino)ethoxy]phenyl](4-hydroxyphenyl)methylene]-, (alphaE)-	http://rdf.ebi.ac.uk/resource/chembl/molecule/CHEMBL63877	RBA	=	27				http://identifiers.org/pubmed/2769681
http://rdf.ebi.ac.uk/resource/chembl/activity/CHEMBL_ACT_602190	Anti-estrogen binding site (AEBS)	http://rdf.ebi.ac.uk/terms/chembl#ProteinComplex	http://rdf.ebi.ac.uk/resource/chembl/target/CHEMBL612409	3-beta-hydroxysteroid-Delta(8),Delta(7)-isomerase (Homo sapiens)	http://www.conceptwiki.org/concept/b3128c8b-6e5c-4d71-aada-1ffa52b43cdc	Homo sapiens	http://rdf.ebi.ac.uk/resource/chembl/assay/CHEMBL648153	Homo sapiens	Relative binding affinity for antiestrogen binding site (AEBS) of calf uterus 2 hr incubation at 0C	CCN(CC)CCOC1=CC=C(C=C1)/C(=C(/C#N)\C2=CC=CC=C2)/C3=CC=C(C=C3)O	InChI=1S/C27H28N2O2/c1-3-29(4-2)18-19-31-25-16-12-23(13-17-25)27(22-10-14-24(30)15-11-22)26(20-28)21-8-6-5-7-9-21/h5-17,30H,3-4,18-19H2,1-2H3/b27-26-	benzeneacetonitrile, alpha-[[4-[2-(diethylamino)ethoxy]phenyl](4-hydroxyphenyl)methylene]-, (alphaE)-	http://rdf.ebi.ac.uk/resource/chembl/molecule/CHEMBL63877	RBA	=	27				http://identifiers.org/pubmed/2769681
http://rdf.ebi.ac.uk/resource/chembl/activity/CHEMBL_ACT_610777	Anti-estrogen binding site (AEBS)	http://rdf.ebi.ac.uk/terms/chembl#ProteinComplex	http://rdf.ebi.ac.uk/resource/chembl/target/CHEMBL612409	3-beta-hydroxysteroid-Delta(8),Delta(7)-isomerase (Homo sapiens)	http://www.conceptwiki.org/concept/b3128c8b-6e5c-4d71-aada-1ffa52b43cdc	Homo sapiens	http://rdf.ebi.ac.uk/resource/chembl/assay/CHEMBL648152	Homo sapiens	Relative binding affinity for antiestrogen binding site (AEBS) of calf uterus cytosol	CC/C(=C(\C1=CC=C(C=C1)O)/C2=CC=C(C=C2)OCCN(C)C)/C3=CC=CC=C3	InChI=1S/C26H29NO2/c1-4-25(20-8-6-5-7-9-20)26(21-10-14-23(28)15-11-21)22-12-16-24(17-13-22)29-19-18-27(2)3/h5-17,28H,4,18-19H2,1-3H3/b26-25-	trans-Hydroxytamoxifen	http://rdf.ebi.ac.uk/resource/chembl/molecule/CHEMBL489	RBA	=	40				http://identifiers.org/pubmed/2769681
http://rdf.ebi.ac.uk/resource/chembl/activity/CHEMBL_ACT_610786	Anti-estrogen binding site (AEBS)	http://rdf.ebi.ac.uk/terms/chembl#ProteinComplex	http://rdf.ebi.ac.uk/resource/chembl/target/CHEMBL612409	3-beta-hydroxysteroid-Delta(8),Delta(7)-isomerase (Homo sapiens)	http://www.conceptwiki.org/concept/b3128c8b-6e5c-4d71-aada-1ffa52b43cdc	Homo sapiens	http://rdf.ebi.ac.uk/resource/chembl/assay/CHEMBL648153	Homo sapiens	Relative binding affinity for antiestrogen binding site (AEBS) of calf uterus 2 hr incubation at 0C	CC/C(=C(\C1=CC=C(C=C1)O)/C2=CC=C(C=C2)OCCN(C)C)/C3=CC=CC=C3	InChI=1S/C26H29NO2/c1-4-25(20-8-6-5-7-9-20)26(21-10-14-23(28)15-11-21)22-12-16-24(17-13-22)29-19-18-27(2)3/h5-17,28H,4,18-19H2,1-3H3/b26-25-	trans-Hydroxytamoxifen	http://rdf.ebi.ac.uk/resource/chembl/molecule/CHEMBL489	RBA	=	40				http://identifiers.org/pubmed/2769681
http://rdf.ebi.ac.uk/resource/chembl/activity/CHEMBL_ACT_615885	Anti-estrogen binding site (AEBS)	http://rdf.ebi.ac.uk/terms/chembl#ProteinComplex	http://rdf.ebi.ac.uk/resource/chembl/target/CHEMBL612409	3-beta-hydroxysteroid-Delta(8),Delta(7)-isomerase (Homo sapiens)	http://www.conceptwiki.org/concept/b3128c8b-6e5c-4d71-aada-1ffa52b43cdc	Homo sapiens	http://rdf.ebi.ac.uk/resource/chembl/assay/CHEMBL648152	Homo sapiens	Relative binding affinity for antiestrogen binding site (AEBS) of calf uterus cytosol	CC/C(=C(/C1=CC=C(C=C1)O)\C2=CC=C(C=C2)OCCN(C)C)/C3=CC=CC=C3	InChI=1S/C26H29NO2/c1-4-25(20-8-6-5-7-9-20)26(21-10-14-23(28)15-11-21)22-12-16-24(17-13-22)29-19-18-27(2)3/h5-17,28H,4,18-19H2,1-3H3/b26-25+	phenol, 4-(1-(4-(2-(dimethylamino)ethoxy)phenyl)-2-phenyl-1-butenyl)-,	http://rdf.ebi.ac.uk/resource/chembl/molecule/CHEMBL279301	RBA	=	20				http://identifiers.org/pubmed/2769681
http://rdf.ebi.ac.uk/resource/chembl/activity/CHEMBL_ACT_615894	Anti-estrogen binding site (AEBS)	http://rdf.ebi.ac.uk/terms/chembl#ProteinComplex	http://rdf.ebi.ac.uk/resource/chembl/target/CHEMBL612409	3-beta-hydroxysteroid-Delta(8),Delta(7)-isomerase (Homo sapiens)	http://www.conceptwiki.org/concept/b3128c8b-6e5c-4d71-aada-1ffa52b43cdc	Homo sapiens	http://rdf.ebi.ac.uk/resource/chembl/assay/CHEMBL648153	Homo sapiens	Relative binding affinity for antiestrogen binding site (AEBS) of calf uterus 2 hr incubation at 0C	CC/C(=C(/C1=CC=C(C=C1)O)\C2=CC=C(C=C2)OCCN(C)C)/C3=CC=CC=C3	InChI=1S/C26H29NO2/c1-4-25(20-8-6-5-7-9-20)26(21-10-14-23(28)15-11-21)22-12-16-24(17-13-22)29-19-18-27(2)3/h5-17,28H,4,18-19H2,1-3H3/b26-25+	phenol, 4-(1-(4-(2-(dimethylamino)ethoxy)phenyl)-2-phenyl-1-butenyl)-,	http://rdf.ebi.ac.uk/resource/chembl/molecule/CHEMBL279301	RBA	=	20				http://identifiers.org/pubmed/2769681
http://rdf.ebi.ac.uk/resource/chembl/activity/CHEMBL_ACT_623495	Anti-estrogen binding site (AEBS)	http://rdf.ebi.ac.uk/terms/chembl#ProteinComplex	http://rdf.ebi.ac.uk/resource/chembl/target/CHEMBL612409	3-beta-hydroxysteroid-Delta(8),Delta(7)-isomerase (Homo sapiens)	http://www.conceptwiki.org/concept/b3128c8b-6e5c-4d71-aada-1ffa52b43cdc	Homo sapiens	http://rdf.ebi.ac.uk/resource/chembl/assay/CHEMBL648152	Homo sapiens	Relative binding affinity for antiestrogen binding site (AEBS) of calf uterus cytosol	CN(C)C1=CC=C(C=C1)C(=C(C#N)C2=CC=CC=C2)C3=CC=C(C=C3)N(C)C	InChI=1S/C25H25N3/c1-27(2)22-14-10-20(11-15-22)25(21-12-16-23(17-13-21)28(3)4)24(18-26)19-8-6-5-7-9-19/h5-17H,1-4H3	3,3-bis[4-(dimethylamino)phenyl]-2-phenylprop-2-enenitrile	http://rdf.ebi.ac.uk/resource/chembl/molecule/CHEMBL64918	RBA	<	0.1				http://identifiers.org/pubmed/2769681
http://rdf.ebi.ac.uk/resource/chembl/activity/CHEMBL_ACT_623504	Anti-estrogen binding site (AEBS)	http://rdf.ebi.ac.uk/terms/chembl#ProteinComplex	http://rdf.ebi.ac.uk/resource/chembl/target/CHEMBL612409	3-beta-hydroxysteroid-Delta(8),Delta(7)-isomerase (Homo sapiens)	http://www.conceptwiki.org/concept/b3128c8b-6e5c-4d71-aada-1ffa52b43cdc	Homo sapiens	http://rdf.ebi.ac.uk/resource/chembl/assay/CHEMBL648153	Homo sapiens	Relative binding affinity for antiestrogen binding site (AEBS) of calf uterus 2 hr incubation at 0C	CN(C)C1=CC=C(C=C1)C(=C(C#N)C2=CC=CC=C2)C3=CC=C(C=C3)N(C)C	InChI=1S/C25H25N3/c1-27(2)22-14-10-20(11-15-22)25(21-12-16-23(17-13-21)28(3)4)24(18-26)19-8-6-5-7-9-19/h5-17H,1-4H3	3,3-bis[4-(dimethylamino)phenyl]-2-phenylprop-2-enenitrile	http://rdf.ebi.ac.uk/resource/chembl/molecule/CHEMBL64918	RBA	<	0.1				http://identifiers.org/pubmed/2769681
http://rdf.ebi.ac.uk/resource/chembl/activity/CHEMBL_ACT_627197	Anti-estrogen binding site (AEBS)	http://rdf.ebi.ac.uk/terms/chembl#ProteinComplex	http://rdf.ebi.ac.uk/resource/chembl/target/CHEMBL612409	3-beta-hydroxysteroid-Delta(8),Delta(7)-isomerase (Homo sapiens)	http://www.conceptwiki.org/concept/b3128c8b-6e5c-4d71-aada-1ffa52b43cdc	Homo sapiens	http://rdf.ebi.ac.uk/resource/chembl/assay/CHEMBL648152	Homo sapiens	Relative binding affinity for antiestrogen binding site (AEBS) of calf uterus cytosol	CCN(CC)CCOC1=CC=C(C=C1)/C(=C(\C#N)/C2=CC=CC=C2)/C3=CC=C(C=C3)O	InChI=1S/C27H28N2O2/c1-3-29(4-2)18-19-31-25-16-12-23(13-17-25)27(22-10-14-24(30)15-11-22)26(20-28)21-8-6-5-7-9-21/h5-17,30H,3-4,18-19H2,1-2H3/b27-26+	benzeneacetonitrile, alpha-[[4-[2-(diethylamino)ethoxy]phenyl](4-hydroxyphenyl)methylene]-, (alphaZ)-	http://rdf.ebi.ac.uk/resource/chembl/molecule/CHEMBL66352	RBA	=	6.9				http://identifiers.org/pubmed/2769681
http://rdf.ebi.ac.uk/resource/chembl/activity/CHEMBL_ACT_627206	Anti-estrogen binding site (AEBS)	http://rdf.ebi.ac.uk/terms/chembl#ProteinComplex	http://rdf.ebi.ac.uk/resource/chembl/target/CHEMBL612409	3-beta-hydroxysteroid-Delta(8),Delta(7)-isomerase (Homo sapiens)	http://www.conceptwiki.org/concept/b3128c8b-6e5c-4d71-aada-1ffa52b43cdc	Homo sapiens	http://rdf.ebi.ac.uk/resource/chembl/assay/CHEMBL648153	Homo sapiens	Relative binding affinity for antiestrogen binding site (AEBS) of calf uterus 2 hr incubation at 0C	CCN(CC)CCOC1=CC=C(C=C1)/C(=C(\C#N)/C2=CC=CC=C2)/C3=CC=C(C=C3)O	InChI=1S/C27H28N2O2/c1-3-29(4-2)18-19-31-25-16-12-23(13-17-25)27(22-10-14-24(30)15-11-22)26(20-28)21-8-6-5-7-9-21/h5-17,30H,3-4,18-19H2,1-2H3/b27-26+	benzeneacetonitrile, alpha-[[4-[2-(diethylamino)ethoxy]phenyl](4-hydroxyphenyl)methylene]-, (alphaZ)-	http://rdf.ebi.ac.uk/resource/chembl/molecule/CHEMBL66352	RBA	=	6.9				http://identifiers.org/pubmed/2769681
http://rdf.ebi.ac.uk/resource/chembl/activity/CHEMBL_ACT_627210	Anti-estrogen binding site (AEBS)	http://rdf.ebi.ac.uk/terms/chembl#ProteinComplex	http://rdf.ebi.ac.uk/resource/chembl/target/CHEMBL612409	3-beta-hydroxysteroid-Delta(8),Delta(7)-isomerase (Homo sapiens)	http://www.conceptwiki.org/concept/b3128c8b-6e5c-4d71-aada-1ffa52b43cdc	Homo sapiens	http://rdf.ebi.ac.uk/resource/chembl/assay/CHEMBL648152	Homo sapiens	Relative binding affinity for antiestrogen binding site (AEBS) of calf uterus cytosol	CC/C(=C(/C1=CC=CC=C1)\C2=CC=C(C=C2)OCCN(C)C)/C3=CC=CC=C3	InChI=1S/C26H29NO/c1-4-25(21-11-7-5-8-12-21)26(22-13-9-6-10-14-22)23-15-17-24(18-16-23)28-20-19-27(2)3/h5-18H,4,19-20H2,1-3H3/b26-25+	trans-2-[4-(1,2-Diphenyl-1-butenyl)phenoxy]-N,N-dimethylethylamine	http://rdf.ebi.ac.uk/resource/chembl/molecule/CHEMBL300460	RBA	=	77				http://identifiers.org/pubmed/2769681
http://rdf.ebi.ac.uk/resource/chembl/activity/CHEMBL_ACT_627219	Anti-estrogen binding site (AEBS)	http://rdf.ebi.ac.uk/terms/chembl#ProteinComplex	http://rdf.ebi.ac.uk/resource/chembl/target/CHEMBL612409	3-beta-hydroxysteroid-Delta(8),Delta(7)-isomerase (Homo sapiens)	http://www.conceptwiki.org/concept/b3128c8b-6e5c-4d71-aada-1ffa52b43cdc	Homo sapiens	http://rdf.ebi.ac.uk/resource/chembl/assay/CHEMBL648153	Homo sapiens	Relative binding affinity for antiestrogen binding site (AEBS) of calf uterus 2 hr incubation at 0C	CC/C(=C(/C1=CC=CC=C1)\C2=CC=C(C=C2)OCCN(C)C)/C3=CC=CC=C3	InChI=1S/C26H29NO/c1-4-25(21-11-7-5-8-12-21)26(22-13-9-6-10-14-22)23-15-17-24(18-16-23)28-20-19-27(2)3/h5-18H,4,19-20H2,1-3H3/b26-25+	trans-2-[4-(1,2-Diphenyl-1-butenyl)phenoxy]-N,N-dimethylethylamine	http://rdf.ebi.ac.uk/resource/chembl/molecule/CHEMBL300460	RBA	=	77				http://identifiers.org/pubmed/2769681
http://rdf.ebi.ac.uk/resource/chembl/activity/CHEMBL_ACT_628567	Anti-estrogen binding site (AEBS)	http://rdf.ebi.ac.uk/terms/chembl#ProteinComplex	http://rdf.ebi.ac.uk/resource/chembl/target/CHEMBL612409	3-beta-hydroxysteroid-Delta(8),Delta(7)-isomerase (Homo sapiens)	http://www.conceptwiki.org/concept/b3128c8b-6e5c-4d71-aada-1ffa52b43cdc	Homo sapiens	http://rdf.ebi.ac.uk/resource/chembl/assay/CHEMBL648152	Homo sapiens	Relative binding affinity for antiestrogen binding site (AEBS) of calf uterus cytosol	CN(C)CC1=C(C=CC(=C1)C(=C(C#N)C2=CC=CC=C2)C3=CC(=C(C=C3)O)CN(C)C)O	InChI=1S/C27H29N3O2/c1-29(2)17-22-14-20(10-12-25(22)31)27(24(16-28)19-8-6-5-7-9-19)21-11-13-26(32)23(15-21)18-30(3)4/h5-15,31-32H,17-18H2,1-4H3	3,3-bis{3-[(dimethylamino)methyl]-4-hydroxyphenyl}-2-phenylprop-2-enenitrile	http://rdf.ebi.ac.uk/resource/chembl/molecule/CHEMBL303857	RBA	<	0.1				http://identifiers.org/pubmed/2769681
http://rdf.ebi.ac.uk/resource/chembl/activity/CHEMBL_ACT_628576	Anti-estrogen binding site (AEBS)	http://rdf.ebi.ac.uk/terms/chembl#ProteinComplex	http://rdf.ebi.ac.uk/resource/chembl/target/CHEMBL612409	3-beta-hydroxysteroid-Delta(8),Delta(7)-isomerase (Homo sapiens)	http://www.conceptwiki.org/concept/b3128c8b-6e5c-4d71-aada-1ffa52b43cdc	Homo sapiens	http://rdf.ebi.ac.uk/resource/chembl/assay/CHEMBL648153	Homo sapiens	Relative binding affinity for antiestrogen binding site (AEBS) of calf uterus 2 hr incubation at 0C	CN(C)CC1=C(C=CC(=C1)C(=C(C#N)C2=CC=CC=C2)C3=CC(=C(C=C3)O)CN(C)C)O	InChI=1S/C27H29N3O2/c1-29(2)17-22-14-20(10-12-25(22)31)27(24(16-28)19-8-6-5-7-9-19)21-11-13-26(32)23(15-21)18-30(3)4/h5-15,31-32H,17-18H2,1-4H3	3,3-bis{3-[(dimethylamino)methyl]-4-hydroxyphenyl}-2-phenylprop-2-enenitrile	http://rdf.ebi.ac.uk/resource/chembl/molecule/CHEMBL303857	RBA	<	0.1				http://identifiers.org/pubmed/2769681
http://rdf.ebi.ac.uk/resource/chembl/activity/CHEMBL_ACT_628580	Anti-estrogen binding site (AEBS)	http://rdf.ebi.ac.uk/terms/chembl#ProteinComplex	http://rdf.ebi.ac.uk/resource/chembl/target/CHEMBL612409	3-beta-hydroxysteroid-Delta(8),Delta(7)-isomerase (Homo sapiens)	http://www.conceptwiki.org/concept/b3128c8b-6e5c-4d71-aada-1ffa52b43cdc	Homo sapiens	http://rdf.ebi.ac.uk/resource/chembl/assay/CHEMBL648152	Homo sapiens	Relative binding affinity for antiestrogen binding site (AEBS) of calf uterus cytosol	CC1=CC=C(C=C1)/C(=C(\C#N)/C2=CC=C(C=C2)O)/C3=CC=C(C=C3)O	InChI=1S/C22H17NO2/c1-15-2-4-17(5-3-15)22(18-8-12-20(25)13-9-18)21(14-23)16-6-10-19(24)11-7-16/h2-13,24-25H,1H3/b22-21-	benzeneacetonitrile, 4-hydroxy-alpha-[(4-hydroxyphenyl)(4-methylphenyl)methylene]-, (alphaE)-	http://rdf.ebi.ac.uk/resource/chembl/molecule/CHEMBL308006	RBA	=	0.32				http://identifiers.org/pubmed/2769681
http://rdf.ebi.ac.uk/resource/chembl/activity/CHEMBL_ACT_631119	Anti-estrogen binding site (AEBS)	http://rdf.ebi.ac.uk/terms/chembl#ProteinComplex	http://rdf.ebi.ac.uk/resource/chembl/target/CHEMBL612409	3-beta-hydroxysteroid-Delta(8),Delta(7)-isomerase (Homo sapiens)	http://www.conceptwiki.org/concept/b3128c8b-6e5c-4d71-aada-1ffa52b43cdc	Homo sapiens	http://rdf.ebi.ac.uk/resource/chembl/assay/CHEMBL648152	Homo sapiens	Relative binding affinity for antiestrogen binding site (AEBS) of calf uterus cytosol	CC/C(=C(\C1=CC=CC=C1)/C2=CC=C(C=C2)OCCN(C)C)/C3=CC=CC=C3	InChI=1S/C26H29NO/c1-4-25(21-11-7-5-8-12-21)26(22-13-9-6-10-14-22)23-15-17-24(18-16-23)28-20-19-27(2)3/h5-18H,4,19-20H2,1-3H3/b26-25-	Tamoxifen	http://rdf.ebi.ac.uk/resource/chembl/molecule/CHEMBL83	RBA	=	100				http://identifiers.org/pubmed/2769681
http://rdf.ebi.ac.uk/resource/chembl/activity/CHEMBL_ACT_631128	Anti-estrogen binding site (AEBS)	http://rdf.ebi.ac.uk/terms/chembl#ProteinComplex	http://rdf.ebi.ac.uk/resource/chembl/target/CHEMBL612409	3-beta-hydroxysteroid-Delta(8),Delta(7)-isomerase (Homo sapiens)	http://www.conceptwiki.org/concept/b3128c8b-6e5c-4d71-aada-1ffa52b43cdc	Homo sapiens	http://rdf.ebi.ac.uk/resource/chembl/assay/CHEMBL648153	Homo sapiens	Relative binding affinity for antiestrogen binding site (AEBS) of calf uterus 2 hr incubation at 0C	CC/C(=C(\C1=CC=CC=C1)/C2=CC=C(C=C2)OCCN(C)C)/C3=CC=CC=C3	InChI=1S/C26H29NO/c1-4-25(21-11-7-5-8-12-21)26(22-13-9-6-10-14-22)23-15-17-24(18-16-23)28-20-19-27(2)3/h5-18H,4,19-20H2,1-3H3/b26-25-	Tamoxifen	http://rdf.ebi.ac.uk/resource/chembl/molecule/CHEMBL83	RBA	=	100				http://identifiers.org/pubmed/2769681
http://rdf.ebi.ac.uk/resource/chembl/activity/CHEMBL_ACT_633651	Anti-estrogen binding site (AEBS)	http://rdf.ebi.ac.uk/terms/chembl#ProteinComplex	http://rdf.ebi.ac.uk/resource/chembl/target/CHEMBL612409	3-beta-hydroxysteroid-Delta(8),Delta(7)-isomerase (Homo sapiens)	http://www.conceptwiki.org/concept/b3128c8b-6e5c-4d71-aada-1ffa52b43cdc	Homo sapiens	http://rdf.ebi.ac.uk/resource/chembl/assay/CHEMBL652833	Rattus norvegicus	Relative binding affinity against Antiestrogen binding site(AEBS)	C1CCN(CC1)CCOC2=CC=C(C=C2)C3C(=CC4=C(O3)C=C(C=C4)O)C5=CC=CC=C5	InChI=1S/C28H29NO3/c30-24-12-9-23-19-26(21-7-3-1-4-8-21)28(32-27(23)20-24)22-10-13-25(14-11-22)31-18-17-29-15-5-2-6-16-29/h1,3-4,7-14,19-20,28,30H,2,5-6,15-18H2	3-phenyl-2-{4-[2-(piperidin-1-yl)ethoxy]phenyl}-2H-chromen-7-ol	http://rdf.ebi.ac.uk/resource/chembl/molecule/CHEMBL323478	RBA	=	13				http://identifiers.org/pubmed/2258908
http://rdf.ebi.ac.uk/resource/chembl/activity/CHEMBL_ACT_637057	Anti-estrogen binding site (AEBS)	http://rdf.ebi.ac.uk/terms/chembl#ProteinComplex	http://rdf.ebi.ac.uk/resource/chembl/target/CHEMBL612409	3-beta-hydroxysteroid-Delta(8),Delta(7)-isomerase (Homo sapiens)	http://www.conceptwiki.org/concept/b3128c8b-6e5c-4d71-aada-1ffa52b43cdc	Homo sapiens	http://rdf.ebi.ac.uk/resource/chembl/assay/CHEMBL652833	Rattus norvegicus	Relative binding affinity against Antiestrogen binding site(AEBS)	COC1=CC2=C(C=C1)C=C(C(O2)C3=CC=C(C=C3)OCCN4CCCCC4)C5=CC=CC=C5	InChI=1S/C29H31NO3/c1-31-26-15-12-24-20-27(22-8-4-2-5-9-22)29(33-28(24)21-26)23-10-13-25(14-11-23)32-19-18-30-16-6-3-7-17-30/h2,4-5,8-15,20-21,29H,3,6-7,16-19H2,1H3	1-{2-[4-(7-methoxy-3-phenyl-2H-chromen-2-yl)phenoxy]ethyl}piperidine	http://rdf.ebi.ac.uk/resource/chembl/molecule/CHEMBL326023	RBA	=	21				http://identifiers.org/pubmed/2258908
http://rdf.ebi.ac.uk/resource/chembl/activity/CHEMBL_ACT_640758	Anti-estrogen binding site (AEBS)	http://rdf.ebi.ac.uk/terms/chembl#ProteinComplex	http://rdf.ebi.ac.uk/resource/chembl/target/CHEMBL612409	3-beta-hydroxysteroid-Delta(8),Delta(7)-isomerase (Homo sapiens)	http://www.conceptwiki.org/concept/b3128c8b-6e5c-4d71-aada-1ffa52b43cdc	Homo sapiens	http://rdf.ebi.ac.uk/resource/chembl/assay/CHEMBL648156	Rattus norvegicus	Relative binding affinity (RBA) against AEBS (Antiestrogen binding site) using N1-S1 cells	COC1=CC2=C(C=C1)C(=C(CO2)C3=CC=C(C=C3)F)C4=CC=C(C=C4)OCCN5CCCC5	InChI=1S/C28H28FNO3/c1-31-24-12-13-25-27(18-24)33-19-26(20-4-8-22(29)9-5-20)28(25)21-6-10-23(11-7-21)32-17-16-30-14-2-3-15-30/h4-13,18H,2-3,14-17,19H2,1H3	1-(2-{4-[3-(4-fluorophenyl)-7-methoxy-2H-chromen-4-yl]phenoxy}ethyl)pyrrolidine	http://rdf.ebi.ac.uk/resource/chembl/molecule/CHEMBL280612	RBA	=	176				http://identifiers.org/pubmed/1573630
http://rdf.ebi.ac.uk/resource/chembl/activity/CHEMBL_ACT_640886	Anti-estrogen binding site (AEBS)	http://rdf.ebi.ac.uk/terms/chembl#ProteinComplex	http://rdf.ebi.ac.uk/resource/chembl/target/CHEMBL612409	3-beta-hydroxysteroid-Delta(8),Delta(7)-isomerase (Homo sapiens)	http://www.conceptwiki.org/concept/b3128c8b-6e5c-4d71-aada-1ffa52b43cdc	Homo sapiens	http://rdf.ebi.ac.uk/resource/chembl/assay/CHEMBL648158	Rattus norvegicus	Relative binding affinity(RBA) against AEBS (Antiestrogen binding site) in rat liver	COC1=CC2=C(C=C1)C(=C(O2)C3=CC=CC=C3)C4=CC=C(C=C4)OCCN5CCCC5	InChI=1S/C27H27NO3/c1-29-23-13-14-24-25(19-23)31-27(21-7-3-2-4-8-21)26(24)20-9-11-22(12-10-20)30-18-17-28-15-5-6-16-28/h2-4,7-14,19H,5-6,15-18H2,1H3	1-{2-[4-(6-methoxy-2-phenyl-1-benzofuran-3-yl)phenoxy]ethyl}pyrrolidine	http://rdf.ebi.ac.uk/resource/chembl/molecule/CHEMBL280555	RBA	=	23				http://identifiers.org/pubmed/1573630
http://rdf.ebi.ac.uk/resource/chembl/activity/CHEMBL_ACT_640888	Anti-estrogen binding site (AEBS)	http://rdf.ebi.ac.uk/terms/chembl#ProteinComplex	http://rdf.ebi.ac.uk/resource/chembl/target/CHEMBL612409	3-beta-hydroxysteroid-Delta(8),Delta(7)-isomerase (Homo sapiens)	http://www.conceptwiki.org/concept/b3128c8b-6e5c-4d71-aada-1ffa52b43cdc	Homo sapiens	http://rdf.ebi.ac.uk/resource/chembl/assay/CHEMBL648158	Rattus norvegicus	Relative binding affinity(RBA) against AEBS (Antiestrogen binding site) in rat liver	C1CCN(C1)CCOC2=CC=C(C=C2)C3C(=CC4=CC=CC=C4O3)C5=CC=CC=C5	InChI=1S/C27H27NO2/c1-2-8-21(9-3-1)25-20-23-10-4-5-11-26(23)30-27(25)22-12-14-24(15-13-22)29-19-18-28-16-6-7-17-28/h1-5,8-15,20,27H,6-7,16-19H2	1-{2-[4-(3-Phenyl-2H-chromen-2-yl)phenoxy]ethyl}pyrrolidine	http://rdf.ebi.ac.uk/resource/chembl/molecule/CHEMBL283264	RBA	=	134				http://identifiers.org/pubmed/1573630
http://rdf.ebi.ac.uk/resource/chembl/activity/CHEMBL_ACT_640890	Anti-estrogen binding site (AEBS)	http://rdf.ebi.ac.uk/terms/chembl#ProteinComplex	http://rdf.ebi.ac.uk/resource/chembl/target/CHEMBL612409	3-beta-hydroxysteroid-Delta(8),Delta(7)-isomerase (Homo sapiens)	http://www.conceptwiki.org/concept/b3128c8b-6e5c-4d71-aada-1ffa52b43cdc	Homo sapiens	http://rdf.ebi.ac.uk/resource/chembl/assay/CHEMBL646779	Rattus norvegicus	Relative binding affinity(RBA) against AEBS (Antiestrogen binding site) in rat liver	C1CCN(C1)CCOC2=CC=C(C=C2)C(=O)C3=C(SC4=C3C=CC(=C4)O)C5=CC=C(C=C5)O	InChI=1S/C27H25NO4S/c29-20-7-3-19(4-8-20)27-25(23-12-9-21(30)17-24(23)33-27)26(31)18-5-10-22(11-6-18)32-16-15-28-13-1-2-14-28/h3-12,17,29-30H,1-2,13-16H2	[6-Hydroxy-2-(4-hydroxyphenyl)-1-benzothiophen-3-yl]{4-[2-(1-pyrrolidinyl)ethoxy]phenyl}methanone	http://rdf.ebi.ac.uk/resource/chembl/molecule/CHEMBL10030	RBA	=	19				http://identifiers.org/pubmed/1573630
http://rdf.ebi.ac.uk/resource/chembl/activity/CHEMBL_ACT_642228	Anti-estrogen binding site (AEBS)	http://rdf.ebi.ac.uk/terms/chembl#ProteinComplex	http://rdf.ebi.ac.uk/resource/chembl/target/CHEMBL612409	3-beta-hydroxysteroid-Delta(8),Delta(7)-isomerase (Homo sapiens)	http://www.conceptwiki.org/concept/b3128c8b-6e5c-4d71-aada-1ffa52b43cdc	Homo sapiens	http://rdf.ebi.ac.uk/resource/chembl/assay/CHEMBL648158	Rattus norvegicus	Relative binding affinity(RBA) against AEBS (Antiestrogen binding site) in rat liver	CC1([C@@H]([C@H](C2=C(O1)C=C(C=C2)OC)C3=CC=C(C=C3)OCCN4CCCC4)C5=CC=CC=C5)C	InChI=1S/C30H35NO3/c1-30(2)29(23-9-5-4-6-10-23)28(26-16-15-25(32-3)21-27(26)34-30)22-11-13-24(14-12-22)33-20-19-31-17-7-8-18-31/h4-6,9-16,21,28-29H,7-8,17-20H2,1-3H3/t28-,29+/m0/s1	1-(2-{4-[(3S,4S)-7-methoxy-2,2-dimethyl-3-phenyl-3,4-dihydro-2H-chromen-4-yl]phenoxy}ethyl)pyrrolidine	http://rdf.ebi.ac.uk/resource/chembl/molecule/CHEMBL284200	RBA	=	19				http://identifiers.org/pubmed/1573630
http://rdf.ebi.ac.uk/resource/chembl/activity/CHEMBL_ACT_644616	Anti-estrogen binding site (AEBS)	http://rdf.ebi.ac.uk/terms/chembl#ProteinComplex	http://rdf.ebi.ac.uk/resource/chembl/target/CHEMBL612409	3-beta-hydroxysteroid-Delta(8),Delta(7)-isomerase (Homo sapiens)	http://www.conceptwiki.org/concept/b3128c8b-6e5c-4d71-aada-1ffa52b43cdc	Homo sapiens	http://rdf.ebi.ac.uk/resource/chembl/assay/CHEMBL646780	Rattus norvegicus	Relative binding affinity(RBA) against AEBS (Antiestrogen binding site) using N1-S1 cells	COC1=CC2=C(C=C1)C(=C(CO2)C3=CC=C(C=C3)F)C4=CC=C(C=C4)OCCN5CCOCC5	InChI=1S/C28H28FNO4/c1-31-24-10-11-25-27(18-24)34-19-26(20-2-6-22(29)7-3-20)28(25)21-4-8-23(9-5-21)33-17-14-30-12-15-32-16-13-30/h2-11,18H,12-17,19H2,1H3	4-(2-{4-[3-(4-fluorophenyl)-7-methoxy-2H-chromen-4-yl]phenoxy}ethyl)morpholine	http://rdf.ebi.ac.uk/resource/chembl/molecule/CHEMBL422757	RBA	=	68				http://identifiers.org/pubmed/1573630
http://rdf.ebi.ac.uk/resource/chembl/activity/CHEMBL_ACT_644618	Anti-estrogen binding site (AEBS)	http://rdf.ebi.ac.uk/terms/chembl#ProteinComplex	http://rdf.ebi.ac.uk/resource/chembl/target/CHEMBL612409	3-beta-hydroxysteroid-Delta(8),Delta(7)-isomerase (Homo sapiens)	http://www.conceptwiki.org/concept/b3128c8b-6e5c-4d71-aada-1ffa52b43cdc	Homo sapiens	http://rdf.ebi.ac.uk/resource/chembl/assay/CHEMBL648158	Rattus norvegicus	Relative binding affinity(RBA) against AEBS (Antiestrogen binding site) in rat liver	CN(C)CCOC1=CC=C(C=C1)C2C(=CC3=CC=CC=C3O2)C4=CC=CC=C4	InChI=1S/C25H25NO2/c1-26(2)16-17-27-22-14-12-20(13-15-22)25-23(19-8-4-3-5-9-19)18-21-10-6-7-11-24(21)28-25/h3-15,18,25H,16-17H2,1-2H3	N,N-dimethyl-2-[4-(3-phenyl-2H-chromen-2-yl)phenoxy]ethanamine	http://rdf.ebi.ac.uk/resource/chembl/molecule/CHEMBL27547	RBA	=	98				http://identifiers.org/pubmed/1573630
http://rdf.ebi.ac.uk/resource/chembl/activity/CHEMBL_ACT_645748	Anti-estrogen binding site (AEBS)	http://rdf.ebi.ac.uk/terms/chembl#ProteinComplex	http://rdf.ebi.ac.uk/resource/chembl/target/CHEMBL612409	3-beta-hydroxysteroid-Delta(8),Delta(7)-isomerase (Homo sapiens)	http://www.conceptwiki.org/concept/b3128c8b-6e5c-4d71-aada-1ffa52b43cdc	Homo sapiens	http://rdf.ebi.ac.uk/resource/chembl/assay/CHEMBL648158	Rattus norvegicus	Relative binding affinity(RBA) against AEBS (Antiestrogen binding site) in rat liver	CC/C(=C(\C1=CC=CC=C1)/C2=CC=C(C=C2)OCCN3CCN(CC3)C)/C4=CC=CC=C4	InChI=1S/C29H34N2O/c1-3-28(24-10-6-4-7-11-24)29(25-12-8-5-9-13-25)26-14-16-27(17-15-26)32-23-22-31-20-18-30(2)19-21-31/h4-17H,3,18-23H2,1-2H3/b29-28-	piperazine, 1-[2-[4-[(1Z)-1,2-diphenyl-1-buten-1-yl]phenoxy]ethyl]-4-methyl-	http://rdf.ebi.ac.uk/resource/chembl/molecule/CHEMBL28145	RBA	=	540				http://identifiers.org/pubmed/1573630
http://rdf.ebi.ac.uk/resource/chembl/activity/CHEMBL_ACT_646816	Anti-estrogen binding site (AEBS)	http://rdf.ebi.ac.uk/terms/chembl#ProteinComplex	http://rdf.ebi.ac.uk/resource/chembl/target/CHEMBL612409	3-beta-hydroxysteroid-Delta(8),Delta(7)-isomerase (Homo sapiens)	http://www.conceptwiki.org/concept/b3128c8b-6e5c-4d71-aada-1ffa52b43cdc	Homo sapiens	http://rdf.ebi.ac.uk/resource/chembl/assay/CHEMBL652833	Rattus norvegicus	Relative binding affinity against Antiestrogen binding site(AEBS)	COC1=CC=C(C=C1)C2=C(C3=CC=CC=C3CC2)C(=O)C4=CC=C(C=C4)OCCN5CCCC5	InChI=1S/C30H31NO3/c1-33-25-13-8-23(9-14-25)28-17-12-22-6-2-3-7-27(22)29(28)30(32)24-10-15-26(16-11-24)34-21-20-31-18-4-5-19-31/h2-3,6-11,13-16H,4-5,12,17-21H2,1H3	[2-(4-methoxyphenyl)-3,4-dihydronaphthalen-1-yl]{4-[2-(pyrrolidin-1-yl)ethoxy]phenyl}methanone	http://rdf.ebi.ac.uk/resource/chembl/molecule/CHEMBL110057	RBA	=	25				http://identifiers.org/pubmed/2258908
http://rdf.ebi.ac.uk/resource/chembl/activity/CHEMBL_ACT_646832	Anti-estrogen binding site (AEBS)	http://rdf.ebi.ac.uk/terms/chembl#ProteinComplex	http://rdf.ebi.ac.uk/resource/chembl/target/CHEMBL612409	3-beta-hydroxysteroid-Delta(8),Delta(7)-isomerase (Homo sapiens)	http://www.conceptwiki.org/concept/b3128c8b-6e5c-4d71-aada-1ffa52b43cdc	Homo sapiens	http://rdf.ebi.ac.uk/resource/chembl/assay/CHEMBL648155	Rattus norvegicus	Relative binding affinity (RBA) against AEBS (Antiestrogen binding site) in rat liver	CCN(CC)CCOC1=CC=C(C=C1)CC2=CC=CC=C2	InChI=1S/C19H25NO/c1-3-20(4-2)14-15-21-19-12-10-18(11-13-19)16-17-8-6-5-7-9-17/h5-13H,3-4,14-16H2,1-2H3	(2-(4-benzylphenoxy)ethyl)diethylamine	http://rdf.ebi.ac.uk/resource/chembl/molecule/CHEMBL26424	RBA	=	0.06				http://identifiers.org/pubmed/1573630
http://rdf.ebi.ac.uk/resource/chembl/activity/CHEMBL_ACT_646959	Anti-estrogen binding site (AEBS)	http://rdf.ebi.ac.uk/terms/chembl#ProteinComplex	http://rdf.ebi.ac.uk/resource/chembl/target/CHEMBL612409	3-beta-hydroxysteroid-Delta(8),Delta(7)-isomerase (Homo sapiens)	http://www.conceptwiki.org/concept/b3128c8b-6e5c-4d71-aada-1ffa52b43cdc	Homo sapiens	http://rdf.ebi.ac.uk/resource/chembl/assay/CHEMBL648158	Rattus norvegicus	Relative binding affinity(RBA) against AEBS (Antiestrogen binding site) in rat liver	CC/C(=C(\C1=CC=CC=C1)/C2=CC=C(C=C2)OCCN3CCCC3)/C4=CC=CC=C4	InChI=1S/C28H31NO/c1-2-27(23-11-5-3-6-12-23)28(24-13-7-4-8-14-24)25-15-17-26(18-16-25)30-22-21-29-19-9-10-20-29/h3-8,11-18H,2,9-10,19-22H2,1H3/b28-27-	1-(2-{4-[(1Z)-1,2-diphenylbut-1-en-1-yl]phenoxy}ethyl)pyrrolidine	http://rdf.ebi.ac.uk/resource/chembl/molecule/CHEMBL26827	RBA	=	434				http://identifiers.org/pubmed/1573630
http://rdf.ebi.ac.uk/resource/chembl/activity/CHEMBL_ACT_647974	Anti-estrogen binding site (AEBS)	http://rdf.ebi.ac.uk/terms/chembl#ProteinComplex	http://rdf.ebi.ac.uk/resource/chembl/target/CHEMBL612409	3-beta-hydroxysteroid-Delta(8),Delta(7)-isomerase (Homo sapiens)	http://www.conceptwiki.org/concept/b3128c8b-6e5c-4d71-aada-1ffa52b43cdc	Homo sapiens	http://rdf.ebi.ac.uk/resource/chembl/assay/CHEMBL652833	Rattus norvegicus	Relative binding affinity against Antiestrogen binding site(AEBS)	C1CCN(CC1)CCOC2=CC=C(C=C2)C3C(=CC4=C(O3)C=C(C=C4)O)C5=CC=C(C=C5)O	InChI=1S/C28H29NO4/c30-23-9-4-20(5-10-23)26-18-22-6-11-24(31)19-27(22)33-28(26)21-7-12-25(13-8-21)32-17-16-29-14-2-1-3-15-29/h4-13,18-19,28,30-31H,1-3,14-17H2	3-(4-hydroxyphenyl)-2-{4-[2-(piperidin-1-yl)ethoxy]phenyl}-2H-chromen-7-ol	http://rdf.ebi.ac.uk/resource/chembl/molecule/CHEMBL67783	RBA	=	2.2				http://identifiers.org/pubmed/2258908
http://rdf.ebi.ac.uk/resource/chembl/activity/CHEMBL_ACT_648173	Anti-estrogen binding site (AEBS)	http://rdf.ebi.ac.uk/terms/chembl#ProteinComplex	http://rdf.ebi.ac.uk/resource/chembl/target/CHEMBL612409	3-beta-hydroxysteroid-Delta(8),Delta(7)-isomerase (Homo sapiens)	http://www.conceptwiki.org/concept/b3128c8b-6e5c-4d71-aada-1ffa52b43cdc	Homo sapiens	http://rdf.ebi.ac.uk/resource/chembl/assay/CHEMBL875433	Gallus gallus	Relative binding affinity(RBA) against AEBS (Antiestrogen binding site) in chicken liver	COC1=CC2=C(C=C1)C(=C(CC2)C3=CC=CC=C3)C4=CC=C(C=C4)OCCN5CCCC5	InChI=1S/C29H31NO2/c1-31-26-14-16-28-24(21-26)11-15-27(22-7-3-2-4-8-22)29(28)23-9-12-25(13-10-23)32-20-19-30-17-5-6-18-30/h2-4,7-10,12-14,16,21H,5-6,11,15,17-20H2,1H3	U 11100A	http://rdf.ebi.ac.uk/resource/chembl/molecule/CHEMBL28211	RBA	=	183				http://identifiers.org/pubmed/1573630
http://rdf.ebi.ac.uk/resource/chembl/activity/CHEMBL_ACT_648174	Anti-estrogen binding site (AEBS)	http://rdf.ebi.ac.uk/terms/chembl#ProteinComplex	http://rdf.ebi.ac.uk/resource/chembl/target/CHEMBL612409	3-beta-hydroxysteroid-Delta(8),Delta(7)-isomerase (Homo sapiens)	http://www.conceptwiki.org/concept/b3128c8b-6e5c-4d71-aada-1ffa52b43cdc	Homo sapiens	http://rdf.ebi.ac.uk/resource/chembl/assay/CHEMBL843745	Rattus norvegicus	Relative binding affinity(RBA) against AEBS (Antiestrogen binding site) in rat liver	COC1=CC2=C(C=C1)C(=C(CC2)C3=CC=CC=C3)C4=CC=C(C=C4)OCCN5CCCC5	InChI=1S/C29H31NO2/c1-31-26-14-16-28-24(21-26)11-15-27(22-7-3-2-4-8-22)29(28)23-9-12-25(13-10-23)32-20-19-30-17-5-6-18-30/h2-4,7-10,12-14,16,21H,5-6,11,15,17-20H2,1H3	U 11100A	http://rdf.ebi.ac.uk/resource/chembl/molecule/CHEMBL28211	RBA	=	90				http://identifiers.org/pubmed/1573630
http://rdf.ebi.ac.uk/resource/chembl/activity/CHEMBL_ACT_648175	Anti-estrogen binding site (AEBS)	http://rdf.ebi.ac.uk/terms/chembl#ProteinComplex	http://rdf.ebi.ac.uk/resource/chembl/target/CHEMBL612409	3-beta-hydroxysteroid-Delta(8),Delta(7)-isomerase (Homo sapiens)	http://www.conceptwiki.org/concept/b3128c8b-6e5c-4d71-aada-1ffa52b43cdc	Homo sapiens	http://rdf.ebi.ac.uk/resource/chembl/assay/CHEMBL648154	Cavia porcellus	Relative binding affinity(RBA) against AEBS (Antiestrogen binding site) in guinea pig uterus	COC1=CC2=C(C=C1)C(=C(CC2)C3=CC=CC=C3)C4=CC=C(C=C4)OCCN5CCCC5	InChI=1S/C29H31NO2/c1-31-26-14-16-28-24(21-26)11-15-27(22-7-3-2-4-8-22)29(28)23-9-12-25(13-10-23)32-20-19-30-17-5-6-18-30/h2-4,7-10,12-14,16,21H,5-6,11,15,17-20H2,1H3	U 11100A	http://rdf.ebi.ac.uk/resource/chembl/molecule/CHEMBL28211	RBA	=	124				http://identifiers.org/pubmed/1573630
http://rdf.ebi.ac.uk/resource/chembl/activity/CHEMBL_ACT_648176	Anti-estrogen binding site (AEBS)	http://rdf.ebi.ac.uk/terms/chembl#ProteinComplex	http://rdf.ebi.ac.uk/resource/chembl/target/CHEMBL612409	3-beta-hydroxysteroid-Delta(8),Delta(7)-isomerase (Homo sapiens)	http://www.conceptwiki.org/concept/b3128c8b-6e5c-4d71-aada-1ffa52b43cdc	Homo sapiens	http://rdf.ebi.ac.uk/resource/chembl/assay/CHEMBL648158	Rattus norvegicus	Relative binding affinity(RBA) against AEBS (Antiestrogen binding site) in rat liver	C1CCC(=C(C2=CC(=CC=C2)O)C3=CC(=CC=C3)OCCN4CCOCC4)CC1	InChI=1S/C25H31NO3/c27-23-10-4-8-21(18-23)25(20-6-2-1-3-7-20)22-9-5-11-24(19-22)29-17-14-26-12-15-28-16-13-26/h4-5,8-11,18-19,27H,1-3,6-7,12-17H2	3-(cyclohexylidene{3-[2-(morpholin-4-yl)ethoxy]phenyl}methyl)phenol	http://rdf.ebi.ac.uk/resource/chembl/molecule/CHEMBL28234	RBA	=	25				http://identifiers.org/pubmed/1573630
http://rdf.ebi.ac.uk/resource/chembl/activity/CHEMBL_ACT_650432	Anti-estrogen binding site (AEBS)	http://rdf.ebi.ac.uk/terms/chembl#ProteinComplex	http://rdf.ebi.ac.uk/resource/chembl/target/CHEMBL612409	3-beta-hydroxysteroid-Delta(8),Delta(7)-isomerase (Homo sapiens)	http://www.conceptwiki.org/concept/b3128c8b-6e5c-4d71-aada-1ffa52b43cdc	Homo sapiens	http://rdf.ebi.ac.uk/resource/chembl/assay/CHEMBL652833	Rattus norvegicus	Relative binding affinity against Antiestrogen binding site(AEBS)	C1CCN(CC1)CCOC2=CC=C(C=C2)C3C(=CC4=CC=CC=C4O3)C5=CC=C(C=C5)O	InChI=1S/C28H29NO3/c30-24-12-8-21(9-13-24)26-20-23-6-2-3-7-27(23)32-28(26)22-10-14-25(15-11-22)31-19-18-29-16-4-1-5-17-29/h2-3,6-15,20,28,30H,1,4-5,16-19H2	4-(2-{4-[2-(Piperidin-1-yl)ethoxy]phenyl}-2H-chromen-3-yl)phenol	http://rdf.ebi.ac.uk/resource/chembl/molecule/CHEMBL109339	RBA	=	14				http://identifiers.org/pubmed/2258908
http://rdf.ebi.ac.uk/resource/chembl/activity/CHEMBL_ACT_651687	Anti-estrogen binding site (AEBS)	http://rdf.ebi.ac.uk/terms/chembl#ProteinComplex	http://rdf.ebi.ac.uk/resource/chembl/target/CHEMBL612409	3-beta-hydroxysteroid-Delta(8),Delta(7)-isomerase (Homo sapiens)	http://www.conceptwiki.org/concept/b3128c8b-6e5c-4d71-aada-1ffa52b43cdc	Homo sapiens	http://rdf.ebi.ac.uk/resource/chembl/assay/CHEMBL648155	Rattus norvegicus	Relative binding affinity (RBA) against AEBS (Antiestrogen binding site) in rat liver	CCCC(C1=CC=CC=C1)(C2=CC=CC=C2)C(=O)OCCN(CC)CC	InChI=1S/C23H31NO2/c1-4-17-23(20-13-9-7-10-14-20,21-15-11-8-12-16-21)22(25)26-19-18-24(5-2)6-3/h7-16H,4-6,17-19H2,1-3H3	proadifen	http://rdf.ebi.ac.uk/resource/chembl/molecule/CHEMBL282567	RBA	=	12				http://identifiers.org/pubmed/1573630
http://rdf.ebi.ac.uk/resource/chembl/activity/CHEMBL_ACT_651791	Anti-estrogen binding site (AEBS)	http://rdf.ebi.ac.uk/terms/chembl#ProteinComplex	http://rdf.ebi.ac.uk/resource/chembl/target/CHEMBL612409	3-beta-hydroxysteroid-Delta(8),Delta(7)-isomerase (Homo sapiens)	http://www.conceptwiki.org/concept/b3128c8b-6e5c-4d71-aada-1ffa52b43cdc	Homo sapiens	http://rdf.ebi.ac.uk/resource/chembl/assay/CHEMBL676229	Mus musculus	Displacement of [3H]tamoxifen from AEBS of EL4 cells	COC1=CC2=C(C=C1)C(=C(O2)CC3=CC=C(C=C3)Cl)C4=CC=C(C=C4)OCCN5CCCC5.Cl	InChI=1S/C28H28ClNO3.ClH/c1-31-24-12-13-25-26(19-24)33-27(18-20-4-8-22(29)9-5-20)28(25)21-6-10-23(11-7-21)32-17-16-30-14-2-3-15-30;/h4-13,19H,2-3,14-18H2,1H3;1H	1-[2-[4-[2-[(4-chlorophenyl)methyl]-6-methoxy-benzofuran-3-yl]phenoxy]ethyl]pyrrolidine hydrochloride	http://rdf.ebi.ac.uk/resource/chembl/molecule/CHEMBL557408	RBA	=	268				http://identifiers.org/pubmed/1573630
http://rdf.ebi.ac.uk/resource/chembl/activity/CHEMBL_ACT_651797	Anti-estrogen binding site (AEBS)	http://rdf.ebi.ac.uk/terms/chembl#ProteinComplex	http://rdf.ebi.ac.uk/resource/chembl/target/CHEMBL612409	3-beta-hydroxysteroid-Delta(8),Delta(7)-isomerase (Homo sapiens)	http://www.conceptwiki.org/concept/b3128c8b-6e5c-4d71-aada-1ffa52b43cdc	Homo sapiens	http://rdf.ebi.ac.uk/resource/chembl/assay/CHEMBL678198	Mus musculus	Effect on cholesterol biosynthesis in EL4 cells, 5 hr incubation with 0.25 mM [3H]acetate	COC1=CC2=C(C=C1)C(=C(O2)CC3=CC=C(C=C3)Cl)C4=CC=C(C=C4)OCCN5CCCC5.Cl	InChI=1S/C28H28ClNO3.ClH/c1-31-24-12-13-25-26(19-24)33-27(18-20-4-8-22(29)9-5-20)28(25)21-6-10-23(11-7-21)32-17-16-30-14-2-3-15-30;/h4-13,19H,2-3,14-18H2,1H3;1H	1-[2-[4-[2-[(4-chlorophenyl)methyl]-6-methoxy-benzofuran-3-yl]phenoxy]ethyl]pyrrolidine hydrochloride	http://rdf.ebi.ac.uk/resource/chembl/molecule/CHEMBL557408	Activity	=	0.13	%			http://identifiers.org/pubmed/1573630
http://rdf.ebi.ac.uk/resource/chembl/activity/CHEMBL_ACT_651798	Anti-estrogen binding site (AEBS)	http://rdf.ebi.ac.uk/terms/chembl#ProteinComplex	http://rdf.ebi.ac.uk/resource/chembl/target/CHEMBL612409	3-beta-hydroxysteroid-Delta(8),Delta(7)-isomerase (Homo sapiens)	http://www.conceptwiki.org/concept/b3128c8b-6e5c-4d71-aada-1ffa52b43cdc	Homo sapiens	http://rdf.ebi.ac.uk/resource/chembl/assay/CHEMBL678198	Mus musculus	Effect on cholesterol biosynthesis in EL4 cells, 5 hr incubation with 0.25 mM [3H]acetate	COC1=CC2=C(C=C1)C(=C(O2)CC3=CC=C(C=C3)Cl)C4=CC=C(C=C4)OCCN5CCCC5.Cl	InChI=1S/C28H28ClNO3.ClH/c1-31-24-12-13-25-26(19-24)33-27(18-20-4-8-22(29)9-5-20)28(25)21-6-10-23(11-7-21)32-17-16-30-14-2-3-15-30;/h4-13,19H,2-3,14-18H2,1H3;1H	1-[2-[4-[2-[(4-chlorophenyl)methyl]-6-methoxy-benzofuran-3-yl]phenoxy]ethyl]pyrrolidine hydrochloride	http://rdf.ebi.ac.uk/resource/chembl/molecule/CHEMBL557408	Activity	=	0.11	%			http://identifiers.org/pubmed/1573630
http://rdf.ebi.ac.uk/resource/chembl/activity/CHEMBL_ACT_651799	Anti-estrogen binding site (AEBS)	http://rdf.ebi.ac.uk/terms/chembl#ProteinComplex	http://rdf.ebi.ac.uk/resource/chembl/target/CHEMBL612409	3-beta-hydroxysteroid-Delta(8),Delta(7)-isomerase (Homo sapiens)	http://www.conceptwiki.org/concept/b3128c8b-6e5c-4d71-aada-1ffa52b43cdc	Homo sapiens	http://rdf.ebi.ac.uk/resource/chembl/assay/CHEMBL678198	Mus musculus	Effect on cholesterol biosynthesis in EL4 cells, 5 hr incubation with 0.25 mM [3H]acetate	COC1=CC2=C(C=C1)C(=C(O2)CC3=CC=C(C=C3)Cl)C4=CC=C(C=C4)OCCN5CCCC5.Cl	InChI=1S/C28H28ClNO3.ClH/c1-31-24-12-13-25-26(19-24)33-27(18-20-4-8-22(29)9-5-20)28(25)21-6-10-23(11-7-21)32-17-16-30-14-2-3-15-30;/h4-13,19H,2-3,14-18H2,1H3;1H	1-[2-[4-[2-[(4-chlorophenyl)methyl]-6-methoxy-benzofuran-3-yl]phenoxy]ethyl]pyrrolidine hydrochloride	http://rdf.ebi.ac.uk/resource/chembl/molecule/CHEMBL557408	Activity	=	0.1	%			http://identifiers.org/pubmed/1573630
http://rdf.ebi.ac.uk/resource/chembl/activity/CHEMBL_ACT_651800	Anti-estrogen binding site (AEBS)	http://rdf.ebi.ac.uk/terms/chembl#ProteinComplex	http://rdf.ebi.ac.uk/resource/chembl/target/CHEMBL612409	3-beta-hydroxysteroid-Delta(8),Delta(7)-isomerase (Homo sapiens)	http://www.conceptwiki.org/concept/b3128c8b-6e5c-4d71-aada-1ffa52b43cdc	Homo sapiens	http://rdf.ebi.ac.uk/resource/chembl/assay/CHEMBL678198	Mus musculus	Effect on cholesterol biosynthesis in EL4 cells, 5 hr incubation with 0.25 mM [3H]acetate	COC1=CC2=C(C=C1)C(=C(O2)CC3=CC=C(C=C3)Cl)C4=CC=C(C=C4)OCCN5CCCC5.Cl	InChI=1S/C28H28ClNO3.ClH/c1-31-24-12-13-25-26(19-24)33-27(18-20-4-8-22(29)9-5-20)28(25)21-6-10-23(11-7-21)32-17-16-30-14-2-3-15-30;/h4-13,19H,2-3,14-18H2,1H3;1H	1-[2-[4-[2-[(4-chlorophenyl)methyl]-6-methoxy-benzofuran-3-yl]phenoxy]ethyl]pyrrolidine hydrochloride	http://rdf.ebi.ac.uk/resource/chembl/molecule/CHEMBL557408	Activity	=	0.12	%			http://identifiers.org/pubmed/1573630
http://rdf.ebi.ac.uk/resource/chembl/activity/CHEMBL_ACT_651801	Anti-estrogen binding site (AEBS)	http://rdf.ebi.ac.uk/terms/chembl#ProteinComplex	http://rdf.ebi.ac.uk/resource/chembl/target/CHEMBL612409	3-beta-hydroxysteroid-Delta(8),Delta(7)-isomerase (Homo sapiens)	http://www.conceptwiki.org/concept/b3128c8b-6e5c-4d71-aada-1ffa52b43cdc	Homo sapiens	http://rdf.ebi.ac.uk/resource/chembl/assay/CHEMBL678198	Mus musculus	Effect on cholesterol biosynthesis in EL4 cells, 5 hr incubation with 0.25 mM [3H]acetate	COC1=CC2=C(C=C1)C(=C(O2)CC3=CC=C(C=C3)Cl)C4=CC=C(C=C4)OCCN5CCCC5.Cl	InChI=1S/C28H28ClNO3.ClH/c1-31-24-12-13-25-26(19-24)33-27(18-20-4-8-22(29)9-5-20)28(25)21-6-10-23(11-7-21)32-17-16-30-14-2-3-15-30;/h4-13,19H,2-3,14-18H2,1H3;1H	1-[2-[4-[2-[(4-chlorophenyl)methyl]-6-methoxy-benzofuran-3-yl]phenoxy]ethyl]pyrrolidine hydrochloride	http://rdf.ebi.ac.uk/resource/chembl/molecule/CHEMBL557408	Activity	=	0.12	%			http://identifiers.org/pubmed/1573630
http://rdf.ebi.ac.uk/resource/chembl/activity/CHEMBL_ACT_651802	Anti-estrogen binding site (AEBS)	http://rdf.ebi.ac.uk/terms/chembl#ProteinComplex	http://rdf.ebi.ac.uk/resource/chembl/target/CHEMBL612409	3-beta-hydroxysteroid-Delta(8),Delta(7)-isomerase (Homo sapiens)	http://www.conceptwiki.org/concept/b3128c8b-6e5c-4d71-aada-1ffa52b43cdc	Homo sapiens	http://rdf.ebi.ac.uk/resource/chembl/assay/CHEMBL678198	Mus musculus	Effect on cholesterol biosynthesis in EL4 cells, 5 hr incubation with 0.25 mM [3H]acetate	COC1=CC2=C(C=C1)C(=C(O2)CC3=CC=C(C=C3)Cl)C4=CC=C(C=C4)OCCN5CCCC5.Cl	InChI=1S/C28H28ClNO3.ClH/c1-31-24-12-13-25-26(19-24)33-27(18-20-4-8-22(29)9-5-20)28(25)21-6-10-23(11-7-21)32-17-16-30-14-2-3-15-30;/h4-13,19H,2-3,14-18H2,1H3;1H	1-[2-[4-[2-[(4-chlorophenyl)methyl]-6-methoxy-benzofuran-3-yl]phenoxy]ethyl]pyrrolidine hydrochloride	http://rdf.ebi.ac.uk/resource/chembl/molecule/CHEMBL557408	Activity	=	0.14	%			http://identifiers.org/pubmed/1573630
http://rdf.ebi.ac.uk/resource/chembl/activity/CHEMBL_ACT_651803	Anti-estrogen binding site (AEBS)	http://rdf.ebi.ac.uk/terms/chembl#ProteinComplex	http://rdf.ebi.ac.uk/resource/chembl/target/CHEMBL612409	3-beta-hydroxysteroid-Delta(8),Delta(7)-isomerase (Homo sapiens)	http://www.conceptwiki.org/concept/b3128c8b-6e5c-4d71-aada-1ffa52b43cdc	Homo sapiens	http://rdf.ebi.ac.uk/resource/chembl/assay/CHEMBL678196	Mus musculus	Effect on cholesterol biosynthesis in EL4 cells, 48 hr incubation with 0.25 mM [3H]acetate	COC1=CC2=C(C=C1)C(=C(O2)CC3=CC=C(C=C3)Cl)C4=CC=C(C=C4)OCCN5CCCC5.Cl	InChI=1S/C28H28ClNO3.ClH/c1-31-24-12-13-25-26(19-24)33-27(18-20-4-8-22(29)9-5-20)28(25)21-6-10-23(11-7-21)32-17-16-30-14-2-3-15-30;/h4-13,19H,2-3,14-18H2,1H3;1H	1-[2-[4-[2-[(4-chlorophenyl)methyl]-6-methoxy-benzofuran-3-yl]phenoxy]ethyl]pyrrolidine hydrochloride	http://rdf.ebi.ac.uk/resource/chembl/molecule/CHEMBL557408	Activity	=	0.34	%			http://identifiers.org/pubmed/1573630
http://rdf.ebi.ac.uk/resource/chembl/activity/CHEMBL_ACT_651804	Anti-estrogen binding site (AEBS)	http://rdf.ebi.ac.uk/terms/chembl#ProteinComplex	http://rdf.ebi.ac.uk/resource/chembl/target/CHEMBL612409	3-beta-hydroxysteroid-Delta(8),Delta(7)-isomerase (Homo sapiens)	http://www.conceptwiki.org/concept/b3128c8b-6e5c-4d71-aada-1ffa52b43cdc	Homo sapiens	http://rdf.ebi.ac.uk/resource/chembl/assay/CHEMBL678197	Mus musculus	Effect on cholesterol biosynthesis in EL4 cells, 48 hr incubation with 0.25 mM [3H]acetate (Control value =0.28)	COC1=CC2=C(C=C1)C(=C(O2)CC3=CC=C(C=C3)Cl)C4=CC=C(C=C4)OCCN5CCCC5.Cl	InChI=1S/C28H28ClNO3.ClH/c1-31-24-12-13-25-26(19-24)33-27(18-20-4-8-22(29)9-5-20)28(25)21-6-10-23(11-7-21)32-17-16-30-14-2-3-15-30;/h4-13,19H,2-3,14-18H2,1H3;1H	1-[2-[4-[2-[(4-chlorophenyl)methyl]-6-methoxy-benzofuran-3-yl]phenoxy]ethyl]pyrrolidine hydrochloride	http://rdf.ebi.ac.uk/resource/chembl/molecule/CHEMBL557408	Activity	=	0.28	%			http://identifiers.org/pubmed/1573630
http://rdf.ebi.ac.uk/resource/chembl/activity/CHEMBL_ACT_651805	Anti-estrogen binding site (AEBS)	http://rdf.ebi.ac.uk/terms/chembl#ProteinComplex	http://rdf.ebi.ac.uk/resource/chembl/target/CHEMBL612409	3-beta-hydroxysteroid-Delta(8),Delta(7)-isomerase (Homo sapiens)	http://www.conceptwiki.org/concept/b3128c8b-6e5c-4d71-aada-1ffa52b43cdc	Homo sapiens	http://rdf.ebi.ac.uk/resource/chembl/assay/CHEMBL678196	Mus musculus	Effect on cholesterol biosynthesis in EL4 cells, 48 hr incubation with 0.25 mM [3H]acetate	COC1=CC2=C(C=C1)C(=C(O2)CC3=CC=C(C=C3)Cl)C4=CC=C(C=C4)OCCN5CCCC5.Cl	InChI=1S/C28H28ClNO3.ClH/c1-31-24-12-13-25-26(19-24)33-27(18-20-4-8-22(29)9-5-20)28(25)21-6-10-23(11-7-21)32-17-16-30-14-2-3-15-30;/h4-13,19H,2-3,14-18H2,1H3;1H	1-[2-[4-[2-[(4-chlorophenyl)methyl]-6-methoxy-benzofuran-3-yl]phenoxy]ethyl]pyrrolidine hydrochloride	http://rdf.ebi.ac.uk/resource/chembl/molecule/CHEMBL557408	Activity	=	0.32	%			http://identifiers.org/pubmed/1573630
http://rdf.ebi.ac.uk/resource/chembl/activity/CHEMBL_ACT_651806	Anti-estrogen binding site (AEBS)	http://rdf.ebi.ac.uk/terms/chembl#ProteinComplex	http://rdf.ebi.ac.uk/resource/chembl/target/CHEMBL612409	3-beta-hydroxysteroid-Delta(8),Delta(7)-isomerase (Homo sapiens)	http://www.conceptwiki.org/concept/b3128c8b-6e5c-4d71-aada-1ffa52b43cdc	Homo sapiens	http://rdf.ebi.ac.uk/resource/chembl/assay/CHEMBL678196	Mus musculus	Effect on cholesterol biosynthesis in EL4 cells, 48 hr incubation with 0.25 mM [3H]acetate	COC1=CC2=C(C=C1)C(=C(O2)CC3=CC=C(C=C3)Cl)C4=CC=C(C=C4)OCCN5CCCC5.Cl	InChI=1S/C28H28ClNO3.ClH/c1-31-24-12-13-25-26(19-24)33-27(18-20-4-8-22(29)9-5-20)28(25)21-6-10-23(11-7-21)32-17-16-30-14-2-3-15-30;/h4-13,19H,2-3,14-18H2,1H3;1H	1-[2-[4-[2-[(4-chlorophenyl)methyl]-6-methoxy-benzofuran-3-yl]phenoxy]ethyl]pyrrolidine hydrochloride	http://rdf.ebi.ac.uk/resource/chembl/molecule/CHEMBL557408	Activity	=	0.3	%			http://identifiers.org/pubmed/1573630
http://rdf.ebi.ac.uk/resource/chembl/activity/CHEMBL_ACT_651807	Anti-estrogen binding site (AEBS)	http://rdf.ebi.ac.uk/terms/chembl#ProteinComplex	http://rdf.ebi.ac.uk/resource/chembl/target/CHEMBL612409	3-beta-hydroxysteroid-Delta(8),Delta(7)-isomerase (Homo sapiens)	http://www.conceptwiki.org/concept/b3128c8b-6e5c-4d71-aada-1ffa52b43cdc	Homo sapiens	http://rdf.ebi.ac.uk/resource/chembl/assay/CHEMBL678196	Mus musculus	Effect on cholesterol biosynthesis in EL4 cells, 48 hr incubation with 0.25 mM [3H]acetate	COC1=CC2=C(C=C1)C(=C(O2)CC3=CC=C(C=C3)Cl)C4=CC=C(C=C4)OCCN5CCCC5.Cl	InChI=1S/C28H28ClNO3.ClH/c1-31-24-12-13-25-26(19-24)33-27(18-20-4-8-22(29)9-5-20)28(25)21-6-10-23(11-7-21)32-17-16-30-14-2-3-15-30;/h4-13,19H,2-3,14-18H2,1H3;1H	1-[2-[4-[2-[(4-chlorophenyl)methyl]-6-methoxy-benzofuran-3-yl]phenoxy]ethyl]pyrrolidine hydrochloride	http://rdf.ebi.ac.uk/resource/chembl/molecule/CHEMBL557408	Activity	=	0.36	%			http://identifiers.org/pubmed/1573630
http://rdf.ebi.ac.uk/resource/chembl/activity/CHEMBL_ACT_651808	Anti-estrogen binding site (AEBS)	http://rdf.ebi.ac.uk/terms/chembl#ProteinComplex	http://rdf.ebi.ac.uk/resource/chembl/target/CHEMBL612409	3-beta-hydroxysteroid-Delta(8),Delta(7)-isomerase (Homo sapiens)	http://www.conceptwiki.org/concept/b3128c8b-6e5c-4d71-aada-1ffa52b43cdc	Homo sapiens	http://rdf.ebi.ac.uk/resource/chembl/assay/CHEMBL678196	Mus musculus	Effect on cholesterol biosynthesis in EL4 cells, 48 hr incubation with 0.25 mM [3H]acetate	COC1=CC2=C(C=C1)C(=C(O2)CC3=CC=C(C=C3)Cl)C4=CC=C(C=C4)OCCN5CCCC5.Cl	InChI=1S/C28H28ClNO3.ClH/c1-31-24-12-13-25-26(19-24)33-27(18-20-4-8-22(29)9-5-20)28(25)21-6-10-23(11-7-21)32-17-16-30-14-2-3-15-30;/h4-13,19H,2-3,14-18H2,1H3;1H	1-[2-[4-[2-[(4-chlorophenyl)methyl]-6-methoxy-benzofuran-3-yl]phenoxy]ethyl]pyrrolidine hydrochloride	http://rdf.ebi.ac.uk/resource/chembl/molecule/CHEMBL557408	Activity	=	0.32	%			http://identifiers.org/pubmed/1573630
http://rdf.ebi.ac.uk/resource/chembl/activity/CHEMBL_ACT_651809	Anti-estrogen binding site (AEBS)	http://rdf.ebi.ac.uk/terms/chembl#ProteinComplex	http://rdf.ebi.ac.uk/resource/chembl/target/CHEMBL612409	3-beta-hydroxysteroid-Delta(8),Delta(7)-isomerase (Homo sapiens)	http://www.conceptwiki.org/concept/b3128c8b-6e5c-4d71-aada-1ffa52b43cdc	Homo sapiens	http://rdf.ebi.ac.uk/resource/chembl/assay/CHEMBL648158	Rattus norvegicus	Relative binding affinity(RBA) against AEBS (Antiestrogen binding site) in rat liver	CC1([C@H]([C@H](C2=C(O1)C=C(C=C2)OC)C3=CC=C(C=C3)OCCN4CCCC4)C5=CC=CC=C5)C	InChI=1S/C30H35NO3/c1-30(2)29(23-9-5-4-6-10-23)28(26-16-15-25(32-3)21-27(26)34-30)22-11-13-24(14-12-22)33-20-19-31-17-7-8-18-31/h4-6,9-16,21,28-29H,7-8,17-20H2,1-3H3/t28-,29-/m0/s1	1-(2-{4-[(3R,4S)-7-methoxy-2,2-dimethyl-3-phenyl-3,4-dihydro-2H-chromen-4-yl]phenoxy}ethyl)pyrrolidine	http://rdf.ebi.ac.uk/resource/chembl/molecule/CHEMBL27512	RBA	=	46				http://identifiers.org/pubmed/1573630
http://rdf.ebi.ac.uk/resource/chembl/activity/CHEMBL_ACT_651811	Anti-estrogen binding site (AEBS)	http://rdf.ebi.ac.uk/terms/chembl#ProteinComplex	http://rdf.ebi.ac.uk/resource/chembl/target/CHEMBL612409	3-beta-hydroxysteroid-Delta(8),Delta(7)-isomerase (Homo sapiens)	http://www.conceptwiki.org/concept/b3128c8b-6e5c-4d71-aada-1ffa52b43cdc	Homo sapiens	http://rdf.ebi.ac.uk/resource/chembl/assay/CHEMBL648158	Rattus norvegicus	Relative binding affinity(RBA) against AEBS (Antiestrogen binding site) in rat liver	C1CCN(CC1)CCOC2=CC=C(C=C2)C3C(=CC4=CC=CC=C4O3)C5=CC=CC=C5	InChI=1S/C28H29NO2/c1-3-9-22(10-4-1)26-21-24-11-5-6-12-27(24)31-28(26)23-13-15-25(16-14-23)30-20-19-29-17-7-2-8-18-29/h1,3-6,9-16,21,28H,2,7-8,17-20H2	1-{2-[4-(3-phenyl-2h-chromen-2-yl)phenoxy]ethyl}piperidine	http://rdf.ebi.ac.uk/resource/chembl/molecule/CHEMBL27283	RBA	=	225				http://identifiers.org/pubmed/1573630
http://rdf.ebi.ac.uk/resource/chembl/activity/CHEMBL_ACT_654001	Anti-estrogen binding site (AEBS)	http://rdf.ebi.ac.uk/terms/chembl#ProteinComplex	http://rdf.ebi.ac.uk/resource/chembl/target/CHEMBL612409	3-beta-hydroxysteroid-Delta(8),Delta(7)-isomerase (Homo sapiens)	http://www.conceptwiki.org/concept/b3128c8b-6e5c-4d71-aada-1ffa52b43cdc	Homo sapiens	http://rdf.ebi.ac.uk/resource/chembl/assay/CHEMBL676230	Mus musculus	Displacement of [3H]tamoxifen from AEBS of EL4 cells	CC/C(=C(\C1=CC=CC=C1)/C2=CC=C(C=C2)OCCN(C)C)/C3=CC=CC=C3	InChI=1S/C26H29NO/c1-4-25(21-11-7-5-8-12-21)26(22-13-9-6-10-14-22)23-15-17-24(18-16-23)28-20-19-27(2)3/h5-18H,4,19-20H2,1-3H3/b26-25-	Tamoxifen	http://rdf.ebi.ac.uk/resource/chembl/molecule/CHEMBL83	RBA	=	100				http://identifiers.org/pubmed/1573630
http://rdf.ebi.ac.uk/resource/chembl/activity/CHEMBL_ACT_655098	Anti-estrogen binding site (AEBS)	http://rdf.ebi.ac.uk/terms/chembl#ProteinComplex	http://rdf.ebi.ac.uk/resource/chembl/target/CHEMBL612409	3-beta-hydroxysteroid-Delta(8),Delta(7)-isomerase (Homo sapiens)	http://www.conceptwiki.org/concept/b3128c8b-6e5c-4d71-aada-1ffa52b43cdc	Homo sapiens	http://rdf.ebi.ac.uk/resource/chembl/assay/CHEMBL676229	Mus musculus	Displacement of [3H]tamoxifen from AEBS of EL4 cells	COC1=CC2=C(C=C1)C(=C(O2)CC3=CC=C(C=C3)Cl)C4=CC=C(C=C4)OCCN5CCOCC5.Cl	InChI=1S/C28H28ClNO4.ClH/c1-31-24-10-11-25-26(19-24)34-27(18-20-2-6-22(29)7-3-20)28(25)21-4-8-23(9-5-21)33-17-14-30-12-15-32-16-13-30;/h2-11,19H,12-18H2,1H3;1H	4-(2-{4-[2-(4-Chlorobenzyl)-6-methoxy-1-benzofuran-3-yl]phenoxy}ethyl)morpholine hydrochloride (1:1)	http://rdf.ebi.ac.uk/resource/chembl/molecule/CHEMBL542810	RBA	=	1828				http://identifiers.org/pubmed/1573630
http://rdf.ebi.ac.uk/resource/chembl/activity/CHEMBL_ACT_655104	Anti-estrogen binding site (AEBS)	http://rdf.ebi.ac.uk/terms/chembl#ProteinComplex	http://rdf.ebi.ac.uk/resource/chembl/target/CHEMBL612409	3-beta-hydroxysteroid-Delta(8),Delta(7)-isomerase (Homo sapiens)	http://www.conceptwiki.org/concept/b3128c8b-6e5c-4d71-aada-1ffa52b43cdc	Homo sapiens	http://rdf.ebi.ac.uk/resource/chembl/assay/CHEMBL678198	Mus musculus	Effect on cholesterol biosynthesis in EL4 cells, 5 hr incubation with 0.25 mM [3H]acetate	COC1=CC2=C(C=C1)C(=C(O2)CC3=CC=C(C=C3)Cl)C4=CC=C(C=C4)OCCN5CCOCC5.Cl	InChI=1S/C28H28ClNO4.ClH/c1-31-24-10-11-25-26(19-24)34-27(18-20-2-6-22(29)7-3-20)28(25)21-4-8-23(9-5-21)33-17-14-30-12-15-32-16-13-30;/h2-11,19H,12-18H2,1H3;1H	4-(2-{4-[2-(4-Chlorobenzyl)-6-methoxy-1-benzofuran-3-yl]phenoxy}ethyl)morpholine hydrochloride (1:1)	http://rdf.ebi.ac.uk/resource/chembl/molecule/CHEMBL542810	Activity	=	0.19	%			http://identifiers.org/pubmed/1573630
http://rdf.ebi.ac.uk/resource/chembl/activity/CHEMBL_ACT_655105	Anti-estrogen binding site (AEBS)	http://rdf.ebi.ac.uk/terms/chembl#ProteinComplex	http://rdf.ebi.ac.uk/resource/chembl/target/CHEMBL612409	3-beta-hydroxysteroid-Delta(8),Delta(7)-isomerase (Homo sapiens)	http://www.conceptwiki.org/concept/b3128c8b-6e5c-4d71-aada-1ffa52b43cdc	Homo sapiens	http://rdf.ebi.ac.uk/resource/chembl/assay/CHEMBL678198	Mus musculus	Effect on cholesterol biosynthesis in EL4 cells, 5 hr incubation with 0.25 mM [3H]acetate	COC1=CC2=C(C=C1)C(=C(O2)CC3=CC=C(C=C3)Cl)C4=CC=C(C=C4)OCCN5CCOCC5.Cl	InChI=1S/C28H28ClNO4.ClH/c1-31-24-10-11-25-26(19-24)34-27(18-20-2-6-22(29)7-3-20)28(25)21-4-8-23(9-5-21)33-17-14-30-12-15-32-16-13-30;/h2-11,19H,12-18H2,1H3;1H	4-(2-{4-[2-(4-Chlorobenzyl)-6-methoxy-1-benzofuran-3-yl]phenoxy}ethyl)morpholine hydrochloride (1:1)	http://rdf.ebi.ac.uk/resource/chembl/molecule/CHEMBL542810	Activity	=	0.11	%			http://identifiers.org/pubmed/1573630
http://rdf.ebi.ac.uk/resource/chembl/activity/CHEMBL_ACT_655106	Anti-estrogen binding site (AEBS)	http://rdf.ebi.ac.uk/terms/chembl#ProteinComplex	http://rdf.ebi.ac.uk/resource/chembl/target/CHEMBL612409	3-beta-hydroxysteroid-Delta(8),Delta(7)-isomerase (Homo sapiens)	http://www.conceptwiki.org/concept/b3128c8b-6e5c-4d71-aada-1ffa52b43cdc	Homo sapiens	http://rdf.ebi.ac.uk/resource/chembl/assay/CHEMBL678198	Mus musculus	Effect on cholesterol biosynthesis in EL4 cells, 5 hr incubation with 0.25 mM [3H]acetate	COC1=CC2=C(C=C1)C(=C(O2)CC3=CC=C(C=C3)Cl)C4=CC=C(C=C4)OCCN5CCOCC5.Cl	InChI=1S/C28H28ClNO4.ClH/c1-31-24-10-11-25-26(19-24)34-27(18-20-2-6-22(29)7-3-20)28(25)21-4-8-23(9-5-21)33-17-14-30-12-15-32-16-13-30;/h2-11,19H,12-18H2,1H3;1H	4-(2-{4-[2-(4-Chlorobenzyl)-6-methoxy-1-benzofuran-3-yl]phenoxy}ethyl)morpholine hydrochloride (1:1)	http://rdf.ebi.ac.uk/resource/chembl/molecule/CHEMBL542810	Activity	=	0.09	%			http://identifiers.org/pubmed/1573630
http://rdf.ebi.ac.uk/resource/chembl/activity/CHEMBL_ACT_655107	Anti-estrogen binding site (AEBS)	http://rdf.ebi.ac.uk/terms/chembl#ProteinComplex	http://rdf.ebi.ac.uk/resource/chembl/target/CHEMBL612409	3-beta-hydroxysteroid-Delta(8),Delta(7)-isomerase (Homo sapiens)	http://www.conceptwiki.org/concept/b3128c8b-6e5c-4d71-aada-1ffa52b43cdc	Homo sapiens	http://rdf.ebi.ac.uk/resource/chembl/assay/CHEMBL678198	Mus musculus	Effect on cholesterol biosynthesis in EL4 cells, 5 hr incubation with 0.25 mM [3H]acetate	COC1=CC2=C(C=C1)C(=C(O2)CC3=CC=C(C=C3)Cl)C4=CC=C(C=C4)OCCN5CCOCC5.Cl	InChI=1S/C28H28ClNO4.ClH/c1-31-24-10-11-25-26(19-24)34-27(18-20-2-6-22(29)7-3-20)28(25)21-4-8-23(9-5-21)33-17-14-30-12-15-32-16-13-30;/h2-11,19H,12-18H2,1H3;1H	4-(2-{4-[2-(4-Chlorobenzyl)-6-methoxy-1-benzofuran-3-yl]phenoxy}ethyl)morpholine hydrochloride (1:1)	http://rdf.ebi.ac.uk/resource/chembl/molecule/CHEMBL542810	Activity	=	0.12	%			http://identifiers.org/pubmed/1573630
http://rdf.ebi.ac.uk/resource/chembl/activity/CHEMBL_ACT_655108	Anti-estrogen binding site (AEBS)	http://rdf.ebi.ac.uk/terms/chembl#ProteinComplex	http://rdf.ebi.ac.uk/resource/chembl/target/CHEMBL612409	3-beta-hydroxysteroid-Delta(8),Delta(7)-isomerase (Homo sapiens)	http://www.conceptwiki.org/concept/b3128c8b-6e5c-4d71-aada-1ffa52b43cdc	Homo sapiens	http://rdf.ebi.ac.uk/resource/chembl/assay/CHEMBL678198	Mus musculus	Effect on cholesterol biosynthesis in EL4 cells, 5 hr incubation with 0.25 mM [3H]acetate	COC1=CC2=C(C=C1)C(=C(O2)CC3=CC=C(C=C3)Cl)C4=CC=C(C=C4)OCCN5CCOCC5.Cl	InChI=1S/C28H28ClNO4.ClH/c1-31-24-10-11-25-26(19-24)34-27(18-20-2-6-22(29)7-3-20)28(25)21-4-8-23(9-5-21)33-17-14-30-12-15-32-16-13-30;/h2-11,19H,12-18H2,1H3;1H	4-(2-{4-[2-(4-Chlorobenzyl)-6-methoxy-1-benzofuran-3-yl]phenoxy}ethyl)morpholine hydrochloride (1:1)	http://rdf.ebi.ac.uk/resource/chembl/molecule/CHEMBL542810	Activity	=	0.05	%			http://identifiers.org/pubmed/1573630
http://rdf.ebi.ac.uk/resource/chembl/activity/CHEMBL_ACT_655109	Anti-estrogen binding site (AEBS)	http://rdf.ebi.ac.uk/terms/chembl#ProteinComplex	http://rdf.ebi.ac.uk/resource/chembl/target/CHEMBL612409	3-beta-hydroxysteroid-Delta(8),Delta(7)-isomerase (Homo sapiens)	http://www.conceptwiki.org/concept/b3128c8b-6e5c-4d71-aada-1ffa52b43cdc	Homo sapiens	http://rdf.ebi.ac.uk/resource/chembl/assay/CHEMBL678198	Mus musculus	Effect on cholesterol biosynthesis in EL4 cells, 5 hr incubation with 0.25 mM [3H]acetate	COC1=CC2=C(C=C1)C(=C(O2)CC3=CC=C(C=C3)Cl)C4=CC=C(C=C4)OCCN5CCOCC5.Cl	InChI=1S/C28H28ClNO4.ClH/c1-31-24-10-11-25-26(19-24)34-27(18-20-2-6-22(29)7-3-20)28(25)21-4-8-23(9-5-21)33-17-14-30-12-15-32-16-13-30;/h2-11,19H,12-18H2,1H3;1H	4-(2-{4-[2-(4-Chlorobenzyl)-6-methoxy-1-benzofuran-3-yl]phenoxy}ethyl)morpholine hydrochloride (1:1)	http://rdf.ebi.ac.uk/resource/chembl/molecule/CHEMBL542810	Activity	=	0.11	%			http://identifiers.org/pubmed/1573630
http://rdf.ebi.ac.uk/resource/chembl/activity/CHEMBL_ACT_656482	Anti-estrogen binding site (AEBS)	http://rdf.ebi.ac.uk/terms/chembl#ProteinComplex	http://rdf.ebi.ac.uk/resource/chembl/target/CHEMBL612409	3-beta-hydroxysteroid-Delta(8),Delta(7)-isomerase (Homo sapiens)	http://www.conceptwiki.org/concept/b3128c8b-6e5c-4d71-aada-1ffa52b43cdc	Homo sapiens	http://rdf.ebi.ac.uk/resource/chembl/assay/CHEMBL648158	Rattus norvegicus	Relative binding affinity(RBA) against AEBS (Antiestrogen binding site) in rat liver	CN(C)CCOC1=CC=CC(=C1)C(=C2CCCCC2)C3=CC(=CC=C3)O	InChI=1S/C23H29NO2/c1-24(2)14-15-26-22-13-7-11-20(17-22)23(18-8-4-3-5-9-18)19-10-6-12-21(25)16-19/h6-7,10-13,16-17,25H,3-5,8-9,14-15H2,1-2H3	3-(cyclohexylidene{3-[2-(dimethylamino)ethoxy]phenyl}methyl)phenol	http://rdf.ebi.ac.uk/resource/chembl/molecule/CHEMBL26772	RBA	=	17				http://identifiers.org/pubmed/1573630
http://rdf.ebi.ac.uk/resource/chembl/activity/CHEMBL_ACT_656483	Anti-estrogen binding site (AEBS)	http://rdf.ebi.ac.uk/terms/chembl#ProteinComplex	http://rdf.ebi.ac.uk/resource/chembl/target/CHEMBL612409	3-beta-hydroxysteroid-Delta(8),Delta(7)-isomerase (Homo sapiens)	http://www.conceptwiki.org/concept/b3128c8b-6e5c-4d71-aada-1ffa52b43cdc	Homo sapiens	http://rdf.ebi.ac.uk/resource/chembl/assay/CHEMBL648158	Rattus norvegicus	Relative binding affinity(RBA) against AEBS (Antiestrogen binding site) in rat liver	CCN(CC)CCOC1=CC=CC(=C1)C(=C2CCCCC2)C3=CC(=CC=C3)O	InChI=1S/C25H33NO2/c1-3-26(4-2)16-17-28-24-15-9-13-22(19-24)25(20-10-6-5-7-11-20)21-12-8-14-23(27)18-21/h8-9,12-15,18-19,27H,3-7,10-11,16-17H2,1-2H3	3-(cyclohexylidene{3-[2-(diethylamino)ethoxy]phenyl}methyl)phenol	http://rdf.ebi.ac.uk/resource/chembl/molecule/CHEMBL28114	RBA	=	6				http://identifiers.org/pubmed/1573630
http://rdf.ebi.ac.uk/resource/chembl/activity/CHEMBL_ACT_657430	Anti-estrogen binding site (AEBS)	http://rdf.ebi.ac.uk/terms/chembl#ProteinComplex	http://rdf.ebi.ac.uk/resource/chembl/target/CHEMBL612409	3-beta-hydroxysteroid-Delta(8),Delta(7)-isomerase (Homo sapiens)	http://www.conceptwiki.org/concept/b3128c8b-6e5c-4d71-aada-1ffa52b43cdc	Homo sapiens	http://rdf.ebi.ac.uk/resource/chembl/assay/CHEMBL652833	Rattus norvegicus	Relative binding affinity against Antiestrogen binding site(AEBS)	C1CCN(CC1)CCOC2=CC=C(C=C2)C3C(=CC4=CC=CC=C4O3)C5=CC=CC=C5	InChI=1S/C28H29NO2/c1-3-9-22(10-4-1)26-21-24-11-5-6-12-27(24)31-28(26)23-13-15-25(16-14-23)30-20-19-29-17-7-2-8-18-29/h1,3-6,9-16,21,28H,2,7-8,17-20H2	1-{2-[4-(3-phenyl-2h-chromen-2-yl)phenoxy]ethyl}piperidine	http://rdf.ebi.ac.uk/resource/chembl/molecule/CHEMBL27283	RBA	=	225				http://identifiers.org/pubmed/2258908
http://rdf.ebi.ac.uk/resource/chembl/activity/CHEMBL_ACT_657460	Anti-estrogen binding site (AEBS)	http://rdf.ebi.ac.uk/terms/chembl#ProteinComplex	http://rdf.ebi.ac.uk/resource/chembl/target/CHEMBL612409	3-beta-hydroxysteroid-Delta(8),Delta(7)-isomerase (Homo sapiens)	http://www.conceptwiki.org/concept/b3128c8b-6e5c-4d71-aada-1ffa52b43cdc	Homo sapiens	http://rdf.ebi.ac.uk/resource/chembl/assay/CHEMBL648155	Rattus norvegicus	Relative binding affinity (RBA) against AEBS (Antiestrogen binding site) in rat liver	CCN(CC)CCOC(=O)C(C=C)(C1=CC=CC=C1)C2=CC=CC=C2	InChI=1S/C22H27NO2/c1-4-22(19-13-9-7-10-14-19,20-15-11-8-12-16-20)21(24)25-18-17-23(5-2)6-3/h4,7-16H,1,5-6,17-18H2,2-3H3	2-(diethylamino)ethyl 2,2-diphenylbut-3-enoate	http://rdf.ebi.ac.uk/resource/chembl/molecule/CHEMBL27392	RBA	=	10				http://identifiers.org/pubmed/1573630
http://rdf.ebi.ac.uk/resource/chembl/activity/CHEMBL_ACT_657592	Anti-estrogen binding site (AEBS)	http://rdf.ebi.ac.uk/terms/chembl#ProteinComplex	http://rdf.ebi.ac.uk/resource/chembl/target/CHEMBL612409	3-beta-hydroxysteroid-Delta(8),Delta(7)-isomerase (Homo sapiens)	http://www.conceptwiki.org/concept/b3128c8b-6e5c-4d71-aada-1ffa52b43cdc	Homo sapiens	http://rdf.ebi.ac.uk/resource/chembl/assay/CHEMBL648158	Rattus norvegicus	Relative binding affinity(RBA) against AEBS (Antiestrogen binding site) in rat liver	CC/C(=C(\C1=CC=CC=C1)/C2=CC=C(C=C2)OCCN3CCOCC3)/C4=CC=CC=C4	InChI=1S/C28H31NO2/c1-2-27(23-9-5-3-6-10-23)28(24-11-7-4-8-12-24)25-13-15-26(16-14-25)31-22-19-29-17-20-30-21-18-29/h3-16H,2,17-22H2,1H3/b28-27-	morpholine, 4-[2-[4-[(1Z)-1,2-diphenyl-1-buten-1-yl]phenoxy]ethyl]-	http://rdf.ebi.ac.uk/resource/chembl/molecule/CHEMBL282309	RBA	=	1174				http://identifiers.org/pubmed/1573630
http://rdf.ebi.ac.uk/resource/chembl/activity/CHEMBL_ACT_660052	Anti-estrogen binding site (AEBS)	http://rdf.ebi.ac.uk/terms/chembl#ProteinComplex	http://rdf.ebi.ac.uk/resource/chembl/target/CHEMBL612409	3-beta-hydroxysteroid-Delta(8),Delta(7)-isomerase (Homo sapiens)	http://www.conceptwiki.org/concept/b3128c8b-6e5c-4d71-aada-1ffa52b43cdc	Homo sapiens	http://rdf.ebi.ac.uk/resource/chembl/assay/CHEMBL648155	Rattus norvegicus	Relative binding affinity (RBA) against AEBS (Antiestrogen binding site) in rat liver	CC/C(=C(\C1=CC=CC=C1)/C2=CC=C(C=C2)OCCN(CC)CC)/C3=CC=CC=C3	InChI=1S/C28H33NO/c1-4-27(23-13-9-7-10-14-23)28(24-15-11-8-12-16-24)25-17-19-26(20-18-25)30-22-21-29(5-2)6-3/h7-20H,4-6,21-22H2,1-3H3/b28-27-	2-{4-[(1Z)-1,2-diphenylbut-1-en-1-yl]phenoxy}-N,N-diethylethanamine	http://rdf.ebi.ac.uk/resource/chembl/molecule/CHEMBL28380	RBA	=	21				http://identifiers.org/pubmed/1573630
http://rdf.ebi.ac.uk/resource/chembl/activity/CHEMBL_ACT_660053	Anti-estrogen binding site (AEBS)	http://rdf.ebi.ac.uk/terms/chembl#ProteinComplex	http://rdf.ebi.ac.uk/resource/chembl/target/CHEMBL612409	3-beta-hydroxysteroid-Delta(8),Delta(7)-isomerase (Homo sapiens)	http://www.conceptwiki.org/concept/b3128c8b-6e5c-4d71-aada-1ffa52b43cdc	Homo sapiens	http://rdf.ebi.ac.uk/resource/chembl/assay/CHEMBL682111	Homo sapiens	Relative binding affinity(RBA) against AEBS (Antiestrogen binding site) in MCF-7 cells	CC/C(=C(\C1=CC=CC=C1)/C2=CC=C(C=C2)OCCN(CC)CC)/C3=CC=CC=C3	InChI=1S/C28H33NO/c1-4-27(23-13-9-7-10-14-23)28(24-15-11-8-12-16-24)25-17-19-26(20-18-25)30-22-21-29(5-2)6-3/h7-20H,4-6,21-22H2,1-3H3/b28-27-	2-{4-[(1Z)-1,2-diphenylbut-1-en-1-yl]phenoxy}-N,N-diethylethanamine	http://rdf.ebi.ac.uk/resource/chembl/molecule/CHEMBL28380	RBA	=	46				http://identifiers.org/pubmed/1573630
http://rdf.ebi.ac.uk/resource/chembl/activity/CHEMBL_ACT_661344	Anti-estrogen binding site (AEBS)	http://rdf.ebi.ac.uk/terms/chembl#ProteinComplex	http://rdf.ebi.ac.uk/resource/chembl/target/CHEMBL612409	3-beta-hydroxysteroid-Delta(8),Delta(7)-isomerase (Homo sapiens)	http://www.conceptwiki.org/concept/b3128c8b-6e5c-4d71-aada-1ffa52b43cdc	Homo sapiens	http://rdf.ebi.ac.uk/resource/chembl/assay/CHEMBL648158	Rattus norvegicus	Relative binding affinity(RBA) against AEBS (Antiestrogen binding site) in rat liver	C1CCC(=C(C2=CC(=CC=C2)O)C3=CC(=CC=C3)OCCN4CCCCC4)CC1	InChI=1S/C26H33NO2/c28-24-13-7-11-22(19-24)26(21-9-3-1-4-10-21)23-12-8-14-25(20-23)29-18-17-27-15-5-2-6-16-27/h7-8,11-14,19-20,28H,1-6,9-10,15-18H2	3-(cyclohexylidene{3-[2-(piperidin-1-yl)ethoxy]phenyl}methyl)phenol	http://rdf.ebi.ac.uk/resource/chembl/molecule/CHEMBL28317	RBA	=	10				http://identifiers.org/pubmed/1573630
http://rdf.ebi.ac.uk/resource/chembl/activity/CHEMBL_ACT_663804	Anti-estrogen binding site (AEBS)	http://rdf.ebi.ac.uk/terms/chembl#ProteinComplex	http://rdf.ebi.ac.uk/resource/chembl/target/CHEMBL612409	3-beta-hydroxysteroid-Delta(8),Delta(7)-isomerase (Homo sapiens)	http://www.conceptwiki.org/concept/b3128c8b-6e5c-4d71-aada-1ffa52b43cdc	Homo sapiens	http://rdf.ebi.ac.uk/resource/chembl/assay/CHEMBL652833	Rattus norvegicus	Relative binding affinity against Antiestrogen binding site(AEBS)	C1CCN(C1)CCOC2=CC=C(C=C2)C(=O)C3=C(SC4=C3C=CC(=C4)O)C5=CC=C(C=C5)O	InChI=1S/C27H25NO4S/c29-20-7-3-19(4-8-20)27-25(23-12-9-21(30)17-24(23)33-27)26(31)18-5-10-22(11-6-18)32-16-15-28-13-1-2-14-28/h3-12,17,29-30H,1-2,13-16H2	[6-Hydroxy-2-(4-hydroxyphenyl)-1-benzothiophen-3-yl]{4-[2-(1-pyrrolidinyl)ethoxy]phenyl}methanone	http://rdf.ebi.ac.uk/resource/chembl/molecule/CHEMBL10030	RBA	=	6.5				http://identifiers.org/pubmed/2258908
http://rdf.ebi.ac.uk/resource/chembl/activity/CHEMBL_ACT_666341	Anti-estrogen binding site (AEBS)	http://rdf.ebi.ac.uk/terms/chembl#ProteinComplex	http://rdf.ebi.ac.uk/resource/chembl/target/CHEMBL612409	3-beta-hydroxysteroid-Delta(8),Delta(7)-isomerase (Homo sapiens)	http://www.conceptwiki.org/concept/b3128c8b-6e5c-4d71-aada-1ffa52b43cdc	Homo sapiens	http://rdf.ebi.ac.uk/resource/chembl/assay/CHEMBL648156	Rattus norvegicus	Relative binding affinity (RBA) against AEBS (Antiestrogen binding site) using N1-S1 cells	COC1=CC2=C(C=C1)C(=C(CO2)C3=CC=C(C=C3)F)C4=CC=C(C=C4)OCCN5CCCCC5	InChI=1S/C29H30FNO3/c1-32-25-13-14-26-28(19-25)34-20-27(21-5-9-23(30)10-6-21)29(26)22-7-11-24(12-8-22)33-18-17-31-15-3-2-4-16-31/h5-14,19H,2-4,15-18,20H2,1H3	1-(2-{4-[3-(4-fluorophenyl)-7-methoxy-2H-chromen-4-yl]phenoxy}ethyl)piperidine	http://rdf.ebi.ac.uk/resource/chembl/molecule/CHEMBL26867	RBA	=	161				http://identifiers.org/pubmed/1573630
http://rdf.ebi.ac.uk/resource/chembl/activity/CHEMBL_ACT_666474	Anti-estrogen binding site (AEBS)	http://rdf.ebi.ac.uk/terms/chembl#ProteinComplex	http://rdf.ebi.ac.uk/resource/chembl/target/CHEMBL612409	3-beta-hydroxysteroid-Delta(8),Delta(7)-isomerase (Homo sapiens)	http://www.conceptwiki.org/concept/b3128c8b-6e5c-4d71-aada-1ffa52b43cdc	Homo sapiens	http://rdf.ebi.ac.uk/resource/chembl/assay/CHEMBL646778	Mus musculus	Relative binding affinity(RBA) against AEBS (Antiestrogen binding site) using EL-4 cells	COC1=CC2=C(C=C1)C(=C(CO2)C3=CC=C(C=C3)Br)C4=CC=C(C=C4)OCCN5CCCC5	InChI=1S/C28H28BrNO3/c1-31-24-12-13-25-27(18-24)33-19-26(20-4-8-22(29)9-5-20)28(25)21-6-10-23(11-7-21)32-17-16-30-14-2-3-15-30/h4-13,18H,2-3,14-17,19H2,1H3	1-(2-{4-[3-(4-bromophenyl)-7-methoxy-2H-chromen-4-yl]phenoxy}ethyl)pyrrolidine	http://rdf.ebi.ac.uk/resource/chembl/molecule/CHEMBL282968	RBA	=	169				http://identifiers.org/pubmed/1573630
http://rdf.ebi.ac.uk/resource/chembl/activity/CHEMBL_ACT_666476	Anti-estrogen binding site (AEBS)	http://rdf.ebi.ac.uk/terms/chembl#ProteinComplex	http://rdf.ebi.ac.uk/resource/chembl/target/CHEMBL612409	3-beta-hydroxysteroid-Delta(8),Delta(7)-isomerase (Homo sapiens)	http://www.conceptwiki.org/concept/b3128c8b-6e5c-4d71-aada-1ffa52b43cdc	Homo sapiens	http://rdf.ebi.ac.uk/resource/chembl/assay/CHEMBL648158	Rattus norvegicus	Relative binding affinity(RBA) against AEBS (Antiestrogen binding site) in rat liver	CCN(CC)CCOC1=CC=C(C=C1)C(C)(C)C	InChI=1S/C16H27NO/c1-6-17(7-2)12-13-18-15-10-8-14(9-11-15)16(3,4)5/h8-11H,6-7,12-13H2,1-5H3	2-(4-tert-Butylphenoxy)-N,N-diethylethanamine	http://rdf.ebi.ac.uk/resource/chembl/molecule/CHEMBL283826	RBA	=	0.08				http://identifiers.org/pubmed/1573630
http://rdf.ebi.ac.uk/resource/chembl/activity/CHEMBL_ACT_667603	Anti-estrogen binding site (AEBS)	http://rdf.ebi.ac.uk/terms/chembl#ProteinComplex	http://rdf.ebi.ac.uk/resource/chembl/target/CHEMBL612409	3-beta-hydroxysteroid-Delta(8),Delta(7)-isomerase (Homo sapiens)	http://www.conceptwiki.org/concept/b3128c8b-6e5c-4d71-aada-1ffa52b43cdc	Homo sapiens	http://rdf.ebi.ac.uk/resource/chembl/assay/CHEMBL652833	Rattus norvegicus	Relative binding affinity against Antiestrogen binding site(AEBS)	CC/C(=C(\C1=CC=CC=C1)/C2=CC=C(C=C2)OCCN(C)C)/C3=CC=CC=C3	InChI=1S/C26H29NO/c1-4-25(21-11-7-5-8-12-21)26(22-13-9-6-10-14-22)23-15-17-24(18-16-23)28-20-19-27(2)3/h5-18H,4,19-20H2,1-3H3/b26-25-	Tamoxifen	http://rdf.ebi.ac.uk/resource/chembl/molecule/CHEMBL83	RBA	=	100				http://identifiers.org/pubmed/2258908
http://rdf.ebi.ac.uk/resource/chembl/activity/CHEMBL_ACT_667683	Anti-estrogen binding site (AEBS)	http://rdf.ebi.ac.uk/terms/chembl#ProteinComplex	http://rdf.ebi.ac.uk/resource/chembl/target/CHEMBL612409	3-beta-hydroxysteroid-Delta(8),Delta(7)-isomerase (Homo sapiens)	http://www.conceptwiki.org/concept/b3128c8b-6e5c-4d71-aada-1ffa52b43cdc	Homo sapiens	http://rdf.ebi.ac.uk/resource/chembl/assay/CHEMBL648155	Rattus norvegicus	Relative binding affinity (RBA) against AEBS (Antiestrogen binding site) in rat liver	CCN(CC)CCOC(=O)C(CC(C)C)(C1=CC=CC=C1)C2=CC=CC=C2	InChI=1S/C24H33NO2/c1-5-25(6-2)17-18-27-23(26)24(19-20(3)4,21-13-9-7-10-14-21)22-15-11-8-12-16-22/h7-16,20H,5-6,17-19H2,1-4H3	2-(diethylamino)ethyl 4-methyl-2,2-diphenylpentanoate	http://rdf.ebi.ac.uk/resource/chembl/molecule/CHEMBL27001	RBA	=	5				http://identifiers.org/pubmed/1573630
http://rdf.ebi.ac.uk/resource/chembl/activity/CHEMBL_ACT_667827	Anti-estrogen binding site (AEBS)	http://rdf.ebi.ac.uk/terms/chembl#ProteinComplex	http://rdf.ebi.ac.uk/resource/chembl/target/CHEMBL612409	3-beta-hydroxysteroid-Delta(8),Delta(7)-isomerase (Homo sapiens)	http://www.conceptwiki.org/concept/b3128c8b-6e5c-4d71-aada-1ffa52b43cdc	Homo sapiens	http://rdf.ebi.ac.uk/resource/chembl/assay/CHEMBL646778	Mus musculus	Relative binding affinity(RBA) against AEBS (Antiestrogen binding site) using EL-4 cells	COC1=CC2=C(C=C1)C(=C(CO2)C3=CC=CC=C3)C4=CC=C(C=C4)OCCN5CCCC5	InChI=1S/C28H29NO3/c1-30-24-13-14-25-27(19-24)32-20-26(21-7-3-2-4-8-21)28(25)22-9-11-23(12-10-22)31-18-17-29-15-5-6-16-29/h2-4,7-14,19H,5-6,15-18,20H2,1H3	1-{2-[4-(7-methoxy-3-phenyl-2H-chromen-4-yl)phenoxy]ethyl}pyrrolidine	http://rdf.ebi.ac.uk/resource/chembl/molecule/CHEMBL27513	RBA	=	557				http://identifiers.org/pubmed/1573630
http://rdf.ebi.ac.uk/resource/chembl/activity/CHEMBL_ACT_669050	Anti-estrogen binding site (AEBS)	http://rdf.ebi.ac.uk/terms/chembl#ProteinComplex	http://rdf.ebi.ac.uk/resource/chembl/target/CHEMBL612409	3-beta-hydroxysteroid-Delta(8),Delta(7)-isomerase (Homo sapiens)	http://www.conceptwiki.org/concept/b3128c8b-6e5c-4d71-aada-1ffa52b43cdc	Homo sapiens	http://rdf.ebi.ac.uk/resource/chembl/assay/CHEMBL676229	Mus musculus	Displacement of [3H]tamoxifen from AEBS of EL4 cells	COC1=CC2=C(C=C1)C(=C(O2)CC3=CC=C(C=C3)Cl)C4=CC=C(C=C4)OCCCN5CCCCC5.Cl	InChI=1S/C30H32ClNO3.ClH/c1-33-26-14-15-27-28(21-26)35-29(20-22-6-10-24(31)11-7-22)30(27)23-8-12-25(13-9-23)34-19-5-18-32-16-3-2-4-17-32;/h6-15,21H,2-5,16-20H2,1H3;1H	1-(3-{4-[2-(4-Chlorobenzyl)-6-methoxy-1-benzofuran-3-yl]phenoxy}propyl)piperidine hydrochloride (1:1)	http://rdf.ebi.ac.uk/resource/chembl/molecule/CHEMBL553286	RBA	=	605				http://identifiers.org/pubmed/1573630
http://rdf.ebi.ac.uk/resource/chembl/activity/CHEMBL_ACT_669055	Anti-estrogen binding site (AEBS)	http://rdf.ebi.ac.uk/terms/chembl#ProteinComplex	http://rdf.ebi.ac.uk/resource/chembl/target/CHEMBL612409	3-beta-hydroxysteroid-Delta(8),Delta(7)-isomerase (Homo sapiens)	http://www.conceptwiki.org/concept/b3128c8b-6e5c-4d71-aada-1ffa52b43cdc	Homo sapiens	http://rdf.ebi.ac.uk/resource/chembl/assay/CHEMBL648157	Rattus norvegicus	Relative binding affinity(RBA) against AEBS (Antiestrogen binding site) in N1-S1 cells	CCN(CC)CCOC1=CC=C(C=C1)C2=C(COC3=C2C=CC(=C3)OC)C4=CC=C(C=C4)F	InChI=1S/C28H30FNO3/c1-4-30(5-2)16-17-32-23-12-8-21(9-13-23)28-25-15-14-24(31-3)18-27(25)33-19-26(28)20-6-10-22(29)11-7-20/h6-15,18H,4-5,16-17,19H2,1-3H3	N,N-diethyl-2-{4-[3-(4-fluorophenyl)-7-methoxy-2H-chromen-4-yl]phenoxy}ethanamine	http://rdf.ebi.ac.uk/resource/chembl/molecule/CHEMBL284402	RBA	=	106				http://identifiers.org/pubmed/1573630
http://rdf.ebi.ac.uk/resource/chembl/activity/CHEMBL_ACT_670194	Anti-estrogen binding site (AEBS)	http://rdf.ebi.ac.uk/terms/chembl#ProteinComplex	http://rdf.ebi.ac.uk/resource/chembl/target/CHEMBL612409	3-beta-hydroxysteroid-Delta(8),Delta(7)-isomerase (Homo sapiens)	http://www.conceptwiki.org/concept/b3128c8b-6e5c-4d71-aada-1ffa52b43cdc	Homo sapiens	http://rdf.ebi.ac.uk/resource/chembl/assay/CHEMBL646778	Mus musculus	Relative binding affinity(RBA) against AEBS (Antiestrogen binding site) using EL-4 cells	COC1=CC2=C(C=C1)C(=C(CO2)C3=CC=C(C=C3)Cl)C4=CC=C(C=C4)OCCN5CCCC5	InChI=1S/C28H28ClNO3/c1-31-24-12-13-25-27(18-24)33-19-26(20-4-8-22(29)9-5-20)28(25)21-6-10-23(11-7-21)32-17-16-30-14-2-3-15-30/h4-13,18H,2-3,14-17,19H2,1H3	1-(2-{4-[3-(4-chlorophenyl)-7-methoxy-2H-chromen-4-yl]phenoxy}ethyl)pyrrolidine	http://rdf.ebi.ac.uk/resource/chembl/molecule/CHEMBL27594	RBA	=	257				http://identifiers.org/pubmed/1573630
http://rdf.ebi.ac.uk/resource/chembl/activity/CHEMBL_ACT_671406	Anti-estrogen binding site (AEBS)	http://rdf.ebi.ac.uk/terms/chembl#ProteinComplex	http://rdf.ebi.ac.uk/resource/chembl/target/CHEMBL612409	3-beta-hydroxysteroid-Delta(8),Delta(7)-isomerase (Homo sapiens)	http://www.conceptwiki.org/concept/b3128c8b-6e5c-4d71-aada-1ffa52b43cdc	Homo sapiens	http://rdf.ebi.ac.uk/resource/chembl/assay/CHEMBL676229	Mus musculus	Displacement of [3H]tamoxifen from AEBS of EL4 cells	CN(C)CCOC1=CC=C(C=C1)C2=C(OC3=C2C=CC(=C3)OC)CC4=CC=C(C=C4)Cl.Cl	InChI=1S/C26H26ClNO3.ClH/c1-28(2)14-15-30-21-10-6-19(7-11-21)26-23-13-12-22(29-3)17-24(23)31-25(26)16-18-4-8-20(27)9-5-18;/h4-13,17H,14-16H2,1-3H3;1H	2-{4-[2-(4-Chlorobenzyl)-6-methoxy-1-benzofuran-3-yl]phenoxy}-N,N-dimethylethanamine hydrochloride (1:1)	http://rdf.ebi.ac.uk/resource/chembl/molecule/CHEMBL543511	RBA	=	391				http://identifiers.org/pubmed/1573630
http://rdf.ebi.ac.uk/resource/chembl/activity/CHEMBL_ACT_2057033	25-hydroxyvitamin D-1 alpha hydroxylase, mitochondrial	http://rdf.ebi.ac.uk/terms/chembl#SingleProtein	http://rdf.ebi.ac.uk/resource/chembl/target/CHEMBL5993	25-hydroxyvitamin D-1 alpha hydroxylase, mitochondrial (Homo sapiens)	http://www.conceptwiki.org/concept/43d414a7-b509-4488-a0d1-fa478e74d353	Homo sapiens	http://rdf.ebi.ac.uk/resource/chembl/assay/CHEMBL926259	Homo sapiens	Inhibition of CYP27B1 in human keratinocytes	C1=CC=C(C=C1)C(CNC(=O)C2=CC=C(C=C2)C3=CC=C(C=C3)Cl)N4C=CN=C4	InChI=1S/C24H20ClN3O/c25-22-12-10-19(11-13-22)18-6-8-21(9-7-18)24(29)27-16-23(28-15-14-26-17-28)20-4-2-1-3-5-20/h1-15,17,23H,16H2,(H,27,29)	4'-chloro-N-[2-(1H-imidazol-1-yl)-2-phenylethyl]biphenyl-4-carboxamide	http://rdf.ebi.ac.uk/resource/chembl/molecule/CHEMBL253613	IC50	=	616	nM		6.21	http://identifiers.org/pubmed/17544277
http://rdf.ebi.ac.uk/resource/chembl/activity/CHEMBL_ACT_1072630	Vitamin D-binding protein	http://rdf.ebi.ac.uk/terms/chembl#SingleProtein	http://rdf.ebi.ac.uk/resource/chembl/target/CHEMBL2259	Vitamin D-binding protein (Homo sapiens)	http://www.conceptwiki.org/concept/03a0166a-43fe-4994-8654-e5394d1de901	Homo sapiens	http://rdf.ebi.ac.uk/resource/chembl/assay/CHEMBL818845	Bos taurus	Binding affinity for Vitamin D binding protein relative to 1-alpha, 25-dihydroxyvitamin D3	C[C@H]1[C@H](C/C(=C/C=C/2\CCCC3(C2CCC3[C@H](C)CCCC(C)(C)O)C)/C(=C)[C@H]1O)O	InChI=1S/C28H46O3/c1-18(9-7-15-27(4,5)31)23-13-14-24-21(10-8-16-28(23,24)6)11-12-22-17-25(29)20(3)26(30)19(22)2/h11-12,18,20,23-26,29-31H,2,7-10,13-17H2,1,3-6H3/b21-11+,22-12-/t18-,20+,23?,24?,25+,26-,28?/m1/s1	(1S,2S,3S,5Z,7E,13xi,14xi,17xi)-2-methyl-9,10-secocholesta-5,7,10-triene-1,3,25-triol	http://rdf.ebi.ac.uk/resource/chembl/molecule/CHEMBL39276	Relative potency	=	45				http://identifiers.org/pubmed/9871644
http://rdf.ebi.ac.uk/resource/chembl/activity/CHEMBL_ACT_1073921	Vitamin D-binding protein	http://rdf.ebi.ac.uk/terms/chembl#SingleProtein	http://rdf.ebi.ac.uk/resource/chembl/target/CHEMBL2259	Vitamin D-binding protein (Homo sapiens)	http://www.conceptwiki.org/concept/03a0166a-43fe-4994-8654-e5394d1de901	Homo sapiens	http://rdf.ebi.ac.uk/resource/chembl/assay/CHEMBL818844	Bos taurus	Binding affinity for Vitamin D binding protein	C[C@H](CCCC(C)(C)O)C1CCC\2C1(CCC/C2=C\C=C/3\C[C@H](C[C@@H](C3=C)O)O)C	InChI=1S/C27H44O3/c1-18(8-6-14-26(3,4)30)23-12-13-24-20(9-7-15-27(23,24)5)10-11-21-16-22(28)17-25(29)19(21)2/h10-11,18,22-25,28-30H,2,6-9,12-17H2,1,3-5H3/b20-10+,21-11-/t18-,22-,23?,24?,25+,27?/m1/s1	(1S,3R,5Z,7E,13xi,14xi,17xi)-9,10-secocholesta-5,7,10-triene-1,3,25-triol	http://rdf.ebi.ac.uk/resource/chembl/molecule/CHEMBL267223	Relative potency	=	100				http://identifiers.org/pubmed/9871644
http://rdf.ebi.ac.uk/resource/chembl/activity/CHEMBL_ACT_1079786	Vitamin D-binding protein	http://rdf.ebi.ac.uk/terms/chembl#SingleProtein	http://rdf.ebi.ac.uk/resource/chembl/target/CHEMBL2259	Vitamin D-binding protein (Homo sapiens)	http://www.conceptwiki.org/concept/03a0166a-43fe-4994-8654-e5394d1de901	Homo sapiens	http://rdf.ebi.ac.uk/resource/chembl/assay/CHEMBL818845	Bos taurus	Binding affinity for Vitamin D binding protein relative to 1-alpha, 25-dihydroxyvitamin D3	C[C@@H]1[C@H](C/C(=C/C=C/2\CCCC3(C2CCC3[C@H](C)CCCC(C)(C)O)C)/C(=C)[C@H]1O)O	InChI=1S/C28H46O3/c1-18(9-7-15-27(4,5)31)23-13-14-24-21(10-8-16-28(23,24)6)11-12-22-17-25(29)20(3)26(30)19(22)2/h11-12,18,20,23-26,29-31H,2,7-10,13-17H2,1,3-6H3/b21-11+,22-12-/t18-,20-,23?,24?,25+,26-,28?/m1/s1	(1S,2R,3S,5Z,7E,13xi,14xi,17xi)-2-methyl-9,10-secocholesta-5,7,10-triene-1,3,25-triol	http://rdf.ebi.ac.uk/resource/chembl/molecule/CHEMBL37680	Relative potency	=	21				http://identifiers.org/pubmed/9871644
http://rdf.ebi.ac.uk/resource/chembl/activity/CHEMBL_ACT_1085383	Vitamin D-binding protein	http://rdf.ebi.ac.uk/terms/chembl#SingleProtein	http://rdf.ebi.ac.uk/resource/chembl/target/CHEMBL2259	Vitamin D-binding protein (Homo sapiens)	http://www.conceptwiki.org/concept/03a0166a-43fe-4994-8654-e5394d1de901	Homo sapiens	http://rdf.ebi.ac.uk/resource/chembl/assay/CHEMBL818845	Bos taurus	Binding affinity for Vitamin D binding protein relative to 1-alpha, 25-dihydroxyvitamin D3	C[C@@H]1[C@H](C/C(=C/C=C/2\CCCC3(C2CCC3[C@H](C)CCCC(C)(C)O)C)/C(=C)[C@@H]1O)O	InChI=1S/C28H46O3/c1-18(9-7-15-27(4,5)31)23-13-14-24-21(10-8-16-28(23,24)6)11-12-22-17-25(29)20(3)26(30)19(22)2/h11-12,18,20,23-26,29-31H,2,7-10,13-17H2,1,3-6H3/b21-11+,22-12-/t18-,20-,23?,24?,25+,26+,28?/m1/s1	(1R,2R,3S,5Z,7E,13xi,14xi,17xi)-2-methyl-9,10-secocholesta-5,7,10-triene-1,3,25-triol	http://rdf.ebi.ac.uk/resource/chembl/molecule/CHEMBL289987	Relative potency	=	1300				http://identifiers.org/pubmed/9871644
http://rdf.ebi.ac.uk/resource/chembl/activity/CHEMBL_ACT_1087516	Vitamin D-binding protein	http://rdf.ebi.ac.uk/terms/chembl#SingleProtein	http://rdf.ebi.ac.uk/resource/chembl/target/CHEMBL2259	Vitamin D-binding protein (Homo sapiens)	http://www.conceptwiki.org/concept/03a0166a-43fe-4994-8654-e5394d1de901	Homo sapiens	http://rdf.ebi.ac.uk/resource/chembl/assay/CHEMBL818845	Bos taurus	Binding affinity for Vitamin D binding protein relative to 1-alpha, 25-dihydroxyvitamin D3	C[C@H]1[C@@H](C/C(=C/C=C/2\CCCC3(C2CCC3[C@H](C)CCCC(C)(C)O)C)/C(=C)[C@@H]1O)O	InChI=1S/C28H46O3/c1-18(9-7-15-27(4,5)31)23-13-14-24-21(10-8-16-28(23,24)6)11-12-22-17-25(29)20(3)26(30)19(22)2/h11-12,18,20,23-26,29-31H,2,7-10,13-17H2,1,3-6H3/b21-11+,22-12-/t18-,20+,23?,24?,25-,26+,28?/m1/s1	(1R,2S,3R,5Z,7E,13xi,14xi,17xi)-2-methyl-9,10-secocholesta-5,7,10-triene-1,3,25-triol	http://rdf.ebi.ac.uk/resource/chembl/molecule/CHEMBL290296	Relative potency	=	200				http://identifiers.org/pubmed/9871644
http://rdf.ebi.ac.uk/resource/chembl/activity/CHEMBL_ACT_1089761	Vitamin D-binding protein	http://rdf.ebi.ac.uk/terms/chembl#SingleProtein	http://rdf.ebi.ac.uk/resource/chembl/target/CHEMBL2259	Vitamin D-binding protein (Homo sapiens)	http://www.conceptwiki.org/concept/03a0166a-43fe-4994-8654-e5394d1de901	Homo sapiens	http://rdf.ebi.ac.uk/resource/chembl/assay/CHEMBL818845	Bos taurus	Binding affinity for Vitamin D binding protein relative to 1-alpha, 25-dihydroxyvitamin D3	C[C@H]1[C@@H](C/C(=C/C=C/2\CCCC3(C2CCC3[C@H](C)CCCC(C)(C)O)C)/C(=C)[C@H]1O)O	InChI=1S/C28H46O3/c1-18(9-7-15-27(4,5)31)23-13-14-24-21(10-8-16-28(23,24)6)11-12-22-17-25(29)20(3)26(30)19(22)2/h11-12,18,20,23-26,29-31H,2,7-10,13-17H2,1,3-6H3/b21-11+,22-12-/t18-,20+,23?,24?,25-,26-,28?/m1/s1	(1S,2S,3R,5Z,7E,13xi,14xi,17xi)-2-methyl-9,10-secocholesta-5,7,10-triene-1,3,25-triol	http://rdf.ebi.ac.uk/resource/chembl/molecule/CHEMBL14776	Relative potency	=	68				http://identifiers.org/pubmed/9871644
http://rdf.ebi.ac.uk/resource/chembl/activity/CHEMBL_ACT_1096490	Vitamin D-binding protein	http://rdf.ebi.ac.uk/terms/chembl#SingleProtein	http://rdf.ebi.ac.uk/resource/chembl/target/CHEMBL2259	Vitamin D-binding protein (Homo sapiens)	http://www.conceptwiki.org/concept/03a0166a-43fe-4994-8654-e5394d1de901	Homo sapiens	http://rdf.ebi.ac.uk/resource/chembl/assay/CHEMBL818845	Bos taurus	Binding affinity for Vitamin D binding protein relative to 1-alpha, 25-dihydroxyvitamin D3	C[C@H]1[C@H](C/C(=C/C=C/2\CCCC3(C2CCC3[C@H](C)CCCC(C)(C)O)C)/C(=C)[C@@H]1O)O	InChI=1S/C28H46O3/c1-18(9-7-15-27(4,5)31)23-13-14-24-21(10-8-16-28(23,24)6)11-12-22-17-25(29)20(3)26(30)19(22)2/h11-12,18,20,23-26,29-31H,2,7-10,13-17H2,1,3-6H3/b21-11+,22-12-/t18-,20+,23?,24?,25+,26+,28?/m1/s1	(1R,2S,3S,5Z,7E,13xi,14xi,17xi)-2-methyl-9,10-secocholesta-5,7,10-triene-1,3,25-triol	http://rdf.ebi.ac.uk/resource/chembl/molecule/CHEMBL38607	Relative potency	=	1200				http://identifiers.org/pubmed/9871644
http://rdf.ebi.ac.uk/resource/chembl/activity/CHEMBL_ACT_1101005	Vitamin D-binding protein	http://rdf.ebi.ac.uk/terms/chembl#SingleProtein	http://rdf.ebi.ac.uk/resource/chembl/target/CHEMBL2259	Vitamin D-binding protein (Homo sapiens)	http://www.conceptwiki.org/concept/03a0166a-43fe-4994-8654-e5394d1de901	Homo sapiens	http://rdf.ebi.ac.uk/resource/chembl/assay/CHEMBL818845	Bos taurus	Binding affinity for Vitamin D binding protein relative to 1-alpha, 25-dihydroxyvitamin D3	C[C@@H]1[C@@H](C/C(=C/C=C/2\CCCC3(C2CCC3[C@H](C)CCCC(C)(C)O)C)/C(=C)[C@@H]1O)O	InChI=1S/C28H46O3/c1-18(9-7-15-27(4,5)31)23-13-14-24-21(10-8-16-28(23,24)6)11-12-22-17-25(29)20(3)26(30)19(22)2/h11-12,18,20,23-26,29-31H,2,7-10,13-17H2,1,3-6H3/b21-11+,22-12-/t18-,20-,23?,24?,25-,26+,28?/m1/s1	(1R,2R,3R,5Z,7E,13xi,14xi,17xi)-2-methyl-9,10-secocholesta-5,7,10-triene-1,3,25-triol	http://rdf.ebi.ac.uk/resource/chembl/molecule/CHEMBL37045	Relative potency	=	1000				http://identifiers.org/pubmed/9871644
http://rdf.ebi.ac.uk/resource/chembl/activity/CHEMBL_ACT_1102188	Vitamin D-binding protein	http://rdf.ebi.ac.uk/terms/chembl#SingleProtein	http://rdf.ebi.ac.uk/resource/chembl/target/CHEMBL2259	Vitamin D-binding protein (Homo sapiens)	http://www.conceptwiki.org/concept/03a0166a-43fe-4994-8654-e5394d1de901	Homo sapiens	http://rdf.ebi.ac.uk/resource/chembl/assay/CHEMBL818845	Bos taurus	Binding affinity for Vitamin D binding protein relative to 1-alpha, 25-dihydroxyvitamin D3	C[C@@H]1[C@@H](C/C(=C/C=C/2\CCCC3(C2CCC3[C@H](C)CCCC(C)(C)O)C)/C(=C)[C@H]1O)O	InChI=1S/C28H46O3/c1-18(9-7-15-27(4,5)31)23-13-14-24-21(10-8-16-28(23,24)6)11-12-22-17-25(29)20(3)26(30)19(22)2/h11-12,18,20,23-26,29-31H,2,7-10,13-17H2,1,3-6H3/b21-11+,22-12-/t18-,20-,23?,24?,25-,26-,28?/m1/s1	(1S,2R,3R,5Z,7E,13xi,14xi,17xi)-2-methyl-9,10-secocholesta-5,7,10-triene-1,3,25-triol	http://rdf.ebi.ac.uk/resource/chembl/molecule/CHEMBL416790	Relative potency	=	79				http://identifiers.org/pubmed/9871644
http://rdf.ebi.ac.uk/resource/chembl/activity/CHEMBL_ACT_1194918	Vitamin D-binding protein	http://rdf.ebi.ac.uk/terms/chembl#SingleProtein	http://rdf.ebi.ac.uk/resource/chembl/target/CHEMBL2259	Vitamin D-binding protein (Homo sapiens)	http://www.conceptwiki.org/concept/03a0166a-43fe-4994-8654-e5394d1de901	Homo sapiens	http://rdf.ebi.ac.uk/resource/chembl/assay/CHEMBL818848	Homo sapiens	Percentage binding to Human Vitamin D binding protein, relative competitive index (RCI)	C[C@@H](CCCC(C)(C)O)[C@H]1CC[C@@H]\2[C@@]1(CCC/C2=C\C=C/3\C[C@H](C[C@@H](C3=C)O)O)C	InChI=1S/C27H44O3/c1-18(8-6-14-26(3,4)30)23-12-13-24-20(9-7-15-27(23,24)5)10-11-21-16-22(28)17-25(29)19(21)2/h10-11,18,22-25,28-30H,2,6-9,12-17H2,1,3-5H3/b20-10+,21-11-/t18-,22+,23+,24-,25-,27+/m0/s1	(1S,3R,5Z,7E,20S)-9,10-Secocholesta-5,7,10-triene-1,3,25-triol	http://rdf.ebi.ac.uk/resource/chembl/molecule/CHEMBL442191	RCI	=	2.6	%			http://identifiers.org/pubmed/10893309
http://rdf.ebi.ac.uk/resource/chembl/activity/CHEMBL_ACT_1197372	Vitamin D-binding protein	http://rdf.ebi.ac.uk/terms/chembl#SingleProtein	http://rdf.ebi.ac.uk/resource/chembl/target/CHEMBL2259	Vitamin D-binding protein (Homo sapiens)	http://www.conceptwiki.org/concept/03a0166a-43fe-4994-8654-e5394d1de901	Homo sapiens	http://rdf.ebi.ac.uk/resource/chembl/assay/CHEMBL818848	Homo sapiens	Percentage binding to Human Vitamin D binding protein, relative competitive index (RCI)	C[C@@]12[C@H](CC[C@H]1/C(=C/C=C/3\C(=C)[C@H](C[C@@H](C3)O)O)/CCC2)[C@@H](CCCC(O)(C)C)CCCC(O)(C)C	InChI=1S/C32H54O4/c1-22-25(20-26(33)21-29(22)34)14-13-24-12-9-19-32(6)27(15-16-28(24)32)23(10-7-17-30(2,3)35)11-8-18-31(4,5)36/h13-14,23,26-29,33-36H,1,7-12,15-21H2,2-6H3/b24-13+,25-14-/t26-,27-,28+,29+,32-/m1/s1	1,3-cyclohexanediol, 4-methylene-5-[(2E)-2-[(1R,3aS,7aR)-octahydro-1-[5-hydroxy-1-(4-hydroxy-4-methylpentyl)-5-methylhexyl]-7a-methyl-4H-inden-4-ylidene]ethylidene]-, (1R,3S,5Z)-	http://rdf.ebi.ac.uk/resource/chembl/molecule/CHEMBL94219	RCI	=	2.5	%			http://identifiers.org/pubmed/10893309
http://rdf.ebi.ac.uk/resource/chembl/activity/CHEMBL_ACT_1210692	Vitamin D-binding protein	http://rdf.ebi.ac.uk/terms/chembl#SingleProtein	http://rdf.ebi.ac.uk/resource/chembl/target/CHEMBL2259	Vitamin D-binding protein (Homo sapiens)	http://www.conceptwiki.org/concept/03a0166a-43fe-4994-8654-e5394d1de901	Homo sapiens	http://rdf.ebi.ac.uk/resource/chembl/assay/CHEMBL818848	Homo sapiens	Percentage binding to Human Vitamin D binding protein, relative competitive index (RCI)	C[C@H](CCCC(C)(C)O)[C@H]1CC[C@@H]\2[C@@]1(CCC/C2=C\C=C/3\C[C@H](C[C@@H](C3=C)O)O)C	InChI=1S/C27H44O3/c1-18(8-6-14-26(3,4)30)23-12-13-24-20(9-7-15-27(23,24)5)10-11-21-16-22(28)17-25(29)19(21)2/h10-11,18,22-25,28-30H,2,6-9,12-17H2,1,3-5H3/b20-10+,21-11-/t18-,22-,23-,24+,25+,27-/m1/s1	Calcitriol	http://rdf.ebi.ac.uk/resource/chembl/molecule/CHEMBL846	RCI	=	100	%			http://identifiers.org/pubmed/10893309
http://rdf.ebi.ac.uk/resource/chembl/activity/CHEMBL_ACT_1946484	Vitamin D-binding protein	http://rdf.ebi.ac.uk/terms/chembl#SingleProtein	http://rdf.ebi.ac.uk/resource/chembl/target/CHEMBL2259	Vitamin D-binding protein (Homo sapiens)	http://www.conceptwiki.org/concept/03a0166a-43fe-4994-8654-e5394d1de901	Homo sapiens	http://rdf.ebi.ac.uk/resource/chembl/assay/CHEMBL894016	Homo sapiens	Binding affinity to human DBP relative to 1-alpha,25-(OH)2-D3	C[C@H](CCCC(C)(C)O)[C@H]1CC[C@@H]2[C@@]1(CCC=C2/C=C\C3=C[C@H]([C@H]([C@@H](C3)O)O)O)C	InChI=1S/C26H42O4/c1-17(7-5-13-25(2,3)30)20-11-12-21-19(8-6-14-26(20,21)4)10-9-18-15-22(27)24(29)23(28)16-18/h8-10,15,17,20-24,27-30H,5-7,11-14,16H2,1-4H3/b10-9-/t17-,20-,21+,22-,23-,24-,26-/m1/s1	(1R,2S,3R,6Z,17beta)-17-[(2R)-6-hydroxy-6-methylheptan-2-yl]-9,10-secoestra-4,6,8-triene-1,2,3-triol	http://rdf.ebi.ac.uk/resource/chembl/molecule/CHEMBL234768	Activity	=	4	%			http://identifiers.org/pubmed/17412598
http://rdf.ebi.ac.uk/resource/chembl/activity/CHEMBL_ACT_1946485	Vitamin D-binding protein	http://rdf.ebi.ac.uk/terms/chembl#SingleProtein	http://rdf.ebi.ac.uk/resource/chembl/target/CHEMBL2259	Vitamin D-binding protein (Homo sapiens)	http://www.conceptwiki.org/concept/03a0166a-43fe-4994-8654-e5394d1de901	Homo sapiens	http://rdf.ebi.ac.uk/resource/chembl/assay/CHEMBL894016	Homo sapiens	Binding affinity to human DBP relative to 1-alpha,25-(OH)2-D3	C[C@H](CCCC(C)(C)O)[C@H]1CC[C@@H]2[C@@]1(CCC=C2/C=C\C3=C[C@H]([C@H]([C@H](C3)O)O)O)C	InChI=1S/C26H42O4/c1-17(7-5-13-25(2,3)30)20-11-12-21-19(8-6-14-26(20,21)4)10-9-18-15-22(27)24(29)23(28)16-18/h8-10,15,17,20-24,27-30H,5-7,11-14,16H2,1-4H3/b10-9-/t17-,20-,21+,22-,23+,24-,26-/m1/s1	(1S,2S,3R,6Z,17beta)-17-[(2R)-6-hydroxy-6-methylheptan-2-yl]-9,10-secoestra-4,6,8-triene-1,2,3-triol	http://rdf.ebi.ac.uk/resource/chembl/molecule/CHEMBL232889	Activity	=	7	%			http://identifiers.org/pubmed/17412598
http://rdf.ebi.ac.uk/resource/chembl/activity/CHEMBL_ACT_1946486	Vitamin D-binding protein	http://rdf.ebi.ac.uk/terms/chembl#SingleProtein	http://rdf.ebi.ac.uk/resource/chembl/target/CHEMBL2259	Vitamin D-binding protein (Homo sapiens)	http://www.conceptwiki.org/concept/03a0166a-43fe-4994-8654-e5394d1de901	Homo sapiens	http://rdf.ebi.ac.uk/resource/chembl/assay/CHEMBL894016	Homo sapiens	Binding affinity to human DBP relative to 1-alpha,25-(OH)2-D3	C[C@H](CCCC(C)(C)O)[C@H]1CC[C@@H]2[C@@]1(CCC=C2/C=C\C3=C[C@H]([C@@H]([C@@H](C3)O)O)O)C	InChI=1S/C26H42O4/c1-17(7-5-13-25(2,3)30)20-11-12-21-19(8-6-14-26(20,21)4)10-9-18-15-22(27)24(29)23(28)16-18/h8-10,15,17,20-24,27-30H,5-7,11-14,16H2,1-4H3/b10-9-/t17-,20-,21+,22-,23-,24+,26-/m1/s1	(1R,2R,3R,6Z,17beta)-17-[(2R)-6-hydroxy-6-methylheptan-2-yl]-9,10-secoestra-4,6,8-triene-1,2,3-triol	http://rdf.ebi.ac.uk/resource/chembl/molecule/CHEMBL394128	Activity	=	8	%			http://identifiers.org/pubmed/17412598
http://rdf.ebi.ac.uk/resource/chembl/activity/CHEMBL_ACT_1946487	Vitamin D-binding protein	http://rdf.ebi.ac.uk/terms/chembl#SingleProtein	http://rdf.ebi.ac.uk/resource/chembl/target/CHEMBL2259	Vitamin D-binding protein (Homo sapiens)	http://www.conceptwiki.org/concept/03a0166a-43fe-4994-8654-e5394d1de901	Homo sapiens	http://rdf.ebi.ac.uk/resource/chembl/assay/CHEMBL894016	Homo sapiens	Binding affinity to human DBP relative to 1-alpha,25-(OH)2-D3	C[C@H](CCCC(C)(C)O)[C@H]1CC[C@@H]2[C@@]1(CCC=C2/C=C\C3=C[C@@H]([C@H]([C@@H](C3)O)O)O)C	InChI=1S/C26H42O4/c1-17(7-5-13-25(2,3)30)20-11-12-21-19(8-6-14-26(20,21)4)10-9-18-15-22(27)24(29)23(28)16-18/h8-10,15,17,20-24,27-30H,5-7,11-14,16H2,1-4H3/b10-9-/t17-,20-,21+,22+,23-,24-,26-/m1/s1	(1R,2S,3S,6Z,17beta)-17-[(2R)-6-hydroxy-6-methylheptan-2-yl]-9,10-secoestra-4,6,8-triene-1,2,3-triol	http://rdf.ebi.ac.uk/resource/chembl/molecule/CHEMBL232888	Activity	=	2	%			http://identifiers.org/pubmed/17412598
http://rdf.ebi.ac.uk/resource/chembl/activity/CHEMBL_ACT_2591402	Vitamin D-binding protein	http://rdf.ebi.ac.uk/terms/chembl#SingleProtein	http://rdf.ebi.ac.uk/resource/chembl/target/CHEMBL2259	Vitamin D-binding protein (Homo sapiens)	http://www.conceptwiki.org/concept/03a0166a-43fe-4994-8654-e5394d1de901	Homo sapiens	http://rdf.ebi.ac.uk/resource/chembl/assay/CHEMBL1014566	Homo sapiens	Binding affinity to human DBP at EC50 in 4 degC relative to 1-alpha,25-(OH)2D3	C[C@H](CCCC(C)(C)O)[C@H]1CC[C@@H]2[C@@]1(CCC=C2/C=C\C3=C[C@H]([C@@H]([C@@H](C3)O)OCCCO)O)C	InChI=1S/C29H48O5/c1-20(8-5-14-28(2,3)33)23-12-13-24-22(9-6-15-29(23,24)4)11-10-21-18-25(31)27(26(32)19-21)34-17-7-16-30/h9-11,18,20,23-27,30-33H,5-8,12-17,19H2,1-4H3/b11-10-/t20-,23-,24+,25-,26-,27+,29-/m1/s1	(1R,2R,3R,6Z,17beta)-17-[(2R)-6-Hydroxy-6-methyl-2-heptanyl]-2-(3-hydroxypropoxy)-9,10-secoestra-4,6,8-triene-1,3-diol	http://rdf.ebi.ac.uk/resource/chembl/molecule/CHEMBL465286	Activity	=	0.5	%			http://identifiers.org/pubmed/19006670
http://rdf.ebi.ac.uk/resource/chembl/activity/CHEMBL_ACT_2591405	Vitamin D-binding protein	http://rdf.ebi.ac.uk/terms/chembl#SingleProtein	http://rdf.ebi.ac.uk/resource/chembl/target/CHEMBL2259	Vitamin D-binding protein (Homo sapiens)	http://www.conceptwiki.org/concept/03a0166a-43fe-4994-8654-e5394d1de901	Homo sapiens	http://rdf.ebi.ac.uk/resource/chembl/assay/CHEMBL1014566	Homo sapiens	Binding affinity to human DBP at EC50 in 4 degC relative to 1-alpha,25-(OH)2D3	C[C@H](CCCC(C)(C)O)[C@H]1CC[C@@H]2[C@@]1(CCC=C2/C=C\C3=C[C@H]([C@H]4[C@@H](C3)O4)O)C	InChI=1S/C26H40O3/c1-17(7-5-13-25(2,3)28)20-11-12-21-19(8-6-14-26(20,21)4)10-9-18-15-22(27)24-23(16-18)29-24/h8-10,15,17,20-24,27-28H,5-7,11-14,16H2,1-4H3/b10-9-/t17-,20-,21+,22-,23-,24+,26-/m1/s1	(1R,2S,3R,6Z,17beta)-17-[(2R)-6-Hydroxy-6-methyl-2-heptanyl]-2,3-epoxy-9,10-secoestra-5(10),6,8-trien-1-ol	http://rdf.ebi.ac.uk/resource/chembl/molecule/CHEMBL464260	Activity	=	0.9	%			http://identifiers.org/pubmed/19006670
http://rdf.ebi.ac.uk/resource/chembl/activity/CHEMBL_ACT_2698381	Vitamin D-binding protein	http://rdf.ebi.ac.uk/terms/chembl#SingleProtein	http://rdf.ebi.ac.uk/resource/chembl/target/CHEMBL2259	Vitamin D-binding protein (Homo sapiens)	http://www.conceptwiki.org/concept/03a0166a-43fe-4994-8654-e5394d1de901	Homo sapiens	http://rdf.ebi.ac.uk/resource/chembl/assay/CHEMBL1054818		Binding affinity to vitamin D-binding protein relative to 1-alpha,25-dihydroxyvitamin D3	C[C@H](CCCC(C)(C)O)[C@H]1CC[C@@H]\2[C@@]1(CCC/C2=C\C=C/3\C[C@@H]([C@@H]([C@H](C3=C)O)OCCCO)O)C	InChI=1S/C30H50O5/c1-20(9-6-15-29(3,4)34)24-13-14-25-22(10-7-16-30(24,25)5)11-12-23-19-26(32)28(27(33)21(23)2)35-18-8-17-31/h11-12,20,24-28,31-34H,2,6-10,13-19H2,1,3-5H3/b22-11+,23-12-/t20-,24-,25+,26+,27+,28+,30-/m1/s1	(1S,2S,3S,5Z,7E)-2-(3-Hydroxypropoxy)-9,10-secocholesta-5,7,10-triene-1,3,25-triol	http://rdf.ebi.ac.uk/resource/chembl/molecule/CHEMBL551326	Activity	=	2				http://identifiers.org/pubmed/19482479
http://rdf.ebi.ac.uk/resource/chembl/activity/CHEMBL_ACT_305176	Vitamin D-binding protein	http://rdf.ebi.ac.uk/terms/chembl#SingleProtein	http://rdf.ebi.ac.uk/resource/chembl/target/CHEMBL2259	Vitamin D-binding protein (Homo sapiens)	http://www.conceptwiki.org/concept/03a0166a-43fe-4994-8654-e5394d1de901	Homo sapiens	http://rdf.ebi.ac.uk/resource/chembl/assay/CHEMBL818846		Binding affinity for calf serum vitamin D receptor interacting protein	C[C@H]1[C@H](C/C(=C/C=C/2\CCCC3(C2CCC3C(C)CCCC(C)(C)O)C)/C(=C)[C@@H]1O)O	InChI=1S/C28H46O3/c1-18(9-7-15-27(4,5)31)23-13-14-24-21(10-8-16-28(23,24)6)11-12-22-17-25(29)20(3)26(30)19(22)2/h11-12,18,20,23-26,29-31H,2,7-10,13-17H2,1,3-6H3/b21-11+,22-12-/t18?,20-,23?,24?,25-,26-,28?/m0/s1	(1R,2S,3S,5Z,7E,13xi,14xi,17xi)-2-methyl-9,10-secocholesta-5,7,10-triene-1,3,25-triol	http://rdf.ebi.ac.uk/resource/chembl/molecule/CHEMBL135468	Relative potency	=	1200				http://identifiers.org/pubmed/11063621
http://rdf.ebi.ac.uk/resource/chembl/activity/CHEMBL_ACT_311820	Vitamin D-binding protein	http://rdf.ebi.ac.uk/terms/chembl#SingleProtein	http://rdf.ebi.ac.uk/resource/chembl/target/CHEMBL2259	Vitamin D-binding protein (Homo sapiens)	http://www.conceptwiki.org/concept/03a0166a-43fe-4994-8654-e5394d1de901	Homo sapiens	http://rdf.ebi.ac.uk/resource/chembl/assay/CHEMBL818846		Binding affinity for calf serum vitamin D receptor interacting protein	C[C@@H]1[C@@H](C/C(=C/C=C/2\CCCC3(C2CCC3[C@H](C)CCCC(C)(C)O)C)/C(=C)[C@H]1O)O	InChI=1S/C28H46O3/c1-18(9-7-15-27(4,5)31)23-13-14-24-21(10-8-16-28(23,24)6)11-12-22-17-25(29)20(3)26(30)19(22)2/h11-12,18,20,23-26,29-31H,2,7-10,13-17H2,1,3-6H3/b21-11+,22-12-/t18-,20-,23?,24?,25-,26-,28?/m1/s1	(1S,2R,3R,5Z,7E,13xi,14xi,17xi)-2-methyl-9,10-secocholesta-5,7,10-triene-1,3,25-triol	http://rdf.ebi.ac.uk/resource/chembl/molecule/CHEMBL416790	Relative potency	=	79				http://identifiers.org/pubmed/11063621
http://rdf.ebi.ac.uk/resource/chembl/activity/CHEMBL_ACT_313173	Vitamin D-binding protein	http://rdf.ebi.ac.uk/terms/chembl#SingleProtein	http://rdf.ebi.ac.uk/resource/chembl/target/CHEMBL2259	Vitamin D-binding protein (Homo sapiens)	http://www.conceptwiki.org/concept/03a0166a-43fe-4994-8654-e5394d1de901	Homo sapiens	http://rdf.ebi.ac.uk/resource/chembl/assay/CHEMBL818846		Binding affinity for calf serum vitamin D receptor interacting protein	C[C@@H]1[C@@H](C/C(=C/C=C/2\CCCC3(C2CCC3[C@H](C)CCCC(C)(C)O)C)/C(=C)[C@@H]1O)O	InChI=1S/C28H46O3/c1-18(9-7-15-27(4,5)31)23-13-14-24-21(10-8-16-28(23,24)6)11-12-22-17-25(29)20(3)26(30)19(22)2/h11-12,18,20,23-26,29-31H,2,7-10,13-17H2,1,3-6H3/b21-11+,22-12-/t18-,20-,23?,24?,25-,26+,28?/m1/s1	(1R,2R,3R,5Z,7E,13xi,14xi,17xi)-2-methyl-9,10-secocholesta-5,7,10-triene-1,3,25-triol	http://rdf.ebi.ac.uk/resource/chembl/molecule/CHEMBL37045	Relative potency	<	0.3				http://identifiers.org/pubmed/11063621
http://rdf.ebi.ac.uk/resource/chembl/activity/CHEMBL_ACT_314491	Vitamin D-binding protein	http://rdf.ebi.ac.uk/terms/chembl#SingleProtein	http://rdf.ebi.ac.uk/resource/chembl/target/CHEMBL2259	Vitamin D-binding protein (Homo sapiens)	http://www.conceptwiki.org/concept/03a0166a-43fe-4994-8654-e5394d1de901	Homo sapiens	http://rdf.ebi.ac.uk/resource/chembl/assay/CHEMBL818846		Binding affinity for calf serum vitamin D receptor interacting protein	C[C@H]1[C@@H](C/C(=C/C=C/2\CCCC3(C2CCC3[C@H](C)CCCC(C)(C)O)C)/C(=C)[C@@H]1O)O	InChI=1S/C28H46O3/c1-18(9-7-15-27(4,5)31)23-13-14-24-21(10-8-16-28(23,24)6)11-12-22-17-25(29)20(3)26(30)19(22)2/h11-12,18,20,23-26,29-31H,2,7-10,13-17H2,1,3-6H3/b21-11+,22-12-/t18-,20+,23?,24?,25-,26+,28?/m1/s1	(1R,2S,3R,5Z,7E,13xi,14xi,17xi)-2-methyl-9,10-secocholesta-5,7,10-triene-1,3,25-triol	http://rdf.ebi.ac.uk/resource/chembl/molecule/CHEMBL290296	Relative potency	<	0.3				http://identifiers.org/pubmed/11063621
http://rdf.ebi.ac.uk/resource/chembl/activity/CHEMBL_ACT_316840	Vitamin D-binding protein	http://rdf.ebi.ac.uk/terms/chembl#SingleProtein	http://rdf.ebi.ac.uk/resource/chembl/target/CHEMBL2259	Vitamin D-binding protein (Homo sapiens)	http://www.conceptwiki.org/concept/03a0166a-43fe-4994-8654-e5394d1de901	Homo sapiens	http://rdf.ebi.ac.uk/resource/chembl/assay/CHEMBL818846		Binding affinity for calf serum vitamin D receptor interacting protein	C[C@H](CCCC(C)(C)O)C1CCC\2C1(CCC/C2=C\C=C/3\C[C@H](C[C@@H](C3=C)O)O)C	InChI=1S/C27H44O3/c1-18(8-6-14-26(3,4)30)23-12-13-24-20(9-7-15-27(23,24)5)10-11-21-16-22(28)17-25(29)19(21)2/h10-11,18,22-25,28-30H,2,6-9,12-17H2,1,3-5H3/b20-10+,21-11-/t18-,22-,23?,24?,25+,27?/m1/s1	(1S,3R,5Z,7E,13xi,14xi,17xi)-9,10-secocholesta-5,7,10-triene-1,3,25-triol	http://rdf.ebi.ac.uk/resource/chembl/molecule/CHEMBL267223	Relative potency	=	100				http://identifiers.org/pubmed/11063621
http://rdf.ebi.ac.uk/resource/chembl/activity/CHEMBL_ACT_316858	Vitamin D-binding protein	http://rdf.ebi.ac.uk/terms/chembl#SingleProtein	http://rdf.ebi.ac.uk/resource/chembl/target/CHEMBL2259	Vitamin D-binding protein (Homo sapiens)	http://www.conceptwiki.org/concept/03a0166a-43fe-4994-8654-e5394d1de901	Homo sapiens	http://rdf.ebi.ac.uk/resource/chembl/assay/CHEMBL818846		Binding affinity for calf serum vitamin D receptor interacting protein	C[C@@H]1[C@@H](C/C(=C/C=C/2\CCCC3(C2CCC3[C@H](C)CCCC(C)(C)O)C)/C(=C)[C@H]1O)O	InChI=1S/C28H46O3/c1-18(9-7-15-27(4,5)31)23-13-14-24-21(10-8-16-28(23,24)6)11-12-22-17-25(29)20(3)26(30)19(22)2/h11-12,18,20,23-26,29-31H,2,7-10,13-17H2,1,3-6H3/b21-11+,22-12-/t18-,20-,23?,24?,25-,26-,28?/m1/s1	(1S,2R,3R,5Z,7E,13xi,14xi,17xi)-2-methyl-9,10-secocholesta-5,7,10-triene-1,3,25-triol	http://rdf.ebi.ac.uk/resource/chembl/molecule/CHEMBL416790	Relative potency	<	0.3				http://identifiers.org/pubmed/11063621
http://rdf.ebi.ac.uk/resource/chembl/activity/CHEMBL_ACT_321752	Vitamin D-binding protein	http://rdf.ebi.ac.uk/terms/chembl#SingleProtein	http://rdf.ebi.ac.uk/resource/chembl/target/CHEMBL2259	Vitamin D-binding protein (Homo sapiens)	http://www.conceptwiki.org/concept/03a0166a-43fe-4994-8654-e5394d1de901	Homo sapiens	http://rdf.ebi.ac.uk/resource/chembl/assay/CHEMBL818846		Binding affinity for calf serum vitamin D receptor interacting protein	C[C@H]1[C@H](C/C(=C/C=C/2\CCCC3(C2CCC3C(C)CCCC(C)(C)O)C)/C(=C)[C@@H]1O)O	InChI=1S/C28H46O3/c1-18(9-7-15-27(4,5)31)23-13-14-24-21(10-8-16-28(23,24)6)11-12-22-17-25(29)20(3)26(30)19(22)2/h11-12,18,20,23-26,29-31H,2,7-10,13-17H2,1,3-6H3/b21-11+,22-12-/t18?,20-,23?,24?,25-,26-,28?/m0/s1	(1R,2S,3S,5Z,7E,13xi,14xi,17xi)-2-methyl-9,10-secocholesta-5,7,10-triene-1,3,25-triol	http://rdf.ebi.ac.uk/resource/chembl/molecule/CHEMBL135468	Relative potency	<	0.3				http://identifiers.org/pubmed/11063621
http://rdf.ebi.ac.uk/resource/chembl/activity/CHEMBL_ACT_3220456	Vitamin D-binding protein	http://rdf.ebi.ac.uk/terms/chembl#SingleProtein	http://rdf.ebi.ac.uk/resource/chembl/target/CHEMBL2259	Vitamin D-binding protein (Homo sapiens)	http://www.conceptwiki.org/concept/03a0166a-43fe-4994-8654-e5394d1de901	Homo sapiens	http://rdf.ebi.ac.uk/resource/chembl/assay/CHEMBL1116618	Homo sapiens	Binding affinity to human vitamin D binding protein at EC50 relative to 1-alpha,25-(OH)2D3	C[C@@H]([C@@H]1[C@@]2([C@H](/C(=C/C=C3C[C@H]([C@@H]([C@@H](C3)O)O)O)/CCC2)CC1)C)CCCC(O)(C)C	InChI=1S/C26H44O4/c1-17(7-5-13-25(2,3)30)20-11-12-21-19(8-6-14-26(20,21)4)10-9-18-15-22(27)24(29)23(28)16-18/h9-10,17,20-24,27-30H,5-8,11-16H2,1-4H3/b18-9-,19-10+/t17-,20-,21+,22-,23-,24+,26-/m1/s1	(1R,3R)-5-[(2E)-2-[(1R,3aS,7aR)-1-[(1R)-5-hydroxy-1,5-dimethyl-hexyl]-7a-methyl-2,3,3a,5,6,7-hexahydro-1H-inden-4-ylidene]ethylidene]cyclohexane-1,2,3-triol	http://rdf.ebi.ac.uk/resource/chembl/molecule/CHEMBL1078588	Activity	=	4	%			http://identifiers.org/pubmed/19739672
http://rdf.ebi.ac.uk/resource/chembl/activity/CHEMBL_ACT_3220457	Vitamin D-binding protein	http://rdf.ebi.ac.uk/terms/chembl#SingleProtein	http://rdf.ebi.ac.uk/resource/chembl/target/CHEMBL2259	Vitamin D-binding protein (Homo sapiens)	http://www.conceptwiki.org/concept/03a0166a-43fe-4994-8654-e5394d1de901	Homo sapiens	http://rdf.ebi.ac.uk/resource/chembl/assay/CHEMBL1116618	Homo sapiens	Binding affinity to human vitamin D binding protein at EC50 relative to 1-alpha,25-(OH)2D3	C[C@@H]([C@@H]1[C@@]2([C@H](/C(=C/C=C3C[C@H]([C@@H]([C@@H](C3)O)O)O)/CCC2)CC1)C)CCCC(O)(C)C	InChI=1S/C26H44O4/c1-17(7-5-13-25(2,3)30)20-11-12-21-19(8-6-14-26(20,21)4)10-9-18-15-22(27)24(29)23(28)16-18/h9-10,17,20-24,27-30H,5-8,11-16H2,1-4H3/b18-9-,19-10+/t17-,20-,21+,22-,23-,24-,26-/m1/s1	(1R,3R)-5-[(2E)-2-[(1R,3aS,7aR)-1-[(1R)-5-hydroxy-1,5-dimethyl-hexyl]-7a-methyl-2,3,3a,5,6,7-hexahydro-1H-inden-4-ylidene]ethylidene]cyclohexane-1,2,3-triol	http://rdf.ebi.ac.uk/resource/chembl/molecule/CHEMBL1078757	Activity	=	3	%			http://identifiers.org/pubmed/19739672
http://rdf.ebi.ac.uk/resource/chembl/activity/CHEMBL_ACT_3220458	Vitamin D-binding protein	http://rdf.ebi.ac.uk/terms/chembl#SingleProtein	http://rdf.ebi.ac.uk/resource/chembl/target/CHEMBL2259	Vitamin D-binding protein (Homo sapiens)	http://www.conceptwiki.org/concept/03a0166a-43fe-4994-8654-e5394d1de901	Homo sapiens	http://rdf.ebi.ac.uk/resource/chembl/assay/CHEMBL1116618	Homo sapiens	Binding affinity to human vitamin D binding protein at EC50 relative to 1-alpha,25-(OH)2D3	C[C@H](CCCC(C)(C)O)[C@H]1CC[C@@H]\2[C@@]1(CCC/C2=C\C=C3C[C@H]([C@@H]([C@H](C3)O)O)O)C	InChI=1S/C26H44O4/c1-17(7-5-13-25(2,3)30)20-11-12-21-19(8-6-14-26(20,21)4)10-9-18-15-22(27)24(29)23(28)16-18/h9-10,17,20-24,27-30H,5-8,11-16H2,1-4H3/b18-9-,19-10+/t17-,20-,21+,22-,23+,24+,26-/m1/s1	(1R,3S)-5-[(2E)-2-[(1R,3aS,7aR)-1-[(1R)-5-hydroxy-1,5-dimethyl-hexyl]-7a-methyl-2,3,3a,5,6,7-hexahydro-1H-inden-4-ylidene]ethylidene]cyclohexane-1,2,3-triol	http://rdf.ebi.ac.uk/resource/chembl/molecule/CHEMBL1078758	Activity	=	3	%			http://identifiers.org/pubmed/19739672
http://rdf.ebi.ac.uk/resource/chembl/activity/CHEMBL_ACT_3220459	Vitamin D-binding protein	http://rdf.ebi.ac.uk/terms/chembl#SingleProtein	http://rdf.ebi.ac.uk/resource/chembl/target/CHEMBL2259	Vitamin D-binding protein (Homo sapiens)	http://www.conceptwiki.org/concept/03a0166a-43fe-4994-8654-e5394d1de901	Homo sapiens	http://rdf.ebi.ac.uk/resource/chembl/assay/CHEMBL1116618	Homo sapiens	Binding affinity to human vitamin D binding protein at EC50 relative to 1-alpha,25-(OH)2D3	C[C@H](CCCC(C)(C)O)[C@H]1CC[C@@H]\2[C@@]1(CCC/C2=C\C=C3C[C@H]([C@@H]([C@H](C3)O)O)O)C	InChI=1S/C26H44O4/c1-17(7-5-13-25(2,3)30)20-11-12-21-19(8-6-14-26(20,21)4)10-9-18-15-22(27)24(29)23(28)16-18/h9-10,17,20-24,27-30H,5-8,11-16H2,1-4H3/b18-9-,19-10+/t17-,20-,21+,22+,23-,24-,26-/m1/s1	(1S,3R)-5-[(2E)-2-[(1R,3aS,7aR)-1-[(1R)-5-hydroxy-1,5-dimethyl-hexyl]-7a-methyl-2,3,3a,5,6,7-hexahydro-1H-inden-4-ylidene]ethylidene]cyclohexane-1,2,3-triol	http://rdf.ebi.ac.uk/resource/chembl/molecule/CHEMBL1078883	Activity	=	14	%			http://identifiers.org/pubmed/19739672
http://rdf.ebi.ac.uk/resource/chembl/activity/CHEMBL_ACT_3220460	Vitamin D-binding protein	http://rdf.ebi.ac.uk/terms/chembl#SingleProtein	http://rdf.ebi.ac.uk/resource/chembl/target/CHEMBL2259	Vitamin D-binding protein (Homo sapiens)	http://www.conceptwiki.org/concept/03a0166a-43fe-4994-8654-e5394d1de901	Homo sapiens	http://rdf.ebi.ac.uk/resource/chembl/assay/CHEMBL1116618	Homo sapiens	Binding affinity to human vitamin D binding protein at EC50 relative to 1-alpha,25-(OH)2D3	C[C@H](CCCC(C)(C)O)[C@H]1CC[C@@H]\2[C@@]1(CCC/C2=C\C=C/3\C[C@H]([C@H]4[C@@H](C3)O4)O)C	InChI=1S/C26H42O3/c1-17(7-5-13-25(2,3)28)20-11-12-21-19(8-6-14-26(20,21)4)10-9-18-15-22(27)24-23(16-18)29-24/h9-10,17,20-24,27-28H,5-8,11-16H2,1-4H3/b18-9-,19-10+/t17-,20-,21+,22-,23-,24+,26-/m1/s1	(1R,2S,3R,5Z,7E,17beta)-17-[(2R)-6-Hydroxy-6-methyl-2-heptanyl]-2,3-epoxy-9,10-secoestra-5,7-dien-1-ol	http://rdf.ebi.ac.uk/resource/chembl/molecule/CHEMBL1079071	Activity	=	45	%			http://identifiers.org/pubmed/19739672
http://rdf.ebi.ac.uk/resource/chembl/activity/CHEMBL_ACT_3220461	Vitamin D-binding protein	http://rdf.ebi.ac.uk/terms/chembl#SingleProtein	http://rdf.ebi.ac.uk/resource/chembl/target/CHEMBL2259	Vitamin D-binding protein (Homo sapiens)	http://www.conceptwiki.org/concept/03a0166a-43fe-4994-8654-e5394d1de901	Homo sapiens	http://rdf.ebi.ac.uk/resource/chembl/assay/CHEMBL1116618	Homo sapiens	Binding affinity to human vitamin D binding protein at EC50 relative to 1-alpha,25-(OH)2D3	C[C@H](CCCC(C)(C)O)[C@H]1CC[C@@H]\2[C@@]1(CCC/C2=C\C=C\3/C[C@H]([C@H]4[C@@H](C3)O4)O)C	InChI=1S/C26H42O3/c1-17(7-5-13-25(2,3)28)20-11-12-21-19(8-6-14-26(20,21)4)10-9-18-15-22(27)24-23(16-18)29-24/h9-10,17,20-24,27-28H,5-8,11-16H2,1-4H3/b18-9+,19-10+/t17-,20-,21+,22-,23-,24+,26-/m1/s1	(1R,3E,5R,6S)-3-[(2E)-2-[(1R,3aS,7aR)-1-[(1R)-5-hydroxy-1,5-dimethyl-hexyl]-7a-methyl-2,3,3a,5,6,7-hexahydro-1H-inden-4-ylidene]ethylidene]-7-oxabicyclo[4.1.0]heptan-5-ol	http://rdf.ebi.ac.uk/resource/chembl/molecule/CHEMBL1079072	Activity	=	38	%			http://identifiers.org/pubmed/19739672
http://rdf.ebi.ac.uk/resource/chembl/activity/CHEMBL_ACT_3220469	Vitamin D-binding protein	http://rdf.ebi.ac.uk/terms/chembl#SingleProtein	http://rdf.ebi.ac.uk/resource/chembl/target/CHEMBL2259	Vitamin D-binding protein (Homo sapiens)	http://www.conceptwiki.org/concept/03a0166a-43fe-4994-8654-e5394d1de901	Homo sapiens	http://rdf.ebi.ac.uk/resource/chembl/assay/CHEMBL1116619	Homo sapiens	Binding affinity to human vitamin D binding protein	C[C@H](CCCC(C)(C)O)[C@H]1CC[C@@H]\2[C@@]1(CCC/C2=C\C=C/3\C[C@H](C[C@@H](C3=C)O)O)C	InChI=1S/C27H44O3/c1-18(8-6-14-26(3,4)30)23-12-13-24-20(9-7-15-27(23,24)5)10-11-21-16-22(28)17-25(29)19(21)2/h10-11,18,22-25,28-30H,2,6-9,12-17H2,1,3-5H3/b20-10+,21-11-/t18-,22-,23-,24+,25+,27-/m1/s1	Calcitriol	http://rdf.ebi.ac.uk/resource/chembl/molecule/CHEMBL846	Kd	=	24	nM		7.62	http://identifiers.org/pubmed/19739672
http://rdf.ebi.ac.uk/resource/chembl/activity/CHEMBL_ACT_323269	Vitamin D-binding protein	http://rdf.ebi.ac.uk/terms/chembl#SingleProtein	http://rdf.ebi.ac.uk/resource/chembl/target/CHEMBL2259	Vitamin D-binding protein (Homo sapiens)	http://www.conceptwiki.org/concept/03a0166a-43fe-4994-8654-e5394d1de901	Homo sapiens	http://rdf.ebi.ac.uk/resource/chembl/assay/CHEMBL818846		Binding affinity for calf serum vitamin D receptor interacting protein	C[C@@H]1[C@H](C/C(=C/C=C/2\CCCC3(C2CCC3[C@@H](C)CCCC(C)(C)O)C)/C(=C)[C@@H]1O)O	InChI=1S/C28H46O3/c1-18(9-7-15-27(4,5)31)23-13-14-24-21(10-8-16-28(23,24)6)11-12-22-17-25(29)20(3)26(30)19(22)2/h11-12,18,20,23-26,29-31H,2,7-10,13-17H2,1,3-6H3/b21-11+,22-12-/t18-,20+,23?,24?,25-,26-,28?/m0/s1	(1R,2R,3S,5Z,7E,13xi,14xi,17xi,20S)-2-methyl-9,10-secocholesta-5,7,10-triene-1,3,25-triol	http://rdf.ebi.ac.uk/resource/chembl/molecule/CHEMBL132465	Relative potency	<	0.3				http://identifiers.org/pubmed/11063621
http://rdf.ebi.ac.uk/resource/chembl/activity/CHEMBL_ACT_323277	Vitamin D-binding protein	http://rdf.ebi.ac.uk/terms/chembl#SingleProtein	http://rdf.ebi.ac.uk/resource/chembl/target/CHEMBL2259	Vitamin D-binding protein (Homo sapiens)	http://www.conceptwiki.org/concept/03a0166a-43fe-4994-8654-e5394d1de901	Homo sapiens	http://rdf.ebi.ac.uk/resource/chembl/assay/CHEMBL818846		Binding affinity for calf serum vitamin D receptor interacting protein	C[C@H]1[C@@H](C/C(=C/C=C/2\CCCC3(C2CCC3[C@H](C)CCCC(C)(C)O)C)/C(=C)[C@H]1O)O	InChI=1S/C28H46O3/c1-18(9-7-15-27(4,5)31)23-13-14-24-21(10-8-16-28(23,24)6)11-12-22-17-25(29)20(3)26(30)19(22)2/h11-12,18,20,23-26,29-31H,2,7-10,13-17H2,1,3-6H3/b21-11+,22-12-/t18-,20+,23?,24?,25-,26-,28?/m1/s1	(1S,2S,3R,5Z,7E,13xi,14xi,17xi)-2-methyl-9,10-secocholesta-5,7,10-triene-1,3,25-triol	http://rdf.ebi.ac.uk/resource/chembl/molecule/CHEMBL14776	Relative potency	<	0.3				http://identifiers.org/pubmed/11063621
http://rdf.ebi.ac.uk/resource/chembl/activity/CHEMBL_ACT_324327	Vitamin D-binding protein	http://rdf.ebi.ac.uk/terms/chembl#SingleProtein	http://rdf.ebi.ac.uk/resource/chembl/target/CHEMBL2259	Vitamin D-binding protein (Homo sapiens)	http://www.conceptwiki.org/concept/03a0166a-43fe-4994-8654-e5394d1de901	Homo sapiens	http://rdf.ebi.ac.uk/resource/chembl/assay/CHEMBL818846		Binding affinity for calf serum vitamin D receptor interacting protein	C[C@H]1[C@@H](C/C(=C/C=C/2\CCCC3(C2CCC3[C@H](C)CCCC(C)(C)O)C)/C(=C)[C@@H]1O)O	InChI=1S/C28H46O3/c1-18(9-7-15-27(4,5)31)23-13-14-24-21(10-8-16-28(23,24)6)11-12-22-17-25(29)20(3)26(30)19(22)2/h11-12,18,20,23-26,29-31H,2,7-10,13-17H2,1,3-6H3/b21-11+,22-12-/t18-,20+,23?,24?,25-,26+,28?/m1/s1	(1R,2S,3R,5Z,7E,13xi,14xi,17xi)-2-methyl-9,10-secocholesta-5,7,10-triene-1,3,25-triol	http://rdf.ebi.ac.uk/resource/chembl/molecule/CHEMBL290296	Relative potency	=	200				http://identifiers.org/pubmed/11063621
http://rdf.ebi.ac.uk/resource/chembl/activity/CHEMBL_ACT_326709	Vitamin D-binding protein	http://rdf.ebi.ac.uk/terms/chembl#SingleProtein	http://rdf.ebi.ac.uk/resource/chembl/target/CHEMBL2259	Vitamin D-binding protein (Homo sapiens)	http://www.conceptwiki.org/concept/03a0166a-43fe-4994-8654-e5394d1de901	Homo sapiens	http://rdf.ebi.ac.uk/resource/chembl/assay/CHEMBL818846		Binding affinity for calf serum vitamin D receptor interacting protein	C[C@@H]1[C@@H](C/C(=C/C=C/2\CCCC3(C2CCC3[C@H](C)CCCC(C)(C)O)C)/C(=C)[C@@H]1O)O	InChI=1S/C28H46O3/c1-18(9-7-15-27(4,5)31)23-13-14-24-21(10-8-16-28(23,24)6)11-12-22-17-25(29)20(3)26(30)19(22)2/h11-12,18,20,23-26,29-31H,2,7-10,13-17H2,1,3-6H3/b21-11+,22-12-/t18-,20-,23?,24?,25-,26+,28?/m1/s1	(1R,2R,3R,5Z,7E,13xi,14xi,17xi)-2-methyl-9,10-secocholesta-5,7,10-triene-1,3,25-triol	http://rdf.ebi.ac.uk/resource/chembl/molecule/CHEMBL37045	Relative potency	=	1000				http://identifiers.org/pubmed/11063621
http://rdf.ebi.ac.uk/resource/chembl/activity/CHEMBL_ACT_330708	Vitamin D-binding protein	http://rdf.ebi.ac.uk/terms/chembl#SingleProtein	http://rdf.ebi.ac.uk/resource/chembl/target/CHEMBL2259	Vitamin D-binding protein (Homo sapiens)	http://www.conceptwiki.org/concept/03a0166a-43fe-4994-8654-e5394d1de901	Homo sapiens	http://rdf.ebi.ac.uk/resource/chembl/assay/CHEMBL818846		Binding affinity for calf serum vitamin D receptor interacting protein	C[C@@H]1[C@H](C/C(=C/C=C/2\CCCC3(C2CCC3[C@@H](C)CCCC(C)(C)O)C)/C(=C)[C@@H]1O)O	InChI=1S/C28H46O3/c1-18(9-7-15-27(4,5)31)23-13-14-24-21(10-8-16-28(23,24)6)11-12-22-17-25(29)20(3)26(30)19(22)2/h11-12,18,20,23-26,29-31H,2,7-10,13-17H2,1,3-6H3/b21-11+,22-12-/t18-,20+,23?,24?,25-,26-,28?/m0/s1	(1R,2R,3S,5Z,7E,13xi,14xi,17xi,20S)-2-methyl-9,10-secocholesta-5,7,10-triene-1,3,25-triol	http://rdf.ebi.ac.uk/resource/chembl/molecule/CHEMBL132465	Relative potency	=	1300				http://identifiers.org/pubmed/11063621
http://rdf.ebi.ac.uk/resource/chembl/activity/CHEMBL_ACT_330715	Vitamin D-binding protein	http://rdf.ebi.ac.uk/terms/chembl#SingleProtein	http://rdf.ebi.ac.uk/resource/chembl/target/CHEMBL2259	Vitamin D-binding protein (Homo sapiens)	http://www.conceptwiki.org/concept/03a0166a-43fe-4994-8654-e5394d1de901	Homo sapiens	http://rdf.ebi.ac.uk/resource/chembl/assay/CHEMBL818846		Binding affinity for calf serum vitamin D receptor interacting protein	C[C@@H]1[C@H](C/C(=C/C=C/2\CCCC3(C2CCC3[C@@H](C)CCCC(C)(C)O)C)/C(=C)[C@H]1O)O	InChI=1S/C28H46O3/c1-18(9-7-15-27(4,5)31)23-13-14-24-21(10-8-16-28(23,24)6)11-12-22-17-25(29)20(3)26(30)19(22)2/h11-12,18,20,23-26,29-31H,2,7-10,13-17H2,1,3-6H3/b21-11+,22-12-/t18-,20+,23?,24?,25-,26+,28?/m0/s1	(1S,2R,3S,5Z,7E,13xi,14xi,17xi,20S)-2-methyl-9,10-secocholesta-5,7,10-triene-1,3,25-triol	http://rdf.ebi.ac.uk/resource/chembl/molecule/CHEMBL336861	Relative potency	<	0.3				http://identifiers.org/pubmed/11063621
http://rdf.ebi.ac.uk/resource/chembl/activity/CHEMBL_ACT_342374	Vitamin D-binding protein	http://rdf.ebi.ac.uk/terms/chembl#SingleProtein	http://rdf.ebi.ac.uk/resource/chembl/target/CHEMBL2259	Vitamin D-binding protein (Homo sapiens)	http://www.conceptwiki.org/concept/03a0166a-43fe-4994-8654-e5394d1de901	Homo sapiens	http://rdf.ebi.ac.uk/resource/chembl/assay/CHEMBL818846		Binding affinity for calf serum vitamin D receptor interacting protein	C[C@@H]1[C@H](C/C(=C/C=C/2\CCCC3(C2CCC3[C@@H](C)CCCC(C)(C)O)C)/C(=C)[C@H]1O)O	InChI=1S/C28H46O3/c1-18(9-7-15-27(4,5)31)23-13-14-24-21(10-8-16-28(23,24)6)11-12-22-17-25(29)20(3)26(30)19(22)2/h11-12,18,20,23-26,29-31H,2,7-10,13-17H2,1,3-6H3/b21-11+,22-12-/t18-,20+,23?,24?,25-,26+,28?/m0/s1	(1S,2R,3S,5Z,7E,13xi,14xi,17xi,20S)-2-methyl-9,10-secocholesta-5,7,10-triene-1,3,25-triol	http://rdf.ebi.ac.uk/resource/chembl/molecule/CHEMBL336861	Relative potency	=	21				http://identifiers.org/pubmed/11063621
http://rdf.ebi.ac.uk/resource/chembl/activity/CHEMBL_ACT_342381	Vitamin D-binding protein	http://rdf.ebi.ac.uk/terms/chembl#SingleProtein	http://rdf.ebi.ac.uk/resource/chembl/target/CHEMBL2259	Vitamin D-binding protein (Homo sapiens)	http://www.conceptwiki.org/concept/03a0166a-43fe-4994-8654-e5394d1de901	Homo sapiens	http://rdf.ebi.ac.uk/resource/chembl/assay/CHEMBL818846		Binding affinity for calf serum vitamin D receptor interacting protein	C[C@H]1[C@H](C/C(=C/C=C/2\CCCC3(C2CCC3C(C)CCCC(C)(C)O)C)/C(=C)[C@H]1O)O	InChI=1S/C28H46O3/c1-18(9-7-15-27(4,5)31)23-13-14-24-21(10-8-16-28(23,24)6)11-12-22-17-25(29)20(3)26(30)19(22)2/h11-12,18,20,23-26,29-31H,2,7-10,13-17H2,1,3-6H3/b21-11+,22-12-/t18?,20-,23?,24?,25-,26+,28?/m0/s1	(1S,2S,3S,5Z,7E,13xi,14xi,17xi)-2-methyl-9,10-secocholesta-5,7,10-triene-1,3,25-triol	http://rdf.ebi.ac.uk/resource/chembl/molecule/CHEMBL335767	Relative potency	=	45				http://identifiers.org/pubmed/11063621
http://rdf.ebi.ac.uk/resource/chembl/activity/CHEMBL_ACT_342389	Vitamin D-binding protein	http://rdf.ebi.ac.uk/terms/chembl#SingleProtein	http://rdf.ebi.ac.uk/resource/chembl/target/CHEMBL2259	Vitamin D-binding protein (Homo sapiens)	http://www.conceptwiki.org/concept/03a0166a-43fe-4994-8654-e5394d1de901	Homo sapiens	http://rdf.ebi.ac.uk/resource/chembl/assay/CHEMBL818846		Binding affinity for calf serum vitamin D receptor interacting protein	C[C@H]1[C@H](C/C(=C/C=C/2\CCCC3(C2CCC3C(C)CCCC(C)(C)O)C)/C(=C)[C@H]1O)O	InChI=1S/C28H46O3/c1-18(9-7-15-27(4,5)31)23-13-14-24-21(10-8-16-28(23,24)6)11-12-22-17-25(29)20(3)26(30)19(22)2/h11-12,18,20,23-26,29-31H,2,7-10,13-17H2,1,3-6H3/b21-11+,22-12-/t18?,20-,23?,24?,25-,26+,28?/m0/s1	(1S,2S,3S,5Z,7E,13xi,14xi,17xi)-2-methyl-9,10-secocholesta-5,7,10-triene-1,3,25-triol	http://rdf.ebi.ac.uk/resource/chembl/molecule/CHEMBL335767	Relative potency	<	0.3				http://identifiers.org/pubmed/11063621
http://rdf.ebi.ac.uk/resource/chembl/activity/CHEMBL_ACT_345013	Vitamin D-binding protein	http://rdf.ebi.ac.uk/terms/chembl#SingleProtein	http://rdf.ebi.ac.uk/resource/chembl/target/CHEMBL2259	Vitamin D-binding protein (Homo sapiens)	http://www.conceptwiki.org/concept/03a0166a-43fe-4994-8654-e5394d1de901	Homo sapiens	http://rdf.ebi.ac.uk/resource/chembl/assay/CHEMBL818846		Binding affinity for calf serum vitamin D receptor interacting protein	C[C@H]1[C@@H](C/C(=C/C=C/2\CCCC3(C2CCC3[C@H](C)CCCC(C)(C)O)C)/C(=C)[C@H]1O)O	InChI=1S/C28H46O3/c1-18(9-7-15-27(4,5)31)23-13-14-24-21(10-8-16-28(23,24)6)11-12-22-17-25(29)20(3)26(30)19(22)2/h11-12,18,20,23-26,29-31H,2,7-10,13-17H2,1,3-6H3/b21-11+,22-12-/t18-,20+,23?,24?,25-,26-,28?/m1/s1	(1S,2S,3R,5Z,7E,13xi,14xi,17xi)-2-methyl-9,10-secocholesta-5,7,10-triene-1,3,25-triol	http://rdf.ebi.ac.uk/resource/chembl/molecule/CHEMBL14776	Relative potency	=	68				http://identifiers.org/pubmed/11063621
http://rdf.ebi.ac.uk/resource/chembl/activity/CHEMBL_ACT_870131	Vitamin D-binding protein	http://rdf.ebi.ac.uk/terms/chembl#SingleProtein	http://rdf.ebi.ac.uk/resource/chembl/target/CHEMBL2259	Vitamin D-binding protein (Homo sapiens)	http://www.conceptwiki.org/concept/03a0166a-43fe-4994-8654-e5394d1de901	Homo sapiens	http://rdf.ebi.ac.uk/resource/chembl/assay/CHEMBL818849	Homo sapiens	Relative competitive index for binding to vitamin D binding protein	C[C@H](CC1=CC(=CC=C1)O)[C@H]2CC[C@@H]\3[C@@]2(CCC/C3=C\C=C/4\C[C@H](C[C@@H](C4=C)O)O)C	InChI=1S/C28H38O3/c1-18(14-20-6-4-8-23(29)15-20)25-11-12-26-21(7-5-13-28(25,26)3)9-10-22-16-24(30)17-27(31)19(22)2/h4,6,8-10,15,18,24-27,29-31H,2,5,7,11-14,16-17H2,1,3H3/b21-9+,22-10-/t18-,24-,25-,26+,27+,28-/m1/s1	1,3-cyclohexanediol, 4-methylene-5-[(2E)-2-[(1R,3aS,7aR)-octahydro-1-[(1R)-2-(3-hydroxyphenyl)-1-methylethyl]-7a-methyl-4H-inden-4-ylidene]ethylidene]-, (1R,3S,5Z)-	http://rdf.ebi.ac.uk/resource/chembl/molecule/CHEMBL79811	RCI	=	980				http://identifiers.org/pubmed/1652020
http://rdf.ebi.ac.uk/resource/chembl/activity/CHEMBL_ACT_871378	Vitamin D-binding protein	http://rdf.ebi.ac.uk/terms/chembl#SingleProtein	http://rdf.ebi.ac.uk/resource/chembl/target/CHEMBL2259	Vitamin D-binding protein (Homo sapiens)	http://www.conceptwiki.org/concept/03a0166a-43fe-4994-8654-e5394d1de901	Homo sapiens	http://rdf.ebi.ac.uk/resource/chembl/assay/CHEMBL818849	Homo sapiens	Relative competitive index for binding to vitamin D binding protein	C[C@H](CC1=CC(=CC=C1)C(C)(C)O)[C@H]2CC[C@@H]\3[C@@]2(CCC/C3=C\C=C/4\C[C@H](C[C@@H](C4=C)O)O)C	InChI=1S/C31H44O3/c1-20(16-22-8-6-10-25(17-22)30(3,4)34)27-13-14-28-23(9-7-15-31(27,28)5)11-12-24-18-26(32)19-29(33)21(24)2/h6,8,10-12,17,20,26-29,32-34H,2,7,9,13-16,18-19H2,1,3-5H3/b23-11+,24-12-/t20-,26-,27-,28+,29+,31-/m1/s1	1,3-cyclohexanediol, 4-methylene-5-[(2E)-2-[(1R,3aS,7aR)-octahydro-1-[(1R)-2-[3-(1-hydroxy-1-methylethyl)phenyl]-1-methylethyl]-7a-methyl-4H-inden-4-ylidene]ethylidene]-, (1R,3S,5Z)-	http://rdf.ebi.ac.uk/resource/chembl/molecule/CHEMBL431779	RCI	=	2				http://identifiers.org/pubmed/1652020
http://rdf.ebi.ac.uk/resource/chembl/activity/CHEMBL_ACT_872688	Vitamin D-binding protein	http://rdf.ebi.ac.uk/terms/chembl#SingleProtein	http://rdf.ebi.ac.uk/resource/chembl/target/CHEMBL2259	Vitamin D-binding protein (Homo sapiens)	http://www.conceptwiki.org/concept/03a0166a-43fe-4994-8654-e5394d1de901	Homo sapiens	http://rdf.ebi.ac.uk/resource/chembl/assay/CHEMBL818849	Homo sapiens	Relative competitive index for binding to vitamin D binding protein	C[C@H](CC1=CC=C(C=C1)O)[C@H]2CC[C@@H]\3[C@@]2(CCC/C3=C\C=C/4\C[C@H](C[C@@H](C4=C)O)O)C	InChI=1S/C28H38O3/c1-18(15-20-6-10-23(29)11-7-20)25-12-13-26-21(5-4-14-28(25,26)3)8-9-22-16-24(30)17-27(31)19(22)2/h6-11,18,24-27,29-31H,2,4-5,12-17H2,1,3H3/b21-8+,22-9-/t18-,24-,25-,26+,27+,28-/m1/s1	1,3-cyclohexanediol, 4-methylene-5-[(2E)-2-[(1R,3aS,7aR)-octahydro-1-[(1R)-2-(4-hydroxyphenyl)-1-methylethyl]-7a-methyl-4H-inden-4-ylidene]ethylidene]-, (1R,3S,5Z)-	http://rdf.ebi.ac.uk/resource/chembl/molecule/CHEMBL435943	RCI	=	1980				http://identifiers.org/pubmed/1652020
http://rdf.ebi.ac.uk/resource/chembl/activity/CHEMBL_ACT_892212	Vitamin D-binding protein	http://rdf.ebi.ac.uk/terms/chembl#SingleProtein	http://rdf.ebi.ac.uk/resource/chembl/target/CHEMBL2259	Vitamin D-binding protein (Homo sapiens)	http://www.conceptwiki.org/concept/03a0166a-43fe-4994-8654-e5394d1de901	Homo sapiens	http://rdf.ebi.ac.uk/resource/chembl/assay/CHEMBL818849	Homo sapiens	Relative competitive index for binding to vitamin D binding protein	C[C@H](CCCC(C)(C)O)[C@H]1CC[C@@H]\2[C@@]1(CCC/C2=C\C=C/3\C[C@H](C[C@@H](C3=C)O)O)C	InChI=1S/C27H44O3/c1-18(8-6-14-26(3,4)30)23-12-13-24-20(9-7-15-27(23,24)5)10-11-21-16-22(28)17-25(29)19(21)2/h10-11,18,22-25,28-30H,2,6-9,12-17H2,1,3-5H3/b20-10+,21-11-/t18-,22-,23-,24+,25+,27-/m1/s1	Calcitriol	http://rdf.ebi.ac.uk/resource/chembl/molecule/CHEMBL846	RCI	=	100				http://identifiers.org/pubmed/1652020
http://rdf.ebi.ac.uk/resource/chembl/activity/CHEMBL_ACT_906441	Vitamin D-binding protein	http://rdf.ebi.ac.uk/terms/chembl#SingleProtein	http://rdf.ebi.ac.uk/resource/chembl/target/CHEMBL2259	Vitamin D-binding protein (Homo sapiens)	http://www.conceptwiki.org/concept/03a0166a-43fe-4994-8654-e5394d1de901	Homo sapiens	http://rdf.ebi.ac.uk/resource/chembl/assay/CHEMBL823904	Homo sapiens	Binding affinity for human vitamin D binding protein (hDBP) relative to 1,25(OH)2D3 (100)	C[C@@H](CCCC(C)(C)O)[C@H]1CC[C@@H]\2[C@@]1(CCC/C2=C\C=C/3\C[C@H](C[C@@H](C3=C)O)O)C	InChI=1S/C27H44O3/c1-18(8-6-14-26(3,4)30)23-12-13-24-20(9-7-15-27(23,24)5)10-11-21-16-22(28)17-25(29)19(21)2/h10-11,18,22-25,28-30H,2,6-9,12-17H2,1,3-5H3/b20-10+,21-11-/t18-,22+,23+,24-,25-,27+/m0/s1	(1S,3R,5Z,7E,20S)-9,10-Secocholesta-5,7,10-triene-1,3,25-triol	http://rdf.ebi.ac.uk/resource/chembl/molecule/CHEMBL442191	Relative binding affinity	=	0.2				http://identifiers.org/pubmed/10479287
http://rdf.ebi.ac.uk/resource/chembl/activity/CHEMBL_ACT_921659	Vitamin D-binding protein	http://rdf.ebi.ac.uk/terms/chembl#SingleProtein	http://rdf.ebi.ac.uk/resource/chembl/target/CHEMBL2259	Vitamin D-binding protein (Homo sapiens)	http://www.conceptwiki.org/concept/03a0166a-43fe-4994-8654-e5394d1de901	Homo sapiens	http://rdf.ebi.ac.uk/resource/chembl/assay/CHEMBL823904	Homo sapiens	Binding affinity for human vitamin D binding protein (hDBP) relative to 1,25(OH)2D3 (100)	C[C@@H]([C@H]1CC[C@@H]\2[C@@]1(CCC/C2=C\C=C/3\C[C@H](C[C@@H](C3=C)O)O)C)OCCC(C)(C)O	InChI=1S/C26H42O4/c1-17-20(15-21(27)16-24(17)28)9-8-19-7-6-12-26(5)22(10-11-23(19)26)18(2)30-14-13-25(3,4)29/h8-9,18,21-24,27-29H,1,6-7,10-16H2,2-5H3/b19-8+,20-9-/t18-,21+,22+,23-,24-,26+/m0/s1	1a,25-Dihydroxy-22-oxavitamin D3	http://rdf.ebi.ac.uk/resource/chembl/molecule/CHEMBL333950	Relative binding affinity	=	0				http://identifiers.org/pubmed/10479287
http://rdf.ebi.ac.uk/resource/chembl/activity/CHEMBL_ACT_922941	Vitamin D-binding protein	http://rdf.ebi.ac.uk/terms/chembl#SingleProtein	http://rdf.ebi.ac.uk/resource/chembl/target/CHEMBL2259	Vitamin D-binding protein (Homo sapiens)	http://www.conceptwiki.org/concept/03a0166a-43fe-4994-8654-e5394d1de901	Homo sapiens	http://rdf.ebi.ac.uk/resource/chembl/assay/CHEMBL823904	Homo sapiens	Binding affinity for human vitamin D binding protein (hDBP) relative to 1,25(OH)2D3 (100)	C[C@H](CCCC(C)(C)O)[C@H]1CC[C@@H]\2[C@@]1(CCC/C2=C\C=C3C[C@H](C[C@@H](C3)O)O)C	InChI=1S/C26H44O3/c1-18(7-5-13-25(2,3)29)23-11-12-24-20(8-6-14-26(23,24)4)10-9-19-15-21(27)17-22(28)16-19/h9-10,18,21-24,27-29H,5-8,11-17H2,1-4H3/b20-10+/t18-,21-,22-,23-,24+,26-/m1/s1	19-Nor-9,10-secocholesta-5,7-diene-1,3,25-triol, (1alpha,3beta,7E)-	http://rdf.ebi.ac.uk/resource/chembl/molecule/CHEMBL119386	Relative binding affinity	=	48				http://identifiers.org/pubmed/10479287
http://rdf.ebi.ac.uk/resource/chembl/activity/CHEMBL_ACT_925697	Vitamin D-binding protein	http://rdf.ebi.ac.uk/terms/chembl#SingleProtein	http://rdf.ebi.ac.uk/resource/chembl/target/CHEMBL2259	Vitamin D-binding protein (Homo sapiens)	http://www.conceptwiki.org/concept/03a0166a-43fe-4994-8654-e5394d1de901	Homo sapiens	http://rdf.ebi.ac.uk/resource/chembl/assay/CHEMBL823904	Homo sapiens	Binding affinity for human vitamin D binding protein (hDBP) relative to 1,25(OH)2D3 (100)	C[C@@H](CCCC(C)(C)O)[C@H](C)[C@]1(CCC/C(=C\C=C2C[C@H](C[C@@H](C2)O)O)/C1)C	InChI=1S/C25H44O3/c1-18(8-6-12-24(3,4)28)19(2)25(5)13-7-9-20(17-25)10-11-21-14-22(26)16-23(27)15-21/h10-11,18-19,22-23,26-28H,6-9,12-17H2,1-5H3/b20-10+/t18-,19-,22+,23+,25-/m0/s1	(1R,3R)-5-[(2E)-2-{(3S)-3-[(2S,3S)-7-hydroxy-3,7-dimethyloctan-2-yl]-3-methylcyclohexylidene}ethylidene]cyclohexane-1,3-diol	http://rdf.ebi.ac.uk/resource/chembl/molecule/CHEMBL118547	Relative binding affinity	=	0				http://identifiers.org/pubmed/10479287
http://rdf.ebi.ac.uk/resource/chembl/activity/CHEMBL_ACT_927051	Vitamin D-binding protein	http://rdf.ebi.ac.uk/terms/chembl#SingleProtein	http://rdf.ebi.ac.uk/resource/chembl/target/CHEMBL2259	Vitamin D-binding protein (Homo sapiens)	http://www.conceptwiki.org/concept/03a0166a-43fe-4994-8654-e5394d1de901	Homo sapiens	http://rdf.ebi.ac.uk/resource/chembl/assay/CHEMBL823904	Homo sapiens	Binding affinity for human vitamin D binding protein (hDBP) relative to 1,25(OH)2D3 (100)	C[C@H](CCCC(C)(C)O)[C@H](C)[C@]1(CCC/C(=C\C=C2C[C@H](C[C@@H](C2)O)O)/C1)C	InChI=1S/C25H44O3/c1-18(8-6-12-24(3,4)28)19(2)25(5)13-7-9-20(17-25)10-11-21-14-22(26)16-23(27)15-21/h10-11,18-19,22-23,26-28H,6-9,12-17H2,1-5H3/b20-10+/t18-,19+,22-,23-,25+/m1/s1	(1R,3R)-5-[(2E)-2-{(3S)-3-[(2S,3R)-7-hydroxy-3,7-dimethyloctan-2-yl]-3-methylcyclohexylidene}ethylidene]cyclohexane-1,3-diol	http://rdf.ebi.ac.uk/resource/chembl/molecule/CHEMBL333853	Relative binding affinity	=	0				http://identifiers.org/pubmed/10479287
http://rdf.ebi.ac.uk/resource/chembl/activity/CHEMBL_ACT_931142	Vitamin D-binding protein	http://rdf.ebi.ac.uk/terms/chembl#SingleProtein	http://rdf.ebi.ac.uk/resource/chembl/target/CHEMBL2259	Vitamin D-binding protein (Homo sapiens)	http://www.conceptwiki.org/concept/03a0166a-43fe-4994-8654-e5394d1de901	Homo sapiens	http://rdf.ebi.ac.uk/resource/chembl/assay/CHEMBL818847	Homo sapiens	Binding affinity for human vitamin D binding protein (hDBP) relative to 1,25(OH)2D3 (100)	C[C@H](CCCC(C)(C)O)[C@H]1CC[C@@H]\2[C@@]1(CCC/C2=C\C=C/3\C[C@H](C[C@@H](C3=C)O)O)C	InChI=1S/C27H44O3/c1-18(8-6-14-26(3,4)30)23-12-13-24-20(9-7-15-27(23,24)5)10-11-21-16-22(28)17-25(29)19(21)2/h10-11,18,22-25,28-30H,2,6-9,12-17H2,1,3-5H3/b20-10+,21-11-/t18-,22-,23-,24+,25+,27-/m1/s1	Calcitriol	http://rdf.ebi.ac.uk/resource/chembl/molecule/CHEMBL846	Binding affinity	=	100				http://identifiers.org/pubmed/10479287
http://rdf.ebi.ac.uk/resource/chembl/activity/CHEMBL_ACT_940758	Vitamin D-binding protein	http://rdf.ebi.ac.uk/terms/chembl#SingleProtein	http://rdf.ebi.ac.uk/resource/chembl/target/CHEMBL2259	Vitamin D-binding protein (Homo sapiens)	http://www.conceptwiki.org/concept/03a0166a-43fe-4994-8654-e5394d1de901	Homo sapiens	http://rdf.ebi.ac.uk/resource/chembl/assay/CHEMBL823904	Homo sapiens	Binding affinity for human vitamin D binding protein (hDBP) relative to 1,25(OH)2D3 (100)	C[C@@H](CCCC(C)(C)O)[C@@H](C)[C@]1(CCC/C(=C\C=C2C[C@H](C[C@@H](C2)O)O)/C1)C	InChI=1S/C25H44O3/c1-18(8-6-12-24(3,4)28)19(2)25(5)13-7-9-20(17-25)10-11-21-14-22(26)16-23(27)15-21/h10-11,18-19,22-23,26-28H,6-9,12-17H2,1-5H3/b20-10+/t18-,19+,22+,23+,25-/m0/s1	(1R,3R)-5-[(2E)-2-{(3S)-3-[(2R,3S)-7-hydroxy-3,7-dimethyloctan-2-yl]-3-methylcyclohexylidene}ethylidene]cyclohexane-1,3-diol	http://rdf.ebi.ac.uk/resource/chembl/molecule/CHEMBL115751	Relative binding affinity	=	0				http://identifiers.org/pubmed/10479287
http://rdf.ebi.ac.uk/resource/chembl/activity/CHEMBL_ACT_946111	Vitamin D-binding protein	http://rdf.ebi.ac.uk/terms/chembl#SingleProtein	http://rdf.ebi.ac.uk/resource/chembl/target/CHEMBL2259	Vitamin D-binding protein (Homo sapiens)	http://www.conceptwiki.org/concept/03a0166a-43fe-4994-8654-e5394d1de901	Homo sapiens	http://rdf.ebi.ac.uk/resource/chembl/assay/CHEMBL823904	Homo sapiens	Binding affinity for human vitamin D binding protein (hDBP) relative to 1,25(OH)2D3 (100)	C[C@H](CC#CC(C)(C)O)C1CC[C@@H]\2[C@@]1(CCC/C2=C/C=C/3\C[C@H](C[C@@H](C3=C)O)O)C	InChI=1S/C27H40O3/c1-18(8-6-14-26(3,4)30)23-12-13-24-20(9-7-15-27(23,24)5)10-11-21-16-22(28)17-25(29)19(21)2/h10-11,18,22-25,28-30H,2,7-9,12-13,15-17H2,1,3-5H3/b20-10-,21-11+/t18-,22-,23?,24+,25+,27-/m1/s1	(1S,3R,5E,7Z,17xi)-9,10-secocholesta-5,7,10-trien-23-yne-1,3,25-triol	http://rdf.ebi.ac.uk/resource/chembl/molecule/CHEMBL119194	Relative binding affinity	=	0				http://identifiers.org/pubmed/10479287
http://rdf.ebi.ac.uk/resource/chembl/activity/CHEMBL_ACT_946115	Vitamin D-binding protein	http://rdf.ebi.ac.uk/terms/chembl#SingleProtein	http://rdf.ebi.ac.uk/resource/chembl/target/CHEMBL2259	Vitamin D-binding protein (Homo sapiens)	http://www.conceptwiki.org/concept/03a0166a-43fe-4994-8654-e5394d1de901	Homo sapiens	http://rdf.ebi.ac.uk/resource/chembl/assay/CHEMBL823904	Homo sapiens	Binding affinity for human vitamin D binding protein (hDBP) relative to 1,25(OH)2D3 (100)	C[C@H](CCCC(C)(C)O)[C@@H](C)[C@]1(CCC/C(=C\C=C2C[C@H](C[C@@H](C2)O)O)/C1)C	InChI=1S/C25H44O3/c1-18(8-6-12-24(3,4)28)19(2)25(5)13-7-9-20(17-25)10-11-21-14-22(26)16-23(27)15-21/h10-11,18-19,22-23,26-28H,6-9,12-17H2,1-5H3/b20-10+/t18-,19-,22-,23-,25+/m1/s1	(1R,3R)-5-[(2E)-2-{(3S)-3-[(2R,3R)-7-hydroxy-3,7-dimethyloctan-2-yl]-3-methylcyclohexylidene}ethylidene]cyclohexane-1,3-diol	http://rdf.ebi.ac.uk/resource/chembl/molecule/CHEMBL117458	Relative binding affinity	=	3				http://identifiers.org/pubmed/10479287
http://rdf.ebi.ac.uk/resource/chembl/activity/CHEMBL_ACT_1007156	Retinoid X receptor alpha	http://rdf.ebi.ac.uk/terms/chembl#SingleProtein	http://rdf.ebi.ac.uk/resource/chembl/target/CHEMBL2061	Retinoic acid receptor RXR-alpha (Homo sapiens)	http://www.conceptwiki.org/concept/34e4f32c-68e8-44ad-a7ec-c56b71769fb6	Homo sapiens	http://rdf.ebi.ac.uk/resource/chembl/assay/CHEMBL799566	Cercopithecidae	Transcriptional activation of Retinoid X receptor RXR alpha;NA=not active	CC1=CC2=C(C=C1SC3=CC=C(C=C3)C(=O)O)C(CCC2(C)C)(C)C	InChI=1S/C22H26O2S/c1-14-12-17-18(22(4,5)11-10-21(17,2)3)13-19(14)25-16-8-6-15(7-9-16)20(23)24/h6-9,12-13H,10-11H2,1-5H3,(H,23,24)	benzoic acid, 4-[(5,6,7,8-tetrahydro-3,5,5,8,8-pentamethyl-2-naphthalenyl)thio]-	http://rdf.ebi.ac.uk/resource/chembl/molecule/CHEMBL118693	EC50	=	280	nM		6.55	http://identifiers.org/pubmed/8784454
http://rdf.ebi.ac.uk/resource/chembl/activity/CHEMBL_ACT_1007170	Retinoid X receptor alpha	http://rdf.ebi.ac.uk/terms/chembl#SingleProtein	http://rdf.ebi.ac.uk/resource/chembl/target/CHEMBL2061	Retinoic acid receptor RXR-alpha (Homo sapiens)	http://www.conceptwiki.org/concept/34e4f32c-68e8-44ad-a7ec-c56b71769fb6	Homo sapiens	http://rdf.ebi.ac.uk/resource/chembl/assay/CHEMBL799565	Cercopithecidae	Transcriptional activation of Retinoid X receptor RXR alpha	CC1=CC2=C(C=C1S(=O)(=O)C3=CC=C(C=C3)C(=O)O)C(CCC2(C)C)(C)C	InChI=1S/C22H26O4S/c1-14-12-17-18(22(4,5)11-10-21(17,2)3)13-19(14)27(25,26)16-8-6-15(7-9-16)20(23)24/h6-9,12-13H,10-11H2,1-5H3,(H,23,24)	4-[(3,5,5,8,8-pentamethyl-5,6,7,8-tetrahydronaphthalen-2-yl)sulfonyl]benzoic acid	http://rdf.ebi.ac.uk/resource/chembl/molecule/CHEMBL118307	EC50	=	2800	nM		5.55	http://identifiers.org/pubmed/8784454
http://rdf.ebi.ac.uk/resource/chembl/activity/CHEMBL_ACT_1008470	Retinoid X receptor alpha	http://rdf.ebi.ac.uk/terms/chembl#SingleProtein	http://rdf.ebi.ac.uk/resource/chembl/target/CHEMBL2061	Retinoic acid receptor RXR-alpha (Homo sapiens)	http://www.conceptwiki.org/concept/34e4f32c-68e8-44ad-a7ec-c56b71769fb6	Homo sapiens	http://rdf.ebi.ac.uk/resource/chembl/assay/CHEMBL799565	Cercopithecidae	Transcriptional activation of Retinoid X receptor RXR alpha	CC1=CC2=C(C=C1SC3=NC=C(S3)C(=O)O)C(CCC2(C)C)(C)C	InChI=1S/C19H23NO2S2/c1-11-8-12-13(19(4,5)7-6-18(12,2)3)9-14(11)23-17-20-10-15(24-17)16(21)22/h8-10H,6-7H2,1-5H3,(H,21,22)	5-thiazolecarboxylic acid, 2-[(5,6,7,8-tetrahydro-3,5,5,8,8-pentamethyl-2-naphthalenyl)thio]-	http://rdf.ebi.ac.uk/resource/chembl/molecule/CHEMBL118268	EC50	=	2300	nM		5.64	http://identifiers.org/pubmed/8784454
http://rdf.ebi.ac.uk/resource/chembl/activity/CHEMBL_ACT_1014720	Retinoid X receptor alpha	http://rdf.ebi.ac.uk/terms/chembl#SingleProtein	http://rdf.ebi.ac.uk/resource/chembl/target/CHEMBL2061	Retinoic acid receptor RXR-alpha (Homo sapiens)	http://www.conceptwiki.org/concept/34e4f32c-68e8-44ad-a7ec-c56b71769fb6	Homo sapiens	http://rdf.ebi.ac.uk/resource/chembl/assay/CHEMBL799565	Cercopithecidae	Transcriptional activation of Retinoid X receptor RXR alpha	CC1=C(C(CCC1)(C)C)/C=C/C(=C/C=C/C(=C/C(=O)O)/C)/C	InChI=1S/C20H28O2/c1-15(8-6-9-16(2)14-19(21)22)11-12-18-17(3)10-7-13-20(18,4)5/h6,8-9,11-12,14H,7,10,13H2,1-5H3,(H,21,22)/b9-6+,12-11+,15-8+,16-14+	Tretinoin	http://rdf.ebi.ac.uk/resource/chembl/molecule/CHEMBL38	EC50	=	900	nM		6.05	http://identifiers.org/pubmed/8784454
http://rdf.ebi.ac.uk/resource/chembl/activity/CHEMBL_ACT_1022515	Retinoid X receptor alpha	http://rdf.ebi.ac.uk/terms/chembl#SingleProtein	http://rdf.ebi.ac.uk/resource/chembl/target/CHEMBL2061	Retinoic acid receptor RXR-alpha (Homo sapiens)	http://www.conceptwiki.org/concept/34e4f32c-68e8-44ad-a7ec-c56b71769fb6	Homo sapiens	http://rdf.ebi.ac.uk/resource/chembl/assay/CHEMBL799565	Cercopithecidae	Transcriptional activation of Retinoid X receptor RXR alpha	CC1=CC2=C(C=C1SC3=NC=C(C=C3)C(=O)O)C(CCC2(C)C)(C)C	InChI=1S/C21H25NO2S/c1-13-10-15-16(21(4,5)9-8-20(15,2)3)11-17(13)25-18-7-6-14(12-22-18)19(23)24/h6-7,10-12H,8-9H2,1-5H3,(H,23,24)	3-pyridinecarboxylic acid, 6-[(5,6,7,8-tetrahydro-3,5,5,8,8-pentamethyl-2-naphthalenyl)thio]-	http://rdf.ebi.ac.uk/resource/chembl/molecule/CHEMBL116886	EC50	=	54	nM		7.27	http://identifiers.org/pubmed/8784454
http://rdf.ebi.ac.uk/resource/chembl/activity/CHEMBL_ACT_1028217	Retinoid X receptor alpha	http://rdf.ebi.ac.uk/terms/chembl#SingleProtein	http://rdf.ebi.ac.uk/resource/chembl/target/CHEMBL2061	Retinoic acid receptor RXR-alpha (Homo sapiens)	http://www.conceptwiki.org/concept/34e4f32c-68e8-44ad-a7ec-c56b71769fb6	Homo sapiens	http://rdf.ebi.ac.uk/resource/chembl/assay/CHEMBL800659	Cercopithecidae	Ability to displace [3H]9-cis-RA from Retinoid X receptor alpha in CV-1 cells	CCCCOC1=C(C=C(C=C1C(C)C)C(C)C)C2=CN(C3=C2C=C(C=C3)/C(=C/C(=O)O)/C)C	InChI=1S/C29H37NO3/c1-8-9-12-33-29-23(19(4)5)15-22(18(2)3)16-25(29)26-17-30(7)27-11-10-21(14-24(26)27)20(6)13-28(31)32/h10-11,13-19H,8-9,12H2,1-7H3,(H,31,32)/b20-13+	(2E)-3-{3-[2-butoxy-3,5-di(propan-2-yl)phenyl]-1-methyl-1H-indol-5-yl}but-2-enoic acid	http://rdf.ebi.ac.uk/resource/chembl/molecule/CHEMBL421748	Ki	=	740	nM		6.13	http://identifiers.org/pubmed/15125928
http://rdf.ebi.ac.uk/resource/chembl/activity/CHEMBL_ACT_1028218	Retinoid X receptor alpha	http://rdf.ebi.ac.uk/terms/chembl#SingleProtein	http://rdf.ebi.ac.uk/resource/chembl/target/CHEMBL2061	Retinoic acid receptor RXR-alpha (Homo sapiens)	http://www.conceptwiki.org/concept/34e4f32c-68e8-44ad-a7ec-c56b71769fb6	Homo sapiens	http://rdf.ebi.ac.uk/resource/chembl/assay/CHEMBL800657	Cercopithecidae	Agonistic efficacy in CV-1 cells (LGD1069 was used as reference)	CCCCOC1=C(C=C(C=C1C(C)C)C(C)C)C2=CN(C3=C2C=C(C=C3)/C(=C/C(=O)O)/C)C	InChI=1S/C29H37NO3/c1-8-9-12-33-29-23(19(4)5)15-22(18(2)3)16-25(29)26-17-30(7)27-11-10-21(14-24(26)27)20(6)13-28(31)32/h10-11,13-19H,8-9,12H2,1-7H3,(H,31,32)/b20-13+	(2E)-3-{3-[2-butoxy-3,5-di(propan-2-yl)phenyl]-1-methyl-1H-indol-5-yl}but-2-enoic acid	http://rdf.ebi.ac.uk/resource/chembl/molecule/CHEMBL421748	Efficacy	=	2.52	%			http://identifiers.org/pubmed/15125928
http://rdf.ebi.ac.uk/resource/chembl/activity/CHEMBL_ACT_1028220	Retinoid X receptor alpha	http://rdf.ebi.ac.uk/terms/chembl#SingleProtein	http://rdf.ebi.ac.uk/resource/chembl/target/CHEMBL2061	Retinoic acid receptor RXR-alpha (Homo sapiens)	http://www.conceptwiki.org/concept/34e4f32c-68e8-44ad-a7ec-c56b71769fb6	Homo sapiens	http://rdf.ebi.ac.uk/resource/chembl/assay/CHEMBL800658	Cercopithecidae	Antagonistic efficacy in CV-1 cells (LGD1069 was used as reference)	CCCCOC1=C(C=C(C=C1C(C)C)C(C)C)C2=CN(C3=C2C=C(C=C3)/C(=C/C(=O)O)/C)C	InChI=1S/C29H37NO3/c1-8-9-12-33-29-23(19(4)5)15-22(18(2)3)16-25(29)26-17-30(7)27-11-10-21(14-24(26)27)20(6)13-28(31)32/h10-11,13-19H,8-9,12H2,1-7H3,(H,31,32)/b20-13+	(2E)-3-{3-[2-butoxy-3,5-di(propan-2-yl)phenyl]-1-methyl-1H-indol-5-yl}but-2-enoic acid	http://rdf.ebi.ac.uk/resource/chembl/molecule/CHEMBL421748	Efficacy	=	86	%			http://identifiers.org/pubmed/15125928
http://rdf.ebi.ac.uk/resource/chembl/activity/CHEMBL_ACT_1028221	Retinoid X receptor alpha	http://rdf.ebi.ac.uk/terms/chembl#SingleProtein	http://rdf.ebi.ac.uk/resource/chembl/target/CHEMBL2061	Retinoic acid receptor RXR-alpha (Homo sapiens)	http://www.conceptwiki.org/concept/34e4f32c-68e8-44ad-a7ec-c56b71769fb6	Homo sapiens	http://rdf.ebi.ac.uk/resource/chembl/assay/CHEMBL800656	Cercopithecidae	Effective concentration for antagonistic activity against RXR-alpha expressed in CV-1 cells	CCCCOC1=C(C=C(C=C1C(C)C)C(C)C)C2=CN(C3=C2C=C(C=C3)/C(=C/C(=O)O)/C)C	InChI=1S/C29H37NO3/c1-8-9-12-33-29-23(19(4)5)15-22(18(2)3)16-25(29)26-17-30(7)27-11-10-21(14-24(26)27)20(6)13-28(31)32/h10-11,13-19H,8-9,12H2,1-7H3,(H,31,32)/b20-13+	(2E)-3-{3-[2-butoxy-3,5-di(propan-2-yl)phenyl]-1-methyl-1H-indol-5-yl}but-2-enoic acid	http://rdf.ebi.ac.uk/resource/chembl/molecule/CHEMBL421748	EC50	=	1533	nM		5.81	http://identifiers.org/pubmed/15125928
http://rdf.ebi.ac.uk/resource/chembl/activity/CHEMBL_ACT_1030309	Retinoid X receptor alpha	http://rdf.ebi.ac.uk/terms/chembl#SingleProtein	http://rdf.ebi.ac.uk/resource/chembl/target/CHEMBL2061	Retinoic acid receptor RXR-alpha (Homo sapiens)	http://www.conceptwiki.org/concept/34e4f32c-68e8-44ad-a7ec-c56b71769fb6	Homo sapiens	http://rdf.ebi.ac.uk/resource/chembl/assay/CHEMBL797913		Agonistic efficacy against Retinoic acid receptor RXR-alpha was determined in vitro	CN(CCOC1=CC=C(C=C1)CC2C(=O)NC(=O)S2)C3=CC=CC=N3.C(=C\C(=O)O)\C(=O)O	InChI=1S/C18H19N3O3S.C4H4O4/c1-21(16-4-2-3-9-19-16)10-11-24-14-7-5-13(6-8-14)12-15-17(22)20-18(23)25-15;5-3(6)1-2-4(7)8/h2-9,15H,10-12H2,1H3,(H,20,22,23);1-2H,(H,5,6)(H,7,8)/b;2-1-	Avandia	http://rdf.ebi.ac.uk/resource/chembl/molecule/CHEMBL843	Efficacy	=	1				http://identifiers.org/pubmed/12801232
http://rdf.ebi.ac.uk/resource/chembl/activity/CHEMBL_ACT_1035331	Retinoid X receptor alpha	http://rdf.ebi.ac.uk/terms/chembl#SingleProtein	http://rdf.ebi.ac.uk/resource/chembl/target/CHEMBL2061	Retinoic acid receptor RXR-alpha (Homo sapiens)	http://www.conceptwiki.org/concept/34e4f32c-68e8-44ad-a7ec-c56b71769fb6	Homo sapiens	http://rdf.ebi.ac.uk/resource/chembl/assay/CHEMBL798929		Binding affinity against Retinoic acid receptor RXR-alpha was determined in vitro by using [3H]9-cis-RA as radioligand	CC(C)C1=CC(=C(C(=C1)/C(=C\C=C\C(=C\C(=O)O)\C)/C)OC)C(C)C	InChI=1S/C22H30O3/c1-14(2)18-12-19(15(3)4)22(25-7)20(13-18)17(6)10-8-9-16(5)11-21(23)24/h8-15H,1-7H3,(H,23,24)/b9-8+,16-11+,17-10-	(2E,4E,6Z)-7-[2-methoxy-3,5-di(propan-2-yl)phenyl]-3-methylocta-2,4,6-trienoic acid	http://rdf.ebi.ac.uk/resource/chembl/molecule/CHEMBL90824	Ki	=	1	nM		9	http://identifiers.org/pubmed/12801232
http://rdf.ebi.ac.uk/resource/chembl/activity/CHEMBL_ACT_1035332	Retinoid X receptor alpha	http://rdf.ebi.ac.uk/terms/chembl#SingleProtein	http://rdf.ebi.ac.uk/resource/chembl/target/CHEMBL2061	Retinoic acid receptor RXR-alpha (Homo sapiens)	http://www.conceptwiki.org/concept/34e4f32c-68e8-44ad-a7ec-c56b71769fb6	Homo sapiens	http://rdf.ebi.ac.uk/resource/chembl/assay/CHEMBL797913		Agonistic efficacy against Retinoic acid receptor RXR-alpha was determined in vitro	CC(C)C1=CC(=C(C(=C1)/C(=C\C=C\C(=C\C(=O)O)\C)/C)OC)C(C)C	InChI=1S/C22H30O3/c1-14(2)18-12-19(15(3)4)22(25-7)20(13-18)17(6)10-8-9-16(5)11-21(23)24/h8-15H,1-7H3,(H,23,24)/b9-8+,16-11+,17-10-	(2E,4E,6Z)-7-[2-methoxy-3,5-di(propan-2-yl)phenyl]-3-methylocta-2,4,6-trienoic acid	http://rdf.ebi.ac.uk/resource/chembl/molecule/CHEMBL90824	Efficacy	=	83				http://identifiers.org/pubmed/12801232
http://rdf.ebi.ac.uk/resource/chembl/activity/CHEMBL_ACT_1035333	Retinoid X receptor alpha	http://rdf.ebi.ac.uk/terms/chembl#SingleProtein	http://rdf.ebi.ac.uk/resource/chembl/target/CHEMBL2061	Retinoic acid receptor RXR-alpha (Homo sapiens)	http://www.conceptwiki.org/concept/34e4f32c-68e8-44ad-a7ec-c56b71769fb6	Homo sapiens	http://rdf.ebi.ac.uk/resource/chembl/assay/CHEMBL800545	Homo sapiens	Inhibition of Retinoic acid receptor RXR-alpha agonist activity in vitro	CC(C)C1=CC(=C(C(=C1)/C(=C\C=C\C(=C\C(=O)O)\C)/C)OC)C(C)C	InChI=1S/C22H30O3/c1-14(2)18-12-19(15(3)4)22(25-7)20(13-18)17(6)10-8-9-16(5)11-21(23)24/h8-15H,1-7H3,(H,23,24)/b9-8+,16-11+,17-10-	(2E,4E,6Z)-7-[2-methoxy-3,5-di(propan-2-yl)phenyl]-3-methylocta-2,4,6-trienoic acid	http://rdf.ebi.ac.uk/resource/chembl/molecule/CHEMBL90824	EC50	=	2	nM		8.7	http://identifiers.org/pubmed/12801232
http://rdf.ebi.ac.uk/resource/chembl/activity/CHEMBL_ACT_1035334	Retinoid X receptor alpha	http://rdf.ebi.ac.uk/terms/chembl#SingleProtein	http://rdf.ebi.ac.uk/resource/chembl/target/CHEMBL2061	Retinoic acid receptor RXR-alpha (Homo sapiens)	http://www.conceptwiki.org/concept/34e4f32c-68e8-44ad-a7ec-c56b71769fb6	Homo sapiens	http://rdf.ebi.ac.uk/resource/chembl/assay/CHEMBL797915		Antagonistic efficacy against Retinoic acid receptor RXR-alpha was determined in vitro	CC(C)C1=CC(=C(C(=C1)/C(=C\C=C\C(=C\C(=O)O)\C)/C)OC)C(C)C	InChI=1S/C22H30O3/c1-14(2)18-12-19(15(3)4)22(25-7)20(13-18)17(6)10-8-9-16(5)11-21(23)24/h8-15H,1-7H3,(H,23,24)/b9-8+,16-11+,17-10-	(2E,4E,6Z)-7-[2-methoxy-3,5-di(propan-2-yl)phenyl]-3-methylocta-2,4,6-trienoic acid	http://rdf.ebi.ac.uk/resource/chembl/molecule/CHEMBL90824	Efficacy	=	0				http://identifiers.org/pubmed/12801232
http://rdf.ebi.ac.uk/resource/chembl/activity/CHEMBL_ACT_1035336	RXR alpha/PPAR gamma	http://rdf.ebi.ac.uk/terms/chembl#ProteinComplex	http://rdf.ebi.ac.uk/resource/chembl/target/CHEMBL2111394	Peroxisome proliferator-activated receptor gamma (Homo sapiens)	http://www.conceptwiki.org/concept/102115aa-3127-492c-8f4d-6f93e6b1c0af	Homo sapiens	http://rdf.ebi.ac.uk/resource/chembl/assay/CHEMBL658488	Cercopithecidae	Synergistic efficacy against RXR:PPAR-gamma heterodimer was determined in vitro	CC(C)C1=CC(=C(C(=C1)/C(=C\C=C\C(=C\C(=O)O)\C)/C)OC)C(C)C	InChI=1S/C22H30O3/c1-14(2)18-12-19(15(3)4)22(25-7)20(13-18)17(6)10-8-9-16(5)11-21(23)24/h8-15H,1-7H3,(H,23,24)/b9-8+,16-11+,17-10-	(2E,4E,6Z)-7-[2-methoxy-3,5-di(propan-2-yl)phenyl]-3-methylocta-2,4,6-trienoic acid	http://rdf.ebi.ac.uk/resource/chembl/molecule/CHEMBL90824	Efficacy	=	324				http://identifiers.org/pubmed/12801232
http://rdf.ebi.ac.uk/resource/chembl/activity/CHEMBL_ACT_1035337	RXR alpha/PPAR gamma	http://rdf.ebi.ac.uk/terms/chembl#ProteinComplex	http://rdf.ebi.ac.uk/resource/chembl/target/CHEMBL2111394	Peroxisome proliferator-activated receptor gamma (Homo sapiens)	http://www.conceptwiki.org/concept/102115aa-3127-492c-8f4d-6f93e6b1c0af	Homo sapiens	http://rdf.ebi.ac.uk/resource/chembl/assay/CHEMBL651610	Cercopithecidae	Transcriptional activity against RXR:PPAR-gamma synergy was determined in vitro	CC(C)C1=CC(=C(C(=C1)/C(=C\C=C\C(=C\C(=O)O)\C)/C)OC)C(C)C	InChI=1S/C22H30O3/c1-14(2)18-12-19(15(3)4)22(25-7)20(13-18)17(6)10-8-9-16(5)11-21(23)24/h8-15H,1-7H3,(H,23,24)/b9-8+,16-11+,17-10-	(2E,4E,6Z)-7-[2-methoxy-3,5-di(propan-2-yl)phenyl]-3-methylocta-2,4,6-trienoic acid	http://rdf.ebi.ac.uk/resource/chembl/molecule/CHEMBL90824	EC50	=	8	nM		8.1	http://identifiers.org/pubmed/12801232
http://rdf.ebi.ac.uk/resource/chembl/activity/CHEMBL_ACT_1037695	Retinoid X receptor alpha	http://rdf.ebi.ac.uk/terms/chembl#SingleProtein	http://rdf.ebi.ac.uk/resource/chembl/target/CHEMBL2061	Retinoic acid receptor RXR-alpha (Homo sapiens)	http://www.conceptwiki.org/concept/34e4f32c-68e8-44ad-a7ec-c56b71769fb6	Homo sapiens	http://rdf.ebi.ac.uk/resource/chembl/assay/CHEMBL798929		Binding affinity against Retinoic acid receptor RXR-alpha was determined in vitro by using [3H]9-cis-RA as radioligand	C/C(=C\C(=O)O)/C=C/C=C(/C)\C1=C(C(=CC(=C1)C(C)(C)C)C(C)(C)C)OCC(F)F	InChI=1S/C25H34F2O3/c1-16(12-22(28)29)10-9-11-17(2)19-13-18(24(3,4)5)14-20(25(6,7)8)23(19)30-15-21(26)27/h9-14,21H,15H2,1-8H3,(H,28,29)/b10-9+,16-12+,17-11-	(2E,4E,6Z)-7-[2-(2,2-Difluoroethoxy)-3,5-bis(2-methyl-2-propanyl)phenyl]-3-methyl-2,4,6-octatrienoic acid	http://rdf.ebi.ac.uk/resource/chembl/molecule/CHEMBL42314	Ki	=	3	nM		8.52	http://identifiers.org/pubmed/12801232
http://rdf.ebi.ac.uk/resource/chembl/activity/CHEMBL_ACT_1037696	Retinoid X receptor alpha	http://rdf.ebi.ac.uk/terms/chembl#SingleProtein	http://rdf.ebi.ac.uk/resource/chembl/target/CHEMBL2061	Retinoic acid receptor RXR-alpha (Homo sapiens)	http://www.conceptwiki.org/concept/34e4f32c-68e8-44ad-a7ec-c56b71769fb6	Homo sapiens	http://rdf.ebi.ac.uk/resource/chembl/assay/CHEMBL797913		Agonistic efficacy against Retinoic acid receptor RXR-alpha was determined in vitro	C/C(=C\C(=O)O)/C=C/C=C(/C)\C1=C(C(=CC(=C1)C(C)(C)C)C(C)(C)C)OCC(F)F	InChI=1S/C25H34F2O3/c1-16(12-22(28)29)10-9-11-17(2)19-13-18(24(3,4)5)14-20(25(6,7)8)23(19)30-15-21(26)27/h9-14,21H,15H2,1-8H3,(H,28,29)/b10-9+,16-12+,17-11-	(2E,4E,6Z)-7-[2-(2,2-Difluoroethoxy)-3,5-bis(2-methyl-2-propanyl)phenyl]-3-methyl-2,4,6-octatrienoic acid	http://rdf.ebi.ac.uk/resource/chembl/molecule/CHEMBL42314	Efficacy	=	4				http://identifiers.org/pubmed/12801232
http://rdf.ebi.ac.uk/resource/chembl/activity/CHEMBL_ACT_1037698	Retinoid X receptor alpha	http://rdf.ebi.ac.uk/terms/chembl#SingleProtein	http://rdf.ebi.ac.uk/resource/chembl/target/CHEMBL2061	Retinoic acid receptor RXR-alpha (Homo sapiens)	http://www.conceptwiki.org/concept/34e4f32c-68e8-44ad-a7ec-c56b71769fb6	Homo sapiens	http://rdf.ebi.ac.uk/resource/chembl/assay/CHEMBL797915		Antagonistic efficacy against Retinoic acid receptor RXR-alpha was determined in vitro	C/C(=C\C(=O)O)/C=C/C=C(/C)\C1=C(C(=CC(=C1)C(C)(C)C)C(C)(C)C)OCC(F)F	InChI=1S/C25H34F2O3/c1-16(12-22(28)29)10-9-11-17(2)19-13-18(24(3,4)5)14-20(25(6,7)8)23(19)30-15-21(26)27/h9-14,21H,15H2,1-8H3,(H,28,29)/b10-9+,16-12+,17-11-	(2E,4E,6Z)-7-[2-(2,2-Difluoroethoxy)-3,5-bis(2-methyl-2-propanyl)phenyl]-3-methyl-2,4,6-octatrienoic acid	http://rdf.ebi.ac.uk/resource/chembl/molecule/CHEMBL42314	Efficacy	=	84				http://identifiers.org/pubmed/12801232
http://rdf.ebi.ac.uk/resource/chembl/activity/CHEMBL_ACT_1037699	Retinoid X receptor alpha	http://rdf.ebi.ac.uk/terms/chembl#SingleProtein	http://rdf.ebi.ac.uk/resource/chembl/target/CHEMBL2061	Retinoic acid receptor RXR-alpha (Homo sapiens)	http://www.conceptwiki.org/concept/34e4f32c-68e8-44ad-a7ec-c56b71769fb6	Homo sapiens	http://rdf.ebi.ac.uk/resource/chembl/assay/CHEMBL872989		Inhibitory activity against Retinoic acid receptor RXR-alpha antagonist was determined in vitro	C/C(=C\C(=O)O)/C=C/C=C(/C)\C1=C(C(=CC(=C1)C(C)(C)C)C(C)(C)C)OCC(F)F	InChI=1S/C25H34F2O3/c1-16(12-22(28)29)10-9-11-17(2)19-13-18(24(3,4)5)14-20(25(6,7)8)23(19)30-15-21(26)27/h9-14,21H,15H2,1-8H3,(H,28,29)/b10-9+,16-12+,17-11-	(2E,4E,6Z)-7-[2-(2,2-Difluoroethoxy)-3,5-bis(2-methyl-2-propanyl)phenyl]-3-methyl-2,4,6-octatrienoic acid	http://rdf.ebi.ac.uk/resource/chembl/molecule/CHEMBL42314	IC50	=	8	nM		8.1	http://identifiers.org/pubmed/12801232
http://rdf.ebi.ac.uk/resource/chembl/activity/CHEMBL_ACT_1037700	RXR alpha/PPAR gamma	http://rdf.ebi.ac.uk/terms/chembl#ProteinComplex	http://rdf.ebi.ac.uk/resource/chembl/target/CHEMBL2111394	Peroxisome proliferator-activated receptor gamma (Homo sapiens)	http://www.conceptwiki.org/concept/102115aa-3127-492c-8f4d-6f93e6b1c0af	Homo sapiens	http://rdf.ebi.ac.uk/resource/chembl/assay/CHEMBL658488	Cercopithecidae	Synergistic efficacy against RXR:PPAR-gamma heterodimer was determined in vitro	C/C(=C\C(=O)O)/C=C/C=C(/C)\C1=C(C(=CC(=C1)C(C)(C)C)C(C)(C)C)OCC(F)F	InChI=1S/C25H34F2O3/c1-16(12-22(28)29)10-9-11-17(2)19-13-18(24(3,4)5)14-20(25(6,7)8)23(19)30-15-21(26)27/h9-14,21H,15H2,1-8H3,(H,28,29)/b10-9+,16-12+,17-11-	(2E,4E,6Z)-7-[2-(2,2-Difluoroethoxy)-3,5-bis(2-methyl-2-propanyl)phenyl]-3-methyl-2,4,6-octatrienoic acid	http://rdf.ebi.ac.uk/resource/chembl/molecule/CHEMBL42314	Efficacy	=	60				http://identifiers.org/pubmed/12801232
http://rdf.ebi.ac.uk/resource/chembl/activity/CHEMBL_ACT_1037701	RXR alpha/PPAR gamma	http://rdf.ebi.ac.uk/terms/chembl#ProteinComplex	http://rdf.ebi.ac.uk/resource/chembl/target/CHEMBL2111394	Peroxisome proliferator-activated receptor gamma (Homo sapiens)	http://www.conceptwiki.org/concept/102115aa-3127-492c-8f4d-6f93e6b1c0af	Homo sapiens	http://rdf.ebi.ac.uk/resource/chembl/assay/CHEMBL651610	Cercopithecidae	Transcriptional activity against RXR:PPAR-gamma synergy was determined in vitro	C/C(=C\C(=O)O)/C=C/C=C(/C)\C1=C(C(=CC(=C1)C(C)(C)C)C(C)(C)C)OCC(F)F	InChI=1S/C25H34F2O3/c1-16(12-22(28)29)10-9-11-17(2)19-13-18(24(3,4)5)14-20(25(6,7)8)23(19)30-15-21(26)27/h9-14,21H,15H2,1-8H3,(H,28,29)/b10-9+,16-12+,17-11-	(2E,4E,6Z)-7-[2-(2,2-Difluoroethoxy)-3,5-bis(2-methyl-2-propanyl)phenyl]-3-methyl-2,4,6-octatrienoic acid	http://rdf.ebi.ac.uk/resource/chembl/molecule/CHEMBL42314	EC50	=	3	nM		8.52	http://identifiers.org/pubmed/12801232
http://rdf.ebi.ac.uk/resource/chembl/activity/CHEMBL_ACT_1038130	Retinoid X receptor alpha	http://rdf.ebi.ac.uk/terms/chembl#SingleProtein	http://rdf.ebi.ac.uk/resource/chembl/target/CHEMBL2061	Retinoic acid receptor RXR-alpha (Homo sapiens)	http://www.conceptwiki.org/concept/34e4f32c-68e8-44ad-a7ec-c56b71769fb6	Homo sapiens	http://rdf.ebi.ac.uk/resource/chembl/assay/CHEMBL800659	Cercopithecidae	Ability to displace [3H]9-cis-RA from Retinoid X receptor alpha in CV-1 cells	CC(C)C1=CC(=C(C(=C1)C(C)C)OC)C2=CSC3=C2C=C(C=C3)/C(=C/C(=O)O)/C	InChI=1S/C25H28O3S/c1-14(2)18-11-19(15(3)4)25(28-6)21(12-18)22-13-29-23-8-7-17(10-20(22)23)16(5)9-24(26)27/h7-15H,1-6H3,(H,26,27)/b16-9+	(2E)-3-{3-[2-methoxy-3,5-di(propan-2-yl)phenyl]-1-benzothiophen-5-yl}but-2-enoic acid	http://rdf.ebi.ac.uk/resource/chembl/molecule/CHEMBL314745	Ki	=	29.6	nM		7.53	http://identifiers.org/pubmed/15125928
http://rdf.ebi.ac.uk/resource/chembl/activity/CHEMBL_ACT_1038131	Retinoid X receptor alpha	http://rdf.ebi.ac.uk/terms/chembl#SingleProtein	http://rdf.ebi.ac.uk/resource/chembl/target/CHEMBL2061	Retinoic acid receptor RXR-alpha (Homo sapiens)	http://www.conceptwiki.org/concept/34e4f32c-68e8-44ad-a7ec-c56b71769fb6	Homo sapiens	http://rdf.ebi.ac.uk/resource/chembl/assay/CHEMBL800657	Cercopithecidae	Agonistic efficacy in CV-1 cells (LGD1069 was used as reference)	CC(C)C1=CC(=C(C(=C1)C(C)C)OC)C2=CSC3=C2C=C(C=C3)/C(=C/C(=O)O)/C	InChI=1S/C25H28O3S/c1-14(2)18-11-19(15(3)4)25(28-6)21(12-18)22-13-29-23-8-7-17(10-20(22)23)16(5)9-24(26)27/h7-15H,1-6H3,(H,26,27)/b16-9+	(2E)-3-{3-[2-methoxy-3,5-di(propan-2-yl)phenyl]-1-benzothiophen-5-yl}but-2-enoic acid	http://rdf.ebi.ac.uk/resource/chembl/molecule/CHEMBL314745	Efficacy	=	65.41	%			http://identifiers.org/pubmed/15125928
http://rdf.ebi.ac.uk/resource/chembl/activity/CHEMBL_ACT_1038132	Retinoid X receptor alpha	http://rdf.ebi.ac.uk/terms/chembl#SingleProtein	http://rdf.ebi.ac.uk/resource/chembl/target/CHEMBL2061	Retinoic acid receptor RXR-alpha (Homo sapiens)	http://www.conceptwiki.org/concept/34e4f32c-68e8-44ad-a7ec-c56b71769fb6	Homo sapiens	http://rdf.ebi.ac.uk/resource/chembl/assay/CHEMBL800654	Cercopithecidae	Effective concentration required for agonistic activity in CV-1 cells expressing RXR-alpha	CC(C)C1=CC(=C(C(=C1)C(C)C)OC)C2=CSC3=C2C=C(C=C3)/C(=C/C(=O)O)/C	InChI=1S/C25H28O3S/c1-14(2)18-11-19(15(3)4)25(28-6)21(12-18)22-13-29-23-8-7-17(10-20(22)23)16(5)9-24(26)27/h7-15H,1-6H3,(H,26,27)/b16-9+	(2E)-3-{3-[2-methoxy-3,5-di(propan-2-yl)phenyl]-1-benzothiophen-5-yl}but-2-enoic acid	http://rdf.ebi.ac.uk/resource/chembl/molecule/CHEMBL314745	EC50	=	914	nM		6.04	http://identifiers.org/pubmed/15125928
http://rdf.ebi.ac.uk/resource/chembl/activity/CHEMBL_ACT_1038133	Retinoid X receptor alpha	http://rdf.ebi.ac.uk/terms/chembl#SingleProtein	http://rdf.ebi.ac.uk/resource/chembl/target/CHEMBL2061	Retinoic acid receptor RXR-alpha (Homo sapiens)	http://www.conceptwiki.org/concept/34e4f32c-68e8-44ad-a7ec-c56b71769fb6	Homo sapiens	http://rdf.ebi.ac.uk/resource/chembl/assay/CHEMBL800658	Cercopithecidae	Antagonistic efficacy in CV-1 cells (LGD1069 was used as reference)	CC(C)C1=CC(=C(C(=C1)C(C)C)OC)C2=CSC3=C2C=C(C=C3)/C(=C/C(=O)O)/C	InChI=1S/C25H28O3S/c1-14(2)18-11-19(15(3)4)25(28-6)21(12-18)22-13-29-23-8-7-17(10-20(22)23)16(5)9-24(26)27/h7-15H,1-6H3,(H,26,27)/b16-9+	(2E)-3-{3-[2-methoxy-3,5-di(propan-2-yl)phenyl]-1-benzothiophen-5-yl}but-2-enoic acid	http://rdf.ebi.ac.uk/resource/chembl/molecule/CHEMBL314745	Efficacy	=	0	%			http://identifiers.org/pubmed/15125928
http://rdf.ebi.ac.uk/resource/chembl/activity/CHEMBL_ACT_1040409	Retinoid X receptor alpha	http://rdf.ebi.ac.uk/terms/chembl#SingleProtein	http://rdf.ebi.ac.uk/resource/chembl/target/CHEMBL2061	Retinoic acid receptor RXR-alpha (Homo sapiens)	http://www.conceptwiki.org/concept/34e4f32c-68e8-44ad-a7ec-c56b71769fb6	Homo sapiens	http://rdf.ebi.ac.uk/resource/chembl/assay/CHEMBL800657	Cercopithecidae	Agonistic efficacy in CV-1 cells (LGD1069 was used as reference)	CCOC1=C(C=C(C=C1C(C)C)C(C)C)C2=CSC3=CN=C(C=C32)/C(=C/C(=O)O)/C	InChI=1S/C25H29NO3S/c1-7-29-25-18(15(4)5)9-17(14(2)3)10-20(25)21-13-30-23-12-26-22(11-19(21)23)16(6)8-24(27)28/h8-15H,7H2,1-6H3,(H,27,28)/b16-8+	(2E)-3-{3-[2-ethoxy-3,5-di(propan-2-yl)phenyl]thieno[2,3-c]pyridin-5-yl}but-2-enoic acid	http://rdf.ebi.ac.uk/resource/chembl/molecule/CHEMBL420808	Efficacy	=	15.1	%			http://identifiers.org/pubmed/15125928
http://rdf.ebi.ac.uk/resource/chembl/activity/CHEMBL_ACT_1040410	Retinoid X receptor alpha	http://rdf.ebi.ac.uk/terms/chembl#SingleProtein	http://rdf.ebi.ac.uk/resource/chembl/target/CHEMBL2061	Retinoic acid receptor RXR-alpha (Homo sapiens)	http://www.conceptwiki.org/concept/34e4f32c-68e8-44ad-a7ec-c56b71769fb6	Homo sapiens	http://rdf.ebi.ac.uk/resource/chembl/assay/CHEMBL800654	Cercopithecidae	Effective concentration required for agonistic activity in CV-1 cells expressing RXR-alpha	CCOC1=C(C=C(C=C1C(C)C)C(C)C)C2=CSC3=CN=C(C=C32)/C(=C/C(=O)O)/C	InChI=1S/C25H29NO3S/c1-7-29-25-18(15(4)5)9-17(14(2)3)10-20(25)21-13-30-23-12-26-22(11-19(21)23)16(6)8-24(27)28/h8-15H,7H2,1-6H3,(H,27,28)/b16-8+	(2E)-3-{3-[2-ethoxy-3,5-di(propan-2-yl)phenyl]thieno[2,3-c]pyridin-5-yl}but-2-enoic acid	http://rdf.ebi.ac.uk/resource/chembl/molecule/CHEMBL420808	EC50	=	1442	nM		5.84	http://identifiers.org/pubmed/15125928
http://rdf.ebi.ac.uk/resource/chembl/activity/CHEMBL_ACT_1040411	Retinoid X receptor alpha	http://rdf.ebi.ac.uk/terms/chembl#SingleProtein	http://rdf.ebi.ac.uk/resource/chembl/target/CHEMBL2061	Retinoic acid receptor RXR-alpha (Homo sapiens)	http://www.conceptwiki.org/concept/34e4f32c-68e8-44ad-a7ec-c56b71769fb6	Homo sapiens	http://rdf.ebi.ac.uk/resource/chembl/assay/CHEMBL800658	Cercopithecidae	Antagonistic efficacy in CV-1 cells (LGD1069 was used as reference)	CCOC1=C(C=C(C=C1C(C)C)C(C)C)C2=CSC3=CN=C(C=C32)/C(=C/C(=O)O)/C	InChI=1S/C25H29NO3S/c1-7-29-25-18(15(4)5)9-17(14(2)3)10-20(25)21-13-30-23-12-26-22(11-19(21)23)16(6)8-24(27)28/h8-15H,7H2,1-6H3,(H,27,28)/b16-8+	(2E)-3-{3-[2-ethoxy-3,5-di(propan-2-yl)phenyl]thieno[2,3-c]pyridin-5-yl}but-2-enoic acid	http://rdf.ebi.ac.uk/resource/chembl/molecule/CHEMBL420808	Efficacy	=	9	%			http://identifiers.org/pubmed/15125928
http://rdf.ebi.ac.uk/resource/chembl/activity/CHEMBL_ACT_1042353	Retinoid X receptor alpha	http://rdf.ebi.ac.uk/terms/chembl#SingleProtein	http://rdf.ebi.ac.uk/resource/chembl/target/CHEMBL2061	Retinoic acid receptor RXR-alpha (Homo sapiens)	http://www.conceptwiki.org/concept/34e4f32c-68e8-44ad-a7ec-c56b71769fb6	Homo sapiens	http://rdf.ebi.ac.uk/resource/chembl/assay/CHEMBL798929		Binding affinity against Retinoic acid receptor RXR-alpha was determined in vitro by using [3H]9-cis-RA as radioligand	CCCCOC1=C(C=C(C=C1/C(=C\C=C\C(=C\C(=O)O)\C)/C)C(C)C)C(C)C	InChI=1S/C25H36O3/c1-8-9-13-28-25-22(18(4)5)15-21(17(2)3)16-23(25)20(7)12-10-11-19(6)14-24(26)27/h10-12,14-18H,8-9,13H2,1-7H3,(H,26,27)/b11-10+,19-14+,20-12-	(2E,4E,6Z)-7-[2-butoxy-3,5-di(propan-2-yl)phenyl]-3-methylocta-2,4,6-trienoic acid	http://rdf.ebi.ac.uk/resource/chembl/molecule/CHEMBL414218	Ki	=	4	nM		8.4	http://identifiers.org/pubmed/12801232
http://rdf.ebi.ac.uk/resource/chembl/activity/CHEMBL_ACT_1042354	Retinoid X receptor alpha	http://rdf.ebi.ac.uk/terms/chembl#SingleProtein	http://rdf.ebi.ac.uk/resource/chembl/target/CHEMBL2061	Retinoic acid receptor RXR-alpha (Homo sapiens)	http://www.conceptwiki.org/concept/34e4f32c-68e8-44ad-a7ec-c56b71769fb6	Homo sapiens	http://rdf.ebi.ac.uk/resource/chembl/assay/CHEMBL797913		Agonistic efficacy against Retinoic acid receptor RXR-alpha was determined in vitro	CCCCOC1=C(C=C(C=C1/C(=C\C=C\C(=C\C(=O)O)\C)/C)C(C)C)C(C)C	InChI=1S/C25H36O3/c1-8-9-13-28-25-22(18(4)5)15-21(17(2)3)16-23(25)20(7)12-10-11-19(6)14-24(26)27/h10-12,14-18H,8-9,13H2,1-7H3,(H,26,27)/b11-10+,19-14+,20-12-	(2E,4E,6Z)-7-[2-butoxy-3,5-di(propan-2-yl)phenyl]-3-methylocta-2,4,6-trienoic acid	http://rdf.ebi.ac.uk/resource/chembl/molecule/CHEMBL414218	Efficacy	=	2				http://identifiers.org/pubmed/12801232
http://rdf.ebi.ac.uk/resource/chembl/activity/CHEMBL_ACT_1042356	Retinoid X receptor alpha	http://rdf.ebi.ac.uk/terms/chembl#SingleProtein	http://rdf.ebi.ac.uk/resource/chembl/target/CHEMBL2061	Retinoic acid receptor RXR-alpha (Homo sapiens)	http://www.conceptwiki.org/concept/34e4f32c-68e8-44ad-a7ec-c56b71769fb6	Homo sapiens	http://rdf.ebi.ac.uk/resource/chembl/assay/CHEMBL797915		Antagonistic efficacy against Retinoic acid receptor RXR-alpha was determined in vitro	CCCCOC1=C(C=C(C=C1/C(=C\C=C\C(=C\C(=O)O)\C)/C)C(C)C)C(C)C	InChI=1S/C25H36O3/c1-8-9-13-28-25-22(18(4)5)15-21(17(2)3)16-23(25)20(7)12-10-11-19(6)14-24(26)27/h10-12,14-18H,8-9,13H2,1-7H3,(H,26,27)/b11-10+,19-14+,20-12-	(2E,4E,6Z)-7-[2-butoxy-3,5-di(propan-2-yl)phenyl]-3-methylocta-2,4,6-trienoic acid	http://rdf.ebi.ac.uk/resource/chembl/molecule/CHEMBL414218	Efficacy	=	91				http://identifiers.org/pubmed/12801232
http://rdf.ebi.ac.uk/resource/chembl/activity/CHEMBL_ACT_1042357	Retinoid X receptor alpha	http://rdf.ebi.ac.uk/terms/chembl#SingleProtein	http://rdf.ebi.ac.uk/resource/chembl/target/CHEMBL2061	Retinoic acid receptor RXR-alpha (Homo sapiens)	http://www.conceptwiki.org/concept/34e4f32c-68e8-44ad-a7ec-c56b71769fb6	Homo sapiens	http://rdf.ebi.ac.uk/resource/chembl/assay/CHEMBL872989		Inhibitory activity against Retinoic acid receptor RXR-alpha antagonist was determined in vitro	CCCCOC1=C(C=C(C=C1/C(=C\C=C\C(=C\C(=O)O)\C)/C)C(C)C)C(C)C	InChI=1S/C25H36O3/c1-8-9-13-28-25-22(18(4)5)15-21(17(2)3)16-23(25)20(7)12-10-11-19(6)14-24(26)27/h10-12,14-18H,8-9,13H2,1-7H3,(H,26,27)/b11-10+,19-14+,20-12-	(2E,4E,6Z)-7-[2-butoxy-3,5-di(propan-2-yl)phenyl]-3-methylocta-2,4,6-trienoic acid	http://rdf.ebi.ac.uk/resource/chembl/molecule/CHEMBL414218	IC50	=	4	nM		8.4	http://identifiers.org/pubmed/12801232
http://rdf.ebi.ac.uk/resource/chembl/activity/CHEMBL_ACT_1042358	RXR alpha/PPAR gamma	http://rdf.ebi.ac.uk/terms/chembl#ProteinComplex	http://rdf.ebi.ac.uk/resource/chembl/target/CHEMBL2111394	Peroxisome proliferator-activated receptor gamma (Homo sapiens)	http://www.conceptwiki.org/concept/102115aa-3127-492c-8f4d-6f93e6b1c0af	Homo sapiens	http://rdf.ebi.ac.uk/resource/chembl/assay/CHEMBL658488	Cercopithecidae	Synergistic efficacy against RXR:PPAR-gamma heterodimer was determined in vitro	CCCCOC1=C(C=C(C=C1/C(=C\C=C\C(=C\C(=O)O)\C)/C)C(C)C)C(C)C	InChI=1S/C25H36O3/c1-8-9-13-28-25-22(18(4)5)15-21(17(2)3)16-23(25)20(7)12-10-11-19(6)14-24(26)27/h10-12,14-18H,8-9,13H2,1-7H3,(H,26,27)/b11-10+,19-14+,20-12-	(2E,4E,6Z)-7-[2-butoxy-3,5-di(propan-2-yl)phenyl]-3-methylocta-2,4,6-trienoic acid	http://rdf.ebi.ac.uk/resource/chembl/molecule/CHEMBL414218	Efficacy	=	39				http://identifiers.org/pubmed/12801232
http://rdf.ebi.ac.uk/resource/chembl/activity/CHEMBL_ACT_1042359	RXR alpha/PPAR gamma	http://rdf.ebi.ac.uk/terms/chembl#ProteinComplex	http://rdf.ebi.ac.uk/resource/chembl/target/CHEMBL2111394	Peroxisome proliferator-activated receptor gamma (Homo sapiens)	http://www.conceptwiki.org/concept/102115aa-3127-492c-8f4d-6f93e6b1c0af	Homo sapiens	http://rdf.ebi.ac.uk/resource/chembl/assay/CHEMBL651610	Cercopithecidae	Transcriptional activity against RXR:PPAR-gamma synergy was determined in vitro	CCCCOC1=C(C=C(C=C1/C(=C\C=C\C(=C\C(=O)O)\C)/C)C(C)C)C(C)C	InChI=1S/C25H36O3/c1-8-9-13-28-25-22(18(4)5)15-21(17(2)3)16-23(25)20(7)12-10-11-19(6)14-24(26)27/h10-12,14-18H,8-9,13H2,1-7H3,(H,26,27)/b11-10+,19-14+,20-12-	(2E,4E,6Z)-7-[2-butoxy-3,5-di(propan-2-yl)phenyl]-3-methylocta-2,4,6-trienoic acid	http://rdf.ebi.ac.uk/resource/chembl/molecule/CHEMBL414218	EC50	=	12	nM		7.92	http://identifiers.org/pubmed/12801232
http://rdf.ebi.ac.uk/resource/chembl/activity/CHEMBL_ACT_1043596	Retinoid X receptor alpha	http://rdf.ebi.ac.uk/terms/chembl#SingleProtein	http://rdf.ebi.ac.uk/resource/chembl/target/CHEMBL2061	Retinoic acid receptor RXR-alpha (Homo sapiens)	http://www.conceptwiki.org/concept/34e4f32c-68e8-44ad-a7ec-c56b71769fb6	Homo sapiens	http://rdf.ebi.ac.uk/resource/chembl/assay/CHEMBL798929		Binding affinity against Retinoic acid receptor RXR-alpha was determined in vitro by using [3H]9-cis-RA as radioligand	CCCOC1=C(C=C(C=C1/C(=C\C=C\C(=C\C(=O)O)\C)/C)C(C)C)C(C)C	InChI=1S/C24H34O3/c1-8-12-27-24-21(17(4)5)14-20(16(2)3)15-22(24)19(7)11-9-10-18(6)13-23(25)26/h9-11,13-17H,8,12H2,1-7H3,(H,25,26)/b10-9+,18-13+,19-11-	(2E,4E,6Z)-7-[3,5-di(propan-2-yl)-2-propoxyphenyl]-3-methylocta-2,4,6-trienoic acid	http://rdf.ebi.ac.uk/resource/chembl/molecule/CHEMBL91779	Ki	=	3	nM		8.52	http://identifiers.org/pubmed/12801232
http://rdf.ebi.ac.uk/resource/chembl/activity/CHEMBL_ACT_1043597	Retinoid X receptor alpha	http://rdf.ebi.ac.uk/terms/chembl#SingleProtein	http://rdf.ebi.ac.uk/resource/chembl/target/CHEMBL2061	Retinoic acid receptor RXR-alpha (Homo sapiens)	http://www.conceptwiki.org/concept/34e4f32c-68e8-44ad-a7ec-c56b71769fb6	Homo sapiens	http://rdf.ebi.ac.uk/resource/chembl/assay/CHEMBL797913		Agonistic efficacy against Retinoic acid receptor RXR-alpha was determined in vitro	CCCOC1=C(C=C(C=C1/C(=C\C=C\C(=C\C(=O)O)\C)/C)C(C)C)C(C)C	InChI=1S/C24H34O3/c1-8-12-27-24-21(17(4)5)14-20(16(2)3)15-22(24)19(7)11-9-10-18(6)13-23(25)26/h9-11,13-17H,8,12H2,1-7H3,(H,25,26)/b10-9+,18-13+,19-11-	(2E,4E,6Z)-7-[3,5-di(propan-2-yl)-2-propoxyphenyl]-3-methylocta-2,4,6-trienoic acid	http://rdf.ebi.ac.uk/resource/chembl/molecule/CHEMBL91779	Efficacy	=	4				http://identifiers.org/pubmed/12801232
http://rdf.ebi.ac.uk/resource/chembl/activity/CHEMBL_ACT_1043599	Retinoid X receptor alpha	http://rdf.ebi.ac.uk/terms/chembl#SingleProtein	http://rdf.ebi.ac.uk/resource/chembl/target/CHEMBL2061	Retinoic acid receptor RXR-alpha (Homo sapiens)	http://www.conceptwiki.org/concept/34e4f32c-68e8-44ad-a7ec-c56b71769fb6	Homo sapiens	http://rdf.ebi.ac.uk/resource/chembl/assay/CHEMBL797915		Antagonistic efficacy against Retinoic acid receptor RXR-alpha was determined in vitro	CCCOC1=C(C=C(C=C1/C(=C\C=C\C(=C\C(=O)O)\C)/C)C(C)C)C(C)C	InChI=1S/C24H34O3/c1-8-12-27-24-21(17(4)5)14-20(16(2)3)15-22(24)19(7)11-9-10-18(6)13-23(25)26/h9-11,13-17H,8,12H2,1-7H3,(H,25,26)/b10-9+,18-13+,19-11-	(2E,4E,6Z)-7-[3,5-di(propan-2-yl)-2-propoxyphenyl]-3-methylocta-2,4,6-trienoic acid	http://rdf.ebi.ac.uk/resource/chembl/molecule/CHEMBL91779	Efficacy	=	85				http://identifiers.org/pubmed/12801232
http://rdf.ebi.ac.uk/resource/chembl/activity/CHEMBL_ACT_1043600	Retinoid X receptor alpha	http://rdf.ebi.ac.uk/terms/chembl#SingleProtein	http://rdf.ebi.ac.uk/resource/chembl/target/CHEMBL2061	Retinoic acid receptor RXR-alpha (Homo sapiens)	http://www.conceptwiki.org/concept/34e4f32c-68e8-44ad-a7ec-c56b71769fb6	Homo sapiens	http://rdf.ebi.ac.uk/resource/chembl/assay/CHEMBL872989		Inhibitory activity against Retinoic acid receptor RXR-alpha antagonist was determined in vitro	CCCOC1=C(C=C(C=C1/C(=C\C=C\C(=C\C(=O)O)\C)/C)C(C)C)C(C)C	InChI=1S/C24H34O3/c1-8-12-27-24-21(17(4)5)14-20(16(2)3)15-22(24)19(7)11-9-10-18(6)13-23(25)26/h9-11,13-17H,8,12H2,1-7H3,(H,25,26)/b10-9+,18-13+,19-11-	(2E,4E,6Z)-7-[3,5-di(propan-2-yl)-2-propoxyphenyl]-3-methylocta-2,4,6-trienoic acid	http://rdf.ebi.ac.uk/resource/chembl/molecule/CHEMBL91779	IC50	=	4	nM		8.4	http://identifiers.org/pubmed/12801232
http://rdf.ebi.ac.uk/resource/chembl/activity/CHEMBL_ACT_1043601	RXR alpha/PPAR gamma	http://rdf.ebi.ac.uk/terms/chembl#ProteinComplex	http://rdf.ebi.ac.uk/resource/chembl/target/CHEMBL2111394	Peroxisome proliferator-activated receptor gamma (Homo sapiens)	http://www.conceptwiki.org/concept/102115aa-3127-492c-8f4d-6f93e6b1c0af	Homo sapiens	http://rdf.ebi.ac.uk/resource/chembl/assay/CHEMBL658488	Cercopithecidae	Synergistic efficacy against RXR:PPAR-gamma heterodimer was determined in vitro	CCCOC1=C(C=C(C=C1/C(=C\C=C\C(=C\C(=O)O)\C)/C)C(C)C)C(C)C	InChI=1S/C24H34O3/c1-8-12-27-24-21(17(4)5)14-20(16(2)3)15-22(24)19(7)11-9-10-18(6)13-23(25)26/h9-11,13-17H,8,12H2,1-7H3,(H,25,26)/b10-9+,18-13+,19-11-	(2E,4E,6Z)-7-[3,5-di(propan-2-yl)-2-propoxyphenyl]-3-methylocta-2,4,6-trienoic acid	http://rdf.ebi.ac.uk/resource/chembl/molecule/CHEMBL91779	Efficacy	=	62				http://identifiers.org/pubmed/12801232
http://rdf.ebi.ac.uk/resource/chembl/activity/CHEMBL_ACT_1043602	RXR alpha/PPAR gamma	http://rdf.ebi.ac.uk/terms/chembl#ProteinComplex	http://rdf.ebi.ac.uk/resource/chembl/target/CHEMBL2111394	Peroxisome proliferator-activated receptor gamma (Homo sapiens)	http://www.conceptwiki.org/concept/102115aa-3127-492c-8f4d-6f93e6b1c0af	Homo sapiens	http://rdf.ebi.ac.uk/resource/chembl/assay/CHEMBL651610	Cercopithecidae	Transcriptional activity against RXR:PPAR-gamma synergy was determined in vitro	CCCOC1=C(C=C(C=C1/C(=C\C=C\C(=C\C(=O)O)\C)/C)C(C)C)C(C)C	InChI=1S/C24H34O3/c1-8-12-27-24-21(17(4)5)14-20(16(2)3)15-22(24)19(7)11-9-10-18(6)13-23(25)26/h9-11,13-17H,8,12H2,1-7H3,(H,25,26)/b10-9+,18-13+,19-11-	(2E,4E,6Z)-7-[3,5-di(propan-2-yl)-2-propoxyphenyl]-3-methylocta-2,4,6-trienoic acid	http://rdf.ebi.ac.uk/resource/chembl/molecule/CHEMBL91779	EC50	=	5	nM		8.3	http://identifiers.org/pubmed/12801232
http://rdf.ebi.ac.uk/resource/chembl/activity/CHEMBL_ACT_1043605	Retinoid X receptor alpha	http://rdf.ebi.ac.uk/terms/chembl#SingleProtein	http://rdf.ebi.ac.uk/resource/chembl/target/CHEMBL2061	Retinoic acid receptor RXR-alpha (Homo sapiens)	http://www.conceptwiki.org/concept/34e4f32c-68e8-44ad-a7ec-c56b71769fb6	Homo sapiens	http://rdf.ebi.ac.uk/resource/chembl/assay/CHEMBL798929		Binding affinity against Retinoic acid receptor RXR-alpha was determined in vitro by using [3H]9-cis-RA as radioligand	CCOC1=C(C=C(C=C1C(C)(C)C)C(C)(C)C)/C(=C\C=C\C(=C\C(=O)O)\C)/C	InChI=1S/C25H36O3/c1-10-28-23-20(18(3)13-11-12-17(2)14-22(26)27)15-19(24(4,5)6)16-21(23)25(7,8)9/h11-16H,10H2,1-9H3,(H,26,27)/b12-11+,17-14+,18-13-	(2E,4E,6Z)-7-(3,5-di-tert-butyl-2-ethoxyphenyl)-3-methylocta-2,4,6-trienoic acid	http://rdf.ebi.ac.uk/resource/chembl/molecule/CHEMBL92050	Ki	=	11	nM		7.96	http://identifiers.org/pubmed/12801232
http://rdf.ebi.ac.uk/resource/chembl/activity/CHEMBL_ACT_1043606	Retinoid X receptor alpha	http://rdf.ebi.ac.uk/terms/chembl#SingleProtein	http://rdf.ebi.ac.uk/resource/chembl/target/CHEMBL2061	Retinoic acid receptor RXR-alpha (Homo sapiens)	http://www.conceptwiki.org/concept/34e4f32c-68e8-44ad-a7ec-c56b71769fb6	Homo sapiens	http://rdf.ebi.ac.uk/resource/chembl/assay/CHEMBL797913		Agonistic efficacy against Retinoic acid receptor RXR-alpha was determined in vitro	CCOC1=C(C=C(C=C1C(C)(C)C)C(C)(C)C)/C(=C\C=C\C(=C\C(=O)O)\C)/C	InChI=1S/C25H36O3/c1-10-28-23-20(18(3)13-11-12-17(2)14-22(26)27)15-19(24(4,5)6)16-21(23)25(7,8)9/h11-16H,10H2,1-9H3,(H,26,27)/b12-11+,17-14+,18-13-	(2E,4E,6Z)-7-(3,5-di-tert-butyl-2-ethoxyphenyl)-3-methylocta-2,4,6-trienoic acid	http://rdf.ebi.ac.uk/resource/chembl/molecule/CHEMBL92050	Efficacy	=	12				http://identifiers.org/pubmed/12801232
http://rdf.ebi.ac.uk/resource/chembl/activity/CHEMBL_ACT_1043607	Retinoid X receptor alpha	http://rdf.ebi.ac.uk/terms/chembl#SingleProtein	http://rdf.ebi.ac.uk/resource/chembl/target/CHEMBL2061	Retinoic acid receptor RXR-alpha (Homo sapiens)	http://www.conceptwiki.org/concept/34e4f32c-68e8-44ad-a7ec-c56b71769fb6	Homo sapiens	http://rdf.ebi.ac.uk/resource/chembl/assay/CHEMBL800545	Homo sapiens	Inhibition of Retinoic acid receptor RXR-alpha agonist activity in vitro	CCOC1=C(C=C(C=C1C(C)(C)C)C(C)(C)C)/C(=C\C=C\C(=C\C(=O)O)\C)/C	InChI=1S/C25H36O3/c1-10-28-23-20(18(3)13-11-12-17(2)14-22(26)27)15-19(24(4,5)6)16-21(23)25(7,8)9/h11-16H,10H2,1-9H3,(H,26,27)/b12-11+,17-14+,18-13-	(2E,4E,6Z)-7-(3,5-di-tert-butyl-2-ethoxyphenyl)-3-methylocta-2,4,6-trienoic acid	http://rdf.ebi.ac.uk/resource/chembl/molecule/CHEMBL92050	EC50	=	18	nM		7.74	http://identifiers.org/pubmed/12801232
http://rdf.ebi.ac.uk/resource/chembl/activity/CHEMBL_ACT_1043608	Retinoid X receptor alpha	http://rdf.ebi.ac.uk/terms/chembl#SingleProtein	http://rdf.ebi.ac.uk/resource/chembl/target/CHEMBL2061	Retinoic acid receptor RXR-alpha (Homo sapiens)	http://www.conceptwiki.org/concept/34e4f32c-68e8-44ad-a7ec-c56b71769fb6	Homo sapiens	http://rdf.ebi.ac.uk/resource/chembl/assay/CHEMBL797915		Antagonistic efficacy against Retinoic acid receptor RXR-alpha was determined in vitro	CCOC1=C(C=C(C=C1C(C)(C)C)C(C)(C)C)/C(=C\C=C\C(=C\C(=O)O)\C)/C	InChI=1S/C25H36O3/c1-10-28-23-20(18(3)13-11-12-17(2)14-22(26)27)15-19(24(4,5)6)16-21(23)25(7,8)9/h11-16H,10H2,1-9H3,(H,26,27)/b12-11+,17-14+,18-13-	(2E,4E,6Z)-7-(3,5-di-tert-butyl-2-ethoxyphenyl)-3-methylocta-2,4,6-trienoic acid	http://rdf.ebi.ac.uk/resource/chembl/molecule/CHEMBL92050	Efficacy	=	61				http://identifiers.org/pubmed/12801232
http://rdf.ebi.ac.uk/resource/chembl/activity/CHEMBL_ACT_1043609	Retinoid X receptor alpha	http://rdf.ebi.ac.uk/terms/chembl#SingleProtein	http://rdf.ebi.ac.uk/resource/chembl/target/CHEMBL2061	Retinoic acid receptor RXR-alpha (Homo sapiens)	http://www.conceptwiki.org/concept/34e4f32c-68e8-44ad-a7ec-c56b71769fb6	Homo sapiens	http://rdf.ebi.ac.uk/resource/chembl/assay/CHEMBL872989		Inhibitory activity against Retinoic acid receptor RXR-alpha antagonist was determined in vitro	CCOC1=C(C=C(C=C1C(C)(C)C)C(C)(C)C)/C(=C\C=C\C(=C\C(=O)O)\C)/C	InChI=1S/C25H36O3/c1-10-28-23-20(18(3)13-11-12-17(2)14-22(26)27)15-19(24(4,5)6)16-21(23)25(7,8)9/h11-16H,10H2,1-9H3,(H,26,27)/b12-11+,17-14+,18-13-	(2E,4E,6Z)-7-(3,5-di-tert-butyl-2-ethoxyphenyl)-3-methylocta-2,4,6-trienoic acid	http://rdf.ebi.ac.uk/resource/chembl/molecule/CHEMBL92050	IC50	=	8	nM		8.1	http://identifiers.org/pubmed/12801232
http://rdf.ebi.ac.uk/resource/chembl/activity/CHEMBL_ACT_1043610	RXR alpha/PPAR gamma	http://rdf.ebi.ac.uk/terms/chembl#ProteinComplex	http://rdf.ebi.ac.uk/resource/chembl/target/CHEMBL2111394	Peroxisome proliferator-activated receptor gamma (Homo sapiens)	http://www.conceptwiki.org/concept/102115aa-3127-492c-8f4d-6f93e6b1c0af	Homo sapiens	http://rdf.ebi.ac.uk/resource/chembl/assay/CHEMBL658488	Cercopithecidae	Synergistic efficacy against RXR:PPAR-gamma heterodimer was determined in vitro	CCOC1=C(C=C(C=C1C(C)(C)C)C(C)(C)C)/C(=C\C=C\C(=C\C(=O)O)\C)/C	InChI=1S/C25H36O3/c1-10-28-23-20(18(3)13-11-12-17(2)14-22(26)27)15-19(24(4,5)6)16-21(23)25(7,8)9/h11-16H,10H2,1-9H3,(H,26,27)/b12-11+,17-14+,18-13-	(2E,4E,6Z)-7-(3,5-di-tert-butyl-2-ethoxyphenyl)-3-methylocta-2,4,6-trienoic acid	http://rdf.ebi.ac.uk/resource/chembl/molecule/CHEMBL92050	Efficacy	=	70				http://identifiers.org/pubmed/12801232
http://rdf.ebi.ac.uk/resource/chembl/activity/CHEMBL_ACT_1043611	RXR alpha/PPAR gamma	http://rdf.ebi.ac.uk/terms/chembl#ProteinComplex	http://rdf.ebi.ac.uk/resource/chembl/target/CHEMBL2111394	Peroxisome proliferator-activated receptor gamma (Homo sapiens)	http://www.conceptwiki.org/concept/102115aa-3127-492c-8f4d-6f93e6b1c0af	Homo sapiens	http://rdf.ebi.ac.uk/resource/chembl/assay/CHEMBL651610	Cercopithecidae	Transcriptional activity against RXR:PPAR-gamma synergy was determined in vitro	CCOC1=C(C=C(C=C1C(C)(C)C)C(C)(C)C)/C(=C\C=C\C(=C\C(=O)O)\C)/C	InChI=1S/C25H36O3/c1-10-28-23-20(18(3)13-11-12-17(2)14-22(26)27)15-19(24(4,5)6)16-21(23)25(7,8)9/h11-16H,10H2,1-9H3,(H,26,27)/b12-11+,17-14+,18-13-	(2E,4E,6Z)-7-(3,5-di-tert-butyl-2-ethoxyphenyl)-3-methylocta-2,4,6-trienoic acid	http://rdf.ebi.ac.uk/resource/chembl/molecule/CHEMBL92050	EC50	=	2	nM		8.7	http://identifiers.org/pubmed/12801232
http://rdf.ebi.ac.uk/resource/chembl/activity/CHEMBL_ACT_1044158	Retinoid X receptor alpha	http://rdf.ebi.ac.uk/terms/chembl#SingleProtein	http://rdf.ebi.ac.uk/resource/chembl/target/CHEMBL2061	Retinoic acid receptor RXR-alpha (Homo sapiens)	http://www.conceptwiki.org/concept/34e4f32c-68e8-44ad-a7ec-c56b71769fb6	Homo sapiens	http://rdf.ebi.ac.uk/resource/chembl/assay/CHEMBL800659	Cercopithecidae	Ability to displace [3H]9-cis-RA from Retinoid X receptor alpha in CV-1 cells	C/C(=C\C(=O)O)/C1=CC2=C(C=C1)NC=C2C3=C(C(=CC(=C3)C(C)(C)C)C(C)(C)C)OCC(F)F	InChI=1S/C28H33F2NO3/c1-16(10-25(32)33)17-8-9-23-19(11-17)21(14-31-23)20-12-18(27(2,3)4)13-22(28(5,6)7)26(20)34-15-24(29)30/h8-14,24,31H,15H2,1-7H3,(H,32,33)/b16-10+	(2E)-3-{3-[3,5-di-tert-butyl-2-(2,2-difluoroethoxy)phenyl]-1H-indol-5-yl}but-2-enoic acid	http://rdf.ebi.ac.uk/resource/chembl/molecule/CHEMBL430651	Ki	=	1.6	nM		8.8	http://identifiers.org/pubmed/15125928
http://rdf.ebi.ac.uk/resource/chembl/activity/CHEMBL_ACT_1044159	Retinoid X receptor alpha	http://rdf.ebi.ac.uk/terms/chembl#SingleProtein	http://rdf.ebi.ac.uk/resource/chembl/target/CHEMBL2061	Retinoic acid receptor RXR-alpha (Homo sapiens)	http://www.conceptwiki.org/concept/34e4f32c-68e8-44ad-a7ec-c56b71769fb6	Homo sapiens	http://rdf.ebi.ac.uk/resource/chembl/assay/CHEMBL800657	Cercopithecidae	Agonistic efficacy in CV-1 cells (LGD1069 was used as reference)	C/C(=C\C(=O)O)/C1=CC2=C(C=C1)NC=C2C3=C(C(=CC(=C3)C(C)(C)C)C(C)(C)C)OCC(F)F	InChI=1S/C28H33F2NO3/c1-16(10-25(32)33)17-8-9-23-19(11-17)21(14-31-23)20-12-18(27(2,3)4)13-22(28(5,6)7)26(20)34-15-24(29)30/h8-14,24,31H,15H2,1-7H3,(H,32,33)/b16-10+	(2E)-3-{3-[3,5-di-tert-butyl-2-(2,2-difluoroethoxy)phenyl]-1H-indol-5-yl}but-2-enoic acid	http://rdf.ebi.ac.uk/resource/chembl/molecule/CHEMBL430651	Efficacy	=	15	%			http://identifiers.org/pubmed/15125928
http://rdf.ebi.ac.uk/resource/chembl/activity/CHEMBL_ACT_1044160	Retinoid X receptor alpha	http://rdf.ebi.ac.uk/terms/chembl#SingleProtein	http://rdf.ebi.ac.uk/resource/chembl/target/CHEMBL2061	Retinoic acid receptor RXR-alpha (Homo sapiens)	http://www.conceptwiki.org/concept/34e4f32c-68e8-44ad-a7ec-c56b71769fb6	Homo sapiens	http://rdf.ebi.ac.uk/resource/chembl/assay/CHEMBL800654	Cercopithecidae	Effective concentration required for agonistic activity in CV-1 cells expressing RXR-alpha	C/C(=C\C(=O)O)/C1=CC2=C(C=C1)NC=C2C3=C(C(=CC(=C3)C(C)(C)C)C(C)(C)C)OCC(F)F	InChI=1S/C28H33F2NO3/c1-16(10-25(32)33)17-8-9-23-19(11-17)21(14-31-23)20-12-18(27(2,3)4)13-22(28(5,6)7)26(20)34-15-24(29)30/h8-14,24,31H,15H2,1-7H3,(H,32,33)/b16-10+	(2E)-3-{3-[3,5-di-tert-butyl-2-(2,2-difluoroethoxy)phenyl]-1H-indol-5-yl}but-2-enoic acid	http://rdf.ebi.ac.uk/resource/chembl/molecule/CHEMBL430651	EC50	=	65	nM		7.19	http://identifiers.org/pubmed/15125928
http://rdf.ebi.ac.uk/resource/chembl/activity/CHEMBL_ACT_1044161	Retinoid X receptor alpha	http://rdf.ebi.ac.uk/terms/chembl#SingleProtein	http://rdf.ebi.ac.uk/resource/chembl/target/CHEMBL2061	Retinoic acid receptor RXR-alpha (Homo sapiens)	http://www.conceptwiki.org/concept/34e4f32c-68e8-44ad-a7ec-c56b71769fb6	Homo sapiens	http://rdf.ebi.ac.uk/resource/chembl/assay/CHEMBL800658	Cercopithecidae	Antagonistic efficacy in CV-1 cells (LGD1069 was used as reference)	C/C(=C\C(=O)O)/C1=CC2=C(C=C1)NC=C2C3=C(C(=CC(=C3)C(C)(C)C)C(C)(C)C)OCC(F)F	InChI=1S/C28H33F2NO3/c1-16(10-25(32)33)17-8-9-23-19(11-17)21(14-31-23)20-12-18(27(2,3)4)13-22(28(5,6)7)26(20)34-15-24(29)30/h8-14,24,31H,15H2,1-7H3,(H,32,33)/b16-10+	(2E)-3-{3-[3,5-di-tert-butyl-2-(2,2-difluoroethoxy)phenyl]-1H-indol-5-yl}but-2-enoic acid	http://rdf.ebi.ac.uk/resource/chembl/molecule/CHEMBL430651	Efficacy	=	41	%			http://identifiers.org/pubmed/15125928
http://rdf.ebi.ac.uk/resource/chembl/activity/CHEMBL_ACT_1044162	Retinoid X receptor alpha	http://rdf.ebi.ac.uk/terms/chembl#SingleProtein	http://rdf.ebi.ac.uk/resource/chembl/target/CHEMBL2061	Retinoic acid receptor RXR-alpha (Homo sapiens)	http://www.conceptwiki.org/concept/34e4f32c-68e8-44ad-a7ec-c56b71769fb6	Homo sapiens	http://rdf.ebi.ac.uk/resource/chembl/assay/CHEMBL800656	Cercopithecidae	Effective concentration for antagonistic activity against RXR-alpha expressed in CV-1 cells	C/C(=C\C(=O)O)/C1=CC2=C(C=C1)NC=C2C3=C(C(=CC(=C3)C(C)(C)C)C(C)(C)C)OCC(F)F	InChI=1S/C28H33F2NO3/c1-16(10-25(32)33)17-8-9-23-19(11-17)21(14-31-23)20-12-18(27(2,3)4)13-22(28(5,6)7)26(20)34-15-24(29)30/h8-14,24,31H,15H2,1-7H3,(H,32,33)/b16-10+	(2E)-3-{3-[3,5-di-tert-butyl-2-(2,2-difluoroethoxy)phenyl]-1H-indol-5-yl}but-2-enoic acid	http://rdf.ebi.ac.uk/resource/chembl/molecule/CHEMBL430651	EC50	=	66.3	nM		7.18	http://identifiers.org/pubmed/15125928
http://rdf.ebi.ac.uk/resource/chembl/activity/CHEMBL_ACT_1046337	Retinoid X receptor alpha	http://rdf.ebi.ac.uk/terms/chembl#SingleProtein	http://rdf.ebi.ac.uk/resource/chembl/target/CHEMBL2061	Retinoic acid receptor RXR-alpha (Homo sapiens)	http://www.conceptwiki.org/concept/34e4f32c-68e8-44ad-a7ec-c56b71769fb6	Homo sapiens	http://rdf.ebi.ac.uk/resource/chembl/assay/CHEMBL798929		Binding affinity against Retinoic acid receptor RXR-alpha was determined in vitro by using [3H]9-cis-RA as radioligand	CCCOC1=C(C=C(C=C1C(C)(C)CC)C(C)(C)CC)/C(=C\C=C\C(=C\C(=O)O)\C)/C	InChI=1S/C28H42O3/c1-10-16-31-26-23(21(5)15-13-14-20(4)17-25(29)30)18-22(27(6,7)11-2)19-24(26)28(8,9)12-3/h13-15,17-19H,10-12,16H2,1-9H3,(H,29,30)/b14-13+,20-17+,21-15-	(2E,4E,6Z)-7-[3,5-bis(2-methylbutan-2-yl)-2-propoxyphenyl]-3-methylocta-2,4,6-trienoic acid	http://rdf.ebi.ac.uk/resource/chembl/molecule/CHEMBL90254	Ki	=	23	nM		7.64	http://identifiers.org/pubmed/12801232
http://rdf.ebi.ac.uk/resource/chembl/activity/CHEMBL_ACT_1046338	Retinoid X receptor alpha	http://rdf.ebi.ac.uk/terms/chembl#SingleProtein	http://rdf.ebi.ac.uk/resource/chembl/target/CHEMBL2061	Retinoic acid receptor RXR-alpha (Homo sapiens)	http://www.conceptwiki.org/concept/34e4f32c-68e8-44ad-a7ec-c56b71769fb6	Homo sapiens	http://rdf.ebi.ac.uk/resource/chembl/assay/CHEMBL797913		Agonistic efficacy against Retinoic acid receptor RXR-alpha was determined in vitro	CCCOC1=C(C=C(C=C1C(C)(C)CC)C(C)(C)CC)/C(=C\C=C\C(=C\C(=O)O)\C)/C	InChI=1S/C28H42O3/c1-10-16-31-26-23(21(5)15-13-14-20(4)17-25(29)30)18-22(27(6,7)11-2)19-24(26)28(8,9)12-3/h13-15,17-19H,10-12,16H2,1-9H3,(H,29,30)/b14-13+,20-17+,21-15-	(2E,4E,6Z)-7-[3,5-bis(2-methylbutan-2-yl)-2-propoxyphenyl]-3-methylocta-2,4,6-trienoic acid	http://rdf.ebi.ac.uk/resource/chembl/molecule/CHEMBL90254	Efficacy	=	5				http://identifiers.org/pubmed/12801232
http://rdf.ebi.ac.uk/resource/chembl/activity/CHEMBL_ACT_1046340	Retinoid X receptor alpha	http://rdf.ebi.ac.uk/terms/chembl#SingleProtein	http://rdf.ebi.ac.uk/resource/chembl/target/CHEMBL2061	Retinoic acid receptor RXR-alpha (Homo sapiens)	http://www.conceptwiki.org/concept/34e4f32c-68e8-44ad-a7ec-c56b71769fb6	Homo sapiens	http://rdf.ebi.ac.uk/resource/chembl/assay/CHEMBL797915		Antagonistic efficacy against Retinoic acid receptor RXR-alpha was determined in vitro	CCCOC1=C(C=C(C=C1C(C)(C)CC)C(C)(C)CC)/C(=C\C=C\C(=C\C(=O)O)\C)/C	InChI=1S/C28H42O3/c1-10-16-31-26-23(21(5)15-13-14-20(4)17-25(29)30)18-22(27(6,7)11-2)19-24(26)28(8,9)12-3/h13-15,17-19H,10-12,16H2,1-9H3,(H,29,30)/b14-13+,20-17+,21-15-	(2E,4E,6Z)-7-[3,5-bis(2-methylbutan-2-yl)-2-propoxyphenyl]-3-methylocta-2,4,6-trienoic acid	http://rdf.ebi.ac.uk/resource/chembl/molecule/CHEMBL90254	Efficacy	=	88				http://identifiers.org/pubmed/12801232
http://rdf.ebi.ac.uk/resource/chembl/activity/CHEMBL_ACT_1046341	Retinoid X receptor alpha	http://rdf.ebi.ac.uk/terms/chembl#SingleProtein	http://rdf.ebi.ac.uk/resource/chembl/target/CHEMBL2061	Retinoic acid receptor RXR-alpha (Homo sapiens)	http://www.conceptwiki.org/concept/34e4f32c-68e8-44ad-a7ec-c56b71769fb6	Homo sapiens	http://rdf.ebi.ac.uk/resource/chembl/assay/CHEMBL872989		Inhibitory activity against Retinoic acid receptor RXR-alpha antagonist was determined in vitro	CCCOC1=C(C=C(C=C1C(C)(C)CC)C(C)(C)CC)/C(=C\C=C\C(=C\C(=O)O)\C)/C	InChI=1S/C28H42O3/c1-10-16-31-26-23(21(5)15-13-14-20(4)17-25(29)30)18-22(27(6,7)11-2)19-24(26)28(8,9)12-3/h13-15,17-19H,10-12,16H2,1-9H3,(H,29,30)/b14-13+,20-17+,21-15-	(2E,4E,6Z)-7-[3,5-bis(2-methylbutan-2-yl)-2-propoxyphenyl]-3-methylocta-2,4,6-trienoic acid	http://rdf.ebi.ac.uk/resource/chembl/molecule/CHEMBL90254	IC50	=	13	nM		7.89	http://identifiers.org/pubmed/12801232
http://rdf.ebi.ac.uk/resource/chembl/activity/CHEMBL_ACT_1046342	RXR alpha/PPAR gamma	http://rdf.ebi.ac.uk/terms/chembl#ProteinComplex	http://rdf.ebi.ac.uk/resource/chembl/target/CHEMBL2111394	Peroxisome proliferator-activated receptor gamma (Homo sapiens)	http://www.conceptwiki.org/concept/102115aa-3127-492c-8f4d-6f93e6b1c0af	Homo sapiens	http://rdf.ebi.ac.uk/resource/chembl/assay/CHEMBL658488	Cercopithecidae	Synergistic efficacy against RXR:PPAR-gamma heterodimer was determined in vitro	CCCOC1=C(C=C(C=C1C(C)(C)CC)C(C)(C)CC)/C(=C\C=C\C(=C\C(=O)O)\C)/C	InChI=1S/C28H42O3/c1-10-16-31-26-23(21(5)15-13-14-20(4)17-25(29)30)18-22(27(6,7)11-2)19-24(26)28(8,9)12-3/h13-15,17-19H,10-12,16H2,1-9H3,(H,29,30)/b14-13+,20-17+,21-15-	(2E,4E,6Z)-7-[3,5-bis(2-methylbutan-2-yl)-2-propoxyphenyl]-3-methylocta-2,4,6-trienoic acid	http://rdf.ebi.ac.uk/resource/chembl/molecule/CHEMBL90254	Efficacy	=	58				http://identifiers.org/pubmed/12801232
http://rdf.ebi.ac.uk/resource/chembl/activity/CHEMBL_ACT_1046343	RXR alpha/PPAR gamma	http://rdf.ebi.ac.uk/terms/chembl#ProteinComplex	http://rdf.ebi.ac.uk/resource/chembl/target/CHEMBL2111394	Peroxisome proliferator-activated receptor gamma (Homo sapiens)	http://www.conceptwiki.org/concept/102115aa-3127-492c-8f4d-6f93e6b1c0af	Homo sapiens	http://rdf.ebi.ac.uk/resource/chembl/assay/CHEMBL651610	Cercopithecidae	Transcriptional activity against RXR:PPAR-gamma synergy was determined in vitro	CCCOC1=C(C=C(C=C1C(C)(C)CC)C(C)(C)CC)/C(=C\C=C\C(=C\C(=O)O)\C)/C	InChI=1S/C28H42O3/c1-10-16-31-26-23(21(5)15-13-14-20(4)17-25(29)30)18-22(27(6,7)11-2)19-24(26)28(8,9)12-3/h13-15,17-19H,10-12,16H2,1-9H3,(H,29,30)/b14-13+,20-17+,21-15-	(2E,4E,6Z)-7-[3,5-bis(2-methylbutan-2-yl)-2-propoxyphenyl]-3-methylocta-2,4,6-trienoic acid	http://rdf.ebi.ac.uk/resource/chembl/molecule/CHEMBL90254	EC50	=	19	nM		7.72	http://identifiers.org/pubmed/12801232
http://rdf.ebi.ac.uk/resource/chembl/activity/CHEMBL_ACT_1046625	Retinoid X receptor alpha	http://rdf.ebi.ac.uk/terms/chembl#SingleProtein	http://rdf.ebi.ac.uk/resource/chembl/target/CHEMBL2061	Retinoic acid receptor RXR-alpha (Homo sapiens)	http://www.conceptwiki.org/concept/34e4f32c-68e8-44ad-a7ec-c56b71769fb6	Homo sapiens	http://rdf.ebi.ac.uk/resource/chembl/assay/CHEMBL800659	Cercopithecidae	Ability to displace [3H]9-cis-RA from Retinoid X receptor alpha in CV-1 cells	CCOC1=C(C=C(C=C1C(C)C)C(C)C)C2=CN=C3N2C=C(C=C3)/C(=C/C(=O)O)/C	InChI=1S/C25H30N2O3/c1-7-30-25-20(16(4)5)11-19(15(2)3)12-21(25)22-13-26-23-9-8-18(14-27(22)23)17(6)10-24(28)29/h8-16H,7H2,1-6H3,(H,28,29)/b17-10+	(2E)-3-{3-[2-ethoxy-3,5-di(propan-2-yl)phenyl]imidazo[1,2-a]pyridin-6-yl}but-2-enoic acid	http://rdf.ebi.ac.uk/resource/chembl/molecule/CHEMBL328072	Ki	=	2078.3	nM		5.68	http://identifiers.org/pubmed/15125928
http://rdf.ebi.ac.uk/resource/chembl/activity/CHEMBL_ACT_1046626	Retinoid X receptor alpha	http://rdf.ebi.ac.uk/terms/chembl#SingleProtein	http://rdf.ebi.ac.uk/resource/chembl/target/CHEMBL2061	Retinoic acid receptor RXR-alpha (Homo sapiens)	http://www.conceptwiki.org/concept/34e4f32c-68e8-44ad-a7ec-c56b71769fb6	Homo sapiens	http://rdf.ebi.ac.uk/resource/chembl/assay/CHEMBL800657	Cercopithecidae	Agonistic efficacy in CV-1 cells (LGD1069 was used as reference)	CCOC1=C(C=C(C=C1C(C)C)C(C)C)C2=CN=C3N2C=C(C=C3)/C(=C/C(=O)O)/C	InChI=1S/C25H30N2O3/c1-7-30-25-20(16(4)5)11-19(15(2)3)12-21(25)22-13-26-23-9-8-18(14-27(22)23)17(6)10-24(28)29/h8-16H,7H2,1-6H3,(H,28,29)/b17-10+	(2E)-3-{3-[2-ethoxy-3,5-di(propan-2-yl)phenyl]imidazo[1,2-a]pyridin-6-yl}but-2-enoic acid	http://rdf.ebi.ac.uk/resource/chembl/molecule/CHEMBL328072	Efficacy	=	7.93	%			http://identifiers.org/pubmed/15125928
http://rdf.ebi.ac.uk/resource/chembl/activity/CHEMBL_ACT_1046628	Retinoid X receptor alpha	http://rdf.ebi.ac.uk/terms/chembl#SingleProtein	http://rdf.ebi.ac.uk/resource/chembl/target/CHEMBL2061	Retinoic acid receptor RXR-alpha (Homo sapiens)	http://www.conceptwiki.org/concept/34e4f32c-68e8-44ad-a7ec-c56b71769fb6	Homo sapiens	http://rdf.ebi.ac.uk/resource/chembl/assay/CHEMBL800658	Cercopithecidae	Antagonistic efficacy in CV-1 cells (LGD1069 was used as reference)	CCOC1=C(C=C(C=C1C(C)C)C(C)C)C2=CN=C3N2C=C(C=C3)/C(=C/C(=O)O)/C	InChI=1S/C25H30N2O3/c1-7-30-25-20(16(4)5)11-19(15(2)3)12-21(25)22-13-26-23-9-8-18(14-27(22)23)17(6)10-24(28)29/h8-16H,7H2,1-6H3,(H,28,29)/b17-10+	(2E)-3-{3-[2-ethoxy-3,5-di(propan-2-yl)phenyl]imidazo[1,2-a]pyridin-6-yl}but-2-enoic acid	http://rdf.ebi.ac.uk/resource/chembl/molecule/CHEMBL328072	Efficacy	=	9	%			http://identifiers.org/pubmed/15125928
http://rdf.ebi.ac.uk/resource/chembl/activity/CHEMBL_ACT_1047470	Retinoid X receptor alpha	http://rdf.ebi.ac.uk/terms/chembl#SingleProtein	http://rdf.ebi.ac.uk/resource/chembl/target/CHEMBL2061	Retinoic acid receptor RXR-alpha (Homo sapiens)	http://www.conceptwiki.org/concept/34e4f32c-68e8-44ad-a7ec-c56b71769fb6	Homo sapiens	http://rdf.ebi.ac.uk/resource/chembl/assay/CHEMBL798929		Binding affinity against Retinoic acid receptor RXR-alpha was determined in vitro by using [3H]9-cis-RA as radioligand	CC(C)C1=CC(=C(C(=C1)/C(=C\C=C\C(=C\C(=O)O)\C)/C)OCCF)C(C)C	InChI=1S/C23H31FO3/c1-15(2)19-13-20(16(3)4)23(27-11-10-24)21(14-19)18(6)9-7-8-17(5)12-22(25)26/h7-9,12-16H,10-11H2,1-6H3,(H,25,26)/b8-7+,17-12+,18-9-	(2E,4E,6Z)-7-[2-(2-fluoroethoxy)-3,5-di(propan-2-yl)phenyl]-3-methylocta-2,4,6-trienoic acid	http://rdf.ebi.ac.uk/resource/chembl/molecule/CHEMBL92430	Ki	=	1	nM		9	http://identifiers.org/pubmed/12801232
http://rdf.ebi.ac.uk/resource/chembl/activity/CHEMBL_ACT_1047471	Retinoid X receptor alpha	http://rdf.ebi.ac.uk/terms/chembl#SingleProtein	http://rdf.ebi.ac.uk/resource/chembl/target/CHEMBL2061	Retinoic acid receptor RXR-alpha (Homo sapiens)	http://www.conceptwiki.org/concept/34e4f32c-68e8-44ad-a7ec-c56b71769fb6	Homo sapiens	http://rdf.ebi.ac.uk/resource/chembl/assay/CHEMBL797913		Agonistic efficacy against Retinoic acid receptor RXR-alpha was determined in vitro	CC(C)C1=CC(=C(C(=C1)/C(=C\C=C\C(=C\C(=O)O)\C)/C)OCCF)C(C)C	InChI=1S/C23H31FO3/c1-15(2)19-13-20(16(3)4)23(27-11-10-24)21(14-19)18(6)9-7-8-17(5)12-22(25)26/h7-9,12-16H,10-11H2,1-6H3,(H,25,26)/b8-7+,17-12+,18-9-	(2E,4E,6Z)-7-[2-(2-fluoroethoxy)-3,5-di(propan-2-yl)phenyl]-3-methylocta-2,4,6-trienoic acid	http://rdf.ebi.ac.uk/resource/chembl/molecule/CHEMBL92430	Efficacy	=	43				http://identifiers.org/pubmed/12801232
http://rdf.ebi.ac.uk/resource/chembl/activity/CHEMBL_ACT_1047472	Retinoid X receptor alpha	http://rdf.ebi.ac.uk/terms/chembl#SingleProtein	http://rdf.ebi.ac.uk/resource/chembl/target/CHEMBL2061	Retinoic acid receptor RXR-alpha (Homo sapiens)	http://www.conceptwiki.org/concept/34e4f32c-68e8-44ad-a7ec-c56b71769fb6	Homo sapiens	http://rdf.ebi.ac.uk/resource/chembl/assay/CHEMBL800545	Homo sapiens	Inhibition of Retinoic acid receptor RXR-alpha agonist activity in vitro	CC(C)C1=CC(=C(C(=C1)/C(=C\C=C\C(=C\C(=O)O)\C)/C)OCCF)C(C)C	InChI=1S/C23H31FO3/c1-15(2)19-13-20(16(3)4)23(27-11-10-24)21(14-19)18(6)9-7-8-17(5)12-22(25)26/h7-9,12-16H,10-11H2,1-6H3,(H,25,26)/b8-7+,17-12+,18-9-	(2E,4E,6Z)-7-[2-(2-fluoroethoxy)-3,5-di(propan-2-yl)phenyl]-3-methylocta-2,4,6-trienoic acid	http://rdf.ebi.ac.uk/resource/chembl/molecule/CHEMBL92430	EC50	=	7	nM		8.16	http://identifiers.org/pubmed/12801232
http://rdf.ebi.ac.uk/resource/chembl/activity/CHEMBL_ACT_1047473	Retinoid X receptor alpha	http://rdf.ebi.ac.uk/terms/chembl#SingleProtein	http://rdf.ebi.ac.uk/resource/chembl/target/CHEMBL2061	Retinoic acid receptor RXR-alpha (Homo sapiens)	http://www.conceptwiki.org/concept/34e4f32c-68e8-44ad-a7ec-c56b71769fb6	Homo sapiens	http://rdf.ebi.ac.uk/resource/chembl/assay/CHEMBL797915		Antagonistic efficacy against Retinoic acid receptor RXR-alpha was determined in vitro	CC(C)C1=CC(=C(C(=C1)/C(=C\C=C\C(=C\C(=O)O)\C)/C)OCCF)C(C)C	InChI=1S/C23H31FO3/c1-15(2)19-13-20(16(3)4)23(27-11-10-24)21(14-19)18(6)9-7-8-17(5)12-22(25)26/h7-9,12-16H,10-11H2,1-6H3,(H,25,26)/b8-7+,17-12+,18-9-	(2E,4E,6Z)-7-[2-(2-fluoroethoxy)-3,5-di(propan-2-yl)phenyl]-3-methylocta-2,4,6-trienoic acid	http://rdf.ebi.ac.uk/resource/chembl/molecule/CHEMBL92430	Efficacy	=	17				http://identifiers.org/pubmed/12801232
http://rdf.ebi.ac.uk/resource/chembl/activity/CHEMBL_ACT_1047474	Retinoid X receptor alpha	http://rdf.ebi.ac.uk/terms/chembl#SingleProtein	http://rdf.ebi.ac.uk/resource/chembl/target/CHEMBL2061	Retinoic acid receptor RXR-alpha (Homo sapiens)	http://www.conceptwiki.org/concept/34e4f32c-68e8-44ad-a7ec-c56b71769fb6	Homo sapiens	http://rdf.ebi.ac.uk/resource/chembl/assay/CHEMBL872989		Inhibitory activity against Retinoic acid receptor RXR-alpha antagonist was determined in vitro	CC(C)C1=CC(=C(C(=C1)/C(=C\C=C\C(=C\C(=O)O)\C)/C)OCCF)C(C)C	InChI=1S/C23H31FO3/c1-15(2)19-13-20(16(3)4)23(27-11-10-24)21(14-19)18(6)9-7-8-17(5)12-22(25)26/h7-9,12-16H,10-11H2,1-6H3,(H,25,26)/b8-7+,17-12+,18-9-	(2E,4E,6Z)-7-[2-(2-fluoroethoxy)-3,5-di(propan-2-yl)phenyl]-3-methylocta-2,4,6-trienoic acid	http://rdf.ebi.ac.uk/resource/chembl/molecule/CHEMBL92430	IC50	=	4	nM		8.4	http://identifiers.org/pubmed/12801232
http://rdf.ebi.ac.uk/resource/chembl/activity/CHEMBL_ACT_1047475	RXR alpha/PPAR gamma	http://rdf.ebi.ac.uk/terms/chembl#ProteinComplex	http://rdf.ebi.ac.uk/resource/chembl/target/CHEMBL2111394	Peroxisome proliferator-activated receptor gamma (Homo sapiens)	http://www.conceptwiki.org/concept/102115aa-3127-492c-8f4d-6f93e6b1c0af	Homo sapiens	http://rdf.ebi.ac.uk/resource/chembl/assay/CHEMBL658488	Cercopithecidae	Synergistic efficacy against RXR:PPAR-gamma heterodimer was determined in vitro	CC(C)C1=CC(=C(C(=C1)/C(=C\C=C\C(=C\C(=O)O)\C)/C)OCCF)C(C)C	InChI=1S/C23H31FO3/c1-15(2)19-13-20(16(3)4)23(27-11-10-24)21(14-19)18(6)9-7-8-17(5)12-22(25)26/h7-9,12-16H,10-11H2,1-6H3,(H,25,26)/b8-7+,17-12+,18-9-	(2E,4E,6Z)-7-[2-(2-fluoroethoxy)-3,5-di(propan-2-yl)phenyl]-3-methylocta-2,4,6-trienoic acid	http://rdf.ebi.ac.uk/resource/chembl/molecule/CHEMBL92430	Efficacy	=	129				http://identifiers.org/pubmed/12801232
http://rdf.ebi.ac.uk/resource/chembl/activity/CHEMBL_ACT_1047476	RXR alpha/PPAR gamma	http://rdf.ebi.ac.uk/terms/chembl#ProteinComplex	http://rdf.ebi.ac.uk/resource/chembl/target/CHEMBL2111394	Peroxisome proliferator-activated receptor gamma (Homo sapiens)	http://www.conceptwiki.org/concept/102115aa-3127-492c-8f4d-6f93e6b1c0af	Homo sapiens	http://rdf.ebi.ac.uk/resource/chembl/assay/CHEMBL651610	Cercopithecidae	Transcriptional activity against RXR:PPAR-gamma synergy was determined in vitro	CC(C)C1=CC(=C(C(=C1)/C(=C\C=C\C(=C\C(=O)O)\C)/C)OCCF)C(C)C	InChI=1S/C23H31FO3/c1-15(2)19-13-20(16(3)4)23(27-11-10-24)21(14-19)18(6)9-7-8-17(5)12-22(25)26/h7-9,12-16H,10-11H2,1-6H3,(H,25,26)/b8-7+,17-12+,18-9-	(2E,4E,6Z)-7-[2-(2-fluoroethoxy)-3,5-di(propan-2-yl)phenyl]-3-methylocta-2,4,6-trienoic acid	http://rdf.ebi.ac.uk/resource/chembl/molecule/CHEMBL92430	EC50	=	4	nM		8.4	http://identifiers.org/pubmed/12801232
http://rdf.ebi.ac.uk/resource/chembl/activity/CHEMBL_ACT_1047479	Retinoid X receptor alpha	http://rdf.ebi.ac.uk/terms/chembl#SingleProtein	http://rdf.ebi.ac.uk/resource/chembl/target/CHEMBL2061	Retinoic acid receptor RXR-alpha (Homo sapiens)	http://www.conceptwiki.org/concept/34e4f32c-68e8-44ad-a7ec-c56b71769fb6	Homo sapiens	http://rdf.ebi.ac.uk/resource/chembl/assay/CHEMBL798929		Binding affinity against Retinoic acid receptor RXR-alpha was determined in vitro by using [3H]9-cis-RA as radioligand	C/C(=C\C(=O)O)/C=C/C=C(/C)\C1=C(C(=CC(=C1)C(C)(C)C)C(C)(C)C)OC	InChI=1S/C24H34O3/c1-16(13-21(25)26)11-10-12-17(2)19-14-18(23(3,4)5)15-20(22(19)27-9)24(6,7)8/h10-15H,1-9H3,(H,25,26)/b11-10+,16-13+,17-12-	(2E,4E,6Z)-7-(3,5-di-tert-butyl-2-methoxyphenyl)-3-methylocta-2,4,6-trienoic acid	http://rdf.ebi.ac.uk/resource/chembl/molecule/CHEMBL329334	Ki	=	1	nM		9	http://identifiers.org/pubmed/12801232
http://rdf.ebi.ac.uk/resource/chembl/activity/CHEMBL_ACT_1047480	Retinoid X receptor alpha	http://rdf.ebi.ac.uk/terms/chembl#SingleProtein	http://rdf.ebi.ac.uk/resource/chembl/target/CHEMBL2061	Retinoic acid receptor RXR-alpha (Homo sapiens)	http://www.conceptwiki.org/concept/34e4f32c-68e8-44ad-a7ec-c56b71769fb6	Homo sapiens	http://rdf.ebi.ac.uk/resource/chembl/assay/CHEMBL797913		Agonistic efficacy against Retinoic acid receptor RXR-alpha was determined in vitro	C/C(=C\C(=O)O)/C=C/C=C(/C)\C1=C(C(=CC(=C1)C(C)(C)C)C(C)(C)C)OC	InChI=1S/C24H34O3/c1-16(13-21(25)26)11-10-12-17(2)19-14-18(23(3,4)5)15-20(22(19)27-9)24(6,7)8/h10-15H,1-9H3,(H,25,26)/b11-10+,16-13+,17-12-	(2E,4E,6Z)-7-(3,5-di-tert-butyl-2-methoxyphenyl)-3-methylocta-2,4,6-trienoic acid	http://rdf.ebi.ac.uk/resource/chembl/molecule/CHEMBL329334	Efficacy	=	65				http://identifiers.org/pubmed/12801232
http://rdf.ebi.ac.uk/resource/chembl/activity/CHEMBL_ACT_1047481	Retinoid X receptor alpha	http://rdf.ebi.ac.uk/terms/chembl#SingleProtein	http://rdf.ebi.ac.uk/resource/chembl/target/CHEMBL2061	Retinoic acid receptor RXR-alpha (Homo sapiens)	http://www.conceptwiki.org/concept/34e4f32c-68e8-44ad-a7ec-c56b71769fb6	Homo sapiens	http://rdf.ebi.ac.uk/resource/chembl/assay/CHEMBL800545	Homo sapiens	Inhibition of Retinoic acid receptor RXR-alpha agonist activity in vitro	C/C(=C\C(=O)O)/C=C/C=C(/C)\C1=C(C(=CC(=C1)C(C)(C)C)C(C)(C)C)OC	InChI=1S/C24H34O3/c1-16(13-21(25)26)11-10-12-17(2)19-14-18(23(3,4)5)15-20(22(19)27-9)24(6,7)8/h10-15H,1-9H3,(H,25,26)/b11-10+,16-13+,17-12-	(2E,4E,6Z)-7-(3,5-di-tert-butyl-2-methoxyphenyl)-3-methylocta-2,4,6-trienoic acid	http://rdf.ebi.ac.uk/resource/chembl/molecule/CHEMBL329334	EC50	=	36	nM		7.44	http://identifiers.org/pubmed/12801232
http://rdf.ebi.ac.uk/resource/chembl/activity/CHEMBL_ACT_1047482	Retinoid X receptor alpha	http://rdf.ebi.ac.uk/terms/chembl#SingleProtein	http://rdf.ebi.ac.uk/resource/chembl/target/CHEMBL2061	Retinoic acid receptor RXR-alpha (Homo sapiens)	http://www.conceptwiki.org/concept/34e4f32c-68e8-44ad-a7ec-c56b71769fb6	Homo sapiens	http://rdf.ebi.ac.uk/resource/chembl/assay/CHEMBL797915		Antagonistic efficacy against Retinoic acid receptor RXR-alpha was determined in vitro	C/C(=C\C(=O)O)/C=C/C=C(/C)\C1=C(C(=CC(=C1)C(C)(C)C)C(C)(C)C)OC	InChI=1S/C24H34O3/c1-16(13-21(25)26)11-10-12-17(2)19-14-18(23(3,4)5)15-20(22(19)27-9)24(6,7)8/h10-15H,1-9H3,(H,25,26)/b11-10+,16-13+,17-12-	(2E,4E,6Z)-7-(3,5-di-tert-butyl-2-methoxyphenyl)-3-methylocta-2,4,6-trienoic acid	http://rdf.ebi.ac.uk/resource/chembl/molecule/CHEMBL329334	Efficacy	=	5				http://identifiers.org/pubmed/12801232
http://rdf.ebi.ac.uk/resource/chembl/activity/CHEMBL_ACT_1047484	RXR alpha/PPAR gamma	http://rdf.ebi.ac.uk/terms/chembl#ProteinComplex	http://rdf.ebi.ac.uk/resource/chembl/target/CHEMBL2111394	Peroxisome proliferator-activated receptor gamma (Homo sapiens)	http://www.conceptwiki.org/concept/102115aa-3127-492c-8f4d-6f93e6b1c0af	Homo sapiens	http://rdf.ebi.ac.uk/resource/chembl/assay/CHEMBL658488	Cercopithecidae	Synergistic efficacy against RXR:PPAR-gamma heterodimer was determined in vitro	C/C(=C\C(=O)O)/C=C/C=C(/C)\C1=C(C(=CC(=C1)C(C)(C)C)C(C)(C)C)OC	InChI=1S/C24H34O3/c1-16(13-21(25)26)11-10-12-17(2)19-14-18(23(3,4)5)15-20(22(19)27-9)24(6,7)8/h10-15H,1-9H3,(H,25,26)/b11-10+,16-13+,17-12-	(2E,4E,6Z)-7-(3,5-di-tert-butyl-2-methoxyphenyl)-3-methylocta-2,4,6-trienoic acid	http://rdf.ebi.ac.uk/resource/chembl/molecule/CHEMBL329334	Efficacy	=	180				http://identifiers.org/pubmed/12801232
http://rdf.ebi.ac.uk/resource/chembl/activity/CHEMBL_ACT_1047485	RXR alpha/PPAR gamma	http://rdf.ebi.ac.uk/terms/chembl#ProteinComplex	http://rdf.ebi.ac.uk/resource/chembl/target/CHEMBL2111394	Peroxisome proliferator-activated receptor gamma (Homo sapiens)	http://www.conceptwiki.org/concept/102115aa-3127-492c-8f4d-6f93e6b1c0af	Homo sapiens	http://rdf.ebi.ac.uk/resource/chembl/assay/CHEMBL651610	Cercopithecidae	Transcriptional activity against RXR:PPAR-gamma synergy was determined in vitro	C/C(=C\C(=O)O)/C=C/C=C(/C)\C1=C(C(=CC(=C1)C(C)(C)C)C(C)(C)C)OC	InChI=1S/C24H34O3/c1-16(13-21(25)26)11-10-12-17(2)19-14-18(23(3,4)5)15-20(22(19)27-9)24(6,7)8/h10-15H,1-9H3,(H,25,26)/b11-10+,16-13+,17-12-	(2E,4E,6Z)-7-(3,5-di-tert-butyl-2-methoxyphenyl)-3-methylocta-2,4,6-trienoic acid	http://rdf.ebi.ac.uk/resource/chembl/molecule/CHEMBL329334	EC50	=	7	nM		8.16	http://identifiers.org/pubmed/12801232
http://rdf.ebi.ac.uk/resource/chembl/activity/CHEMBL_ACT_1047488	Retinoid X receptor alpha	http://rdf.ebi.ac.uk/terms/chembl#SingleProtein	http://rdf.ebi.ac.uk/resource/chembl/target/CHEMBL2061	Retinoic acid receptor RXR-alpha (Homo sapiens)	http://www.conceptwiki.org/concept/34e4f32c-68e8-44ad-a7ec-c56b71769fb6	Homo sapiens	http://rdf.ebi.ac.uk/resource/chembl/assay/CHEMBL798929		Binding affinity against Retinoic acid receptor RXR-alpha was determined in vitro by using [3H]9-cis-RA as radioligand	CCC(C)(C)C1=CC(=C(C(=C1)C(C)(C)CC)OC)/C(=C\C=C\C(=C\C(=O)O)\C)/C	InChI=1S/C26H38O3/c1-10-25(5,6)20-16-21(19(4)14-12-13-18(3)15-23(27)28)24(29-9)22(17-20)26(7,8)11-2/h12-17H,10-11H2,1-9H3,(H,27,28)/b13-12+,18-15+,19-14-	(2E,4E,6Z)-7-[2-methoxy-3,5-bis(2-methylbutan-2-yl)phenyl]-3-methylocta-2,4,6-trienoic acid	http://rdf.ebi.ac.uk/resource/chembl/molecule/CHEMBL91185	Ki	=	2	nM		8.7	http://identifiers.org/pubmed/12801232
http://rdf.ebi.ac.uk/resource/chembl/activity/CHEMBL_ACT_1047489	Retinoid X receptor alpha	http://rdf.ebi.ac.uk/terms/chembl#SingleProtein	http://rdf.ebi.ac.uk/resource/chembl/target/CHEMBL2061	Retinoic acid receptor RXR-alpha (Homo sapiens)	http://www.conceptwiki.org/concept/34e4f32c-68e8-44ad-a7ec-c56b71769fb6	Homo sapiens	http://rdf.ebi.ac.uk/resource/chembl/assay/CHEMBL797913		Agonistic efficacy against Retinoic acid receptor RXR-alpha was determined in vitro	CCC(C)(C)C1=CC(=C(C(=C1)C(C)(C)CC)OC)/C(=C\C=C\C(=C\C(=O)O)\C)/C	InChI=1S/C26H38O3/c1-10-25(5,6)20-16-21(19(4)14-12-13-18(3)15-23(27)28)24(29-9)22(17-20)26(7,8)11-2/h12-17H,10-11H2,1-9H3,(H,27,28)/b13-12+,18-15+,19-14-	(2E,4E,6Z)-7-[2-methoxy-3,5-bis(2-methylbutan-2-yl)phenyl]-3-methylocta-2,4,6-trienoic acid	http://rdf.ebi.ac.uk/resource/chembl/molecule/CHEMBL91185	Efficacy	=	35				http://identifiers.org/pubmed/12801232
http://rdf.ebi.ac.uk/resource/chembl/activity/CHEMBL_ACT_1047490	Retinoid X receptor alpha	http://rdf.ebi.ac.uk/terms/chembl#SingleProtein	http://rdf.ebi.ac.uk/resource/chembl/target/CHEMBL2061	Retinoic acid receptor RXR-alpha (Homo sapiens)	http://www.conceptwiki.org/concept/34e4f32c-68e8-44ad-a7ec-c56b71769fb6	Homo sapiens	http://rdf.ebi.ac.uk/resource/chembl/assay/CHEMBL800545	Homo sapiens	Inhibition of Retinoic acid receptor RXR-alpha agonist activity in vitro	CCC(C)(C)C1=CC(=C(C(=C1)C(C)(C)CC)OC)/C(=C\C=C\C(=C\C(=O)O)\C)/C	InChI=1S/C26H38O3/c1-10-25(5,6)20-16-21(19(4)14-12-13-18(3)15-23(27)28)24(29-9)22(17-20)26(7,8)11-2/h12-17H,10-11H2,1-9H3,(H,27,28)/b13-12+,18-15+,19-14-	(2E,4E,6Z)-7-[2-methoxy-3,5-bis(2-methylbutan-2-yl)phenyl]-3-methylocta-2,4,6-trienoic acid	http://rdf.ebi.ac.uk/resource/chembl/molecule/CHEMBL91185	EC50	=	506	nM		6.3	http://identifiers.org/pubmed/12801232
http://rdf.ebi.ac.uk/resource/chembl/activity/CHEMBL_ACT_1047491	Retinoid X receptor alpha	http://rdf.ebi.ac.uk/terms/chembl#SingleProtein	http://rdf.ebi.ac.uk/resource/chembl/target/CHEMBL2061	Retinoic acid receptor RXR-alpha (Homo sapiens)	http://www.conceptwiki.org/concept/34e4f32c-68e8-44ad-a7ec-c56b71769fb6	Homo sapiens	http://rdf.ebi.ac.uk/resource/chembl/assay/CHEMBL797915		Antagonistic efficacy against Retinoic acid receptor RXR-alpha was determined in vitro	CCC(C)(C)C1=CC(=C(C(=C1)C(C)(C)CC)OC)/C(=C\C=C\C(=C\C(=O)O)\C)/C	InChI=1S/C26H38O3/c1-10-25(5,6)20-16-21(19(4)14-12-13-18(3)15-23(27)28)24(29-9)22(17-20)26(7,8)11-2/h12-17H,10-11H2,1-9H3,(H,27,28)/b13-12+,18-15+,19-14-	(2E,4E,6Z)-7-[2-methoxy-3,5-bis(2-methylbutan-2-yl)phenyl]-3-methylocta-2,4,6-trienoic acid	http://rdf.ebi.ac.uk/resource/chembl/molecule/CHEMBL91185	Efficacy	=	15				http://identifiers.org/pubmed/12801232
http://rdf.ebi.ac.uk/resource/chembl/activity/CHEMBL_ACT_1047493	RXR alpha/PPAR gamma	http://rdf.ebi.ac.uk/terms/chembl#ProteinComplex	http://rdf.ebi.ac.uk/resource/chembl/target/CHEMBL2111394	Peroxisome proliferator-activated receptor gamma (Homo sapiens)	http://www.conceptwiki.org/concept/102115aa-3127-492c-8f4d-6f93e6b1c0af	Homo sapiens	http://rdf.ebi.ac.uk/resource/chembl/assay/CHEMBL658488	Cercopithecidae	Synergistic efficacy against RXR:PPAR-gamma heterodimer was determined in vitro	CCC(C)(C)C1=CC(=C(C(=C1)C(C)(C)CC)OC)/C(=C\C=C\C(=C\C(=O)O)\C)/C	InChI=1S/C26H38O3/c1-10-25(5,6)20-16-21(19(4)14-12-13-18(3)15-23(27)28)24(29-9)22(17-20)26(7,8)11-2/h12-17H,10-11H2,1-9H3,(H,27,28)/b13-12+,18-15+,19-14-	(2E,4E,6Z)-7-[2-methoxy-3,5-bis(2-methylbutan-2-yl)phenyl]-3-methylocta-2,4,6-trienoic acid	http://rdf.ebi.ac.uk/resource/chembl/molecule/CHEMBL91185	Efficacy	=	140				http://identifiers.org/pubmed/12801232
http://rdf.ebi.ac.uk/resource/chembl/activity/CHEMBL_ACT_1047494	RXR alpha/PPAR gamma	http://rdf.ebi.ac.uk/terms/chembl#ProteinComplex	http://rdf.ebi.ac.uk/resource/chembl/target/CHEMBL2111394	Peroxisome proliferator-activated receptor gamma (Homo sapiens)	http://www.conceptwiki.org/concept/102115aa-3127-492c-8f4d-6f93e6b1c0af	Homo sapiens	http://rdf.ebi.ac.uk/resource/chembl/assay/CHEMBL651610	Cercopithecidae	Transcriptional activity against RXR:PPAR-gamma synergy was determined in vitro	CCC(C)(C)C1=CC(=C(C(=C1)C(C)(C)CC)OC)/C(=C\C=C\C(=C\C(=O)O)\C)/C	InChI=1S/C26H38O3/c1-10-25(5,6)20-16-21(19(4)14-12-13-18(3)15-23(27)28)24(29-9)22(17-20)26(7,8)11-2/h12-17H,10-11H2,1-9H3,(H,27,28)/b13-12+,18-15+,19-14-	(2E,4E,6Z)-7-[2-methoxy-3,5-bis(2-methylbutan-2-yl)phenyl]-3-methylocta-2,4,6-trienoic acid	http://rdf.ebi.ac.uk/resource/chembl/molecule/CHEMBL91185	EC50	=	6	nM		8.22	http://identifiers.org/pubmed/12801232
http://rdf.ebi.ac.uk/resource/chembl/activity/CHEMBL_ACT_1047497	Retinoid X receptor alpha	http://rdf.ebi.ac.uk/terms/chembl#SingleProtein	http://rdf.ebi.ac.uk/resource/chembl/target/CHEMBL2061	Retinoic acid receptor RXR-alpha (Homo sapiens)	http://www.conceptwiki.org/concept/34e4f32c-68e8-44ad-a7ec-c56b71769fb6	Homo sapiens	http://rdf.ebi.ac.uk/resource/chembl/assay/CHEMBL798929		Binding affinity against Retinoic acid receptor RXR-alpha was determined in vitro by using [3H]9-cis-RA as radioligand	CCC(C)(C)C1=CC(=C(C(=C1)C(C)(C)CC)OCC(F)F)/C(=C\C=C\C(=C\C(=O)O)\C)/C	InChI=1S/C27H38F2O3/c1-9-26(5,6)20-15-21(19(4)13-11-12-18(3)14-24(30)31)25(32-17-23(28)29)22(16-20)27(7,8)10-2/h11-16,23H,9-10,17H2,1-8H3,(H,30,31)/b12-11+,18-14+,19-13-	(2E,4E,6Z)-7-[2-(2,2-difluoroethoxy)-3,5-bis(2-methylbutan-2-yl)phenyl]-3-methylocta-2,4,6-trienoic acid	http://rdf.ebi.ac.uk/resource/chembl/molecule/CHEMBL313647	Ki	=	29	nM		7.54	http://identifiers.org/pubmed/12801232
http://rdf.ebi.ac.uk/resource/chembl/activity/CHEMBL_ACT_1047498	Retinoid X receptor alpha	http://rdf.ebi.ac.uk/terms/chembl#SingleProtein	http://rdf.ebi.ac.uk/resource/chembl/target/CHEMBL2061	Retinoic acid receptor RXR-alpha (Homo sapiens)	http://www.conceptwiki.org/concept/34e4f32c-68e8-44ad-a7ec-c56b71769fb6	Homo sapiens	http://rdf.ebi.ac.uk/resource/chembl/assay/CHEMBL797913		Agonistic efficacy against Retinoic acid receptor RXR-alpha was determined in vitro	CCC(C)(C)C1=CC(=C(C(=C1)C(C)(C)CC)OCC(F)F)/C(=C\C=C\C(=C\C(=O)O)\C)/C	InChI=1S/C27H38F2O3/c1-9-26(5,6)20-15-21(19(4)13-11-12-18(3)14-24(30)31)25(32-17-23(28)29)22(16-20)27(7,8)10-2/h11-16,23H,9-10,17H2,1-8H3,(H,30,31)/b12-11+,18-14+,19-13-	(2E,4E,6Z)-7-[2-(2,2-difluoroethoxy)-3,5-bis(2-methylbutan-2-yl)phenyl]-3-methylocta-2,4,6-trienoic acid	http://rdf.ebi.ac.uk/resource/chembl/molecule/CHEMBL313647	Efficacy	=	2				http://identifiers.org/pubmed/12801232
http://rdf.ebi.ac.uk/resource/chembl/activity/CHEMBL_ACT_1047500	Retinoid X receptor alpha	http://rdf.ebi.ac.uk/terms/chembl#SingleProtein	http://rdf.ebi.ac.uk/resource/chembl/target/CHEMBL2061	Retinoic acid receptor RXR-alpha (Homo sapiens)	http://www.conceptwiki.org/concept/34e4f32c-68e8-44ad-a7ec-c56b71769fb6	Homo sapiens	http://rdf.ebi.ac.uk/resource/chembl/assay/CHEMBL797915		Antagonistic efficacy against Retinoic acid receptor RXR-alpha was determined in vitro	CCC(C)(C)C1=CC(=C(C(=C1)C(C)(C)CC)OCC(F)F)/C(=C\C=C\C(=C\C(=O)O)\C)/C	InChI=1S/C27H38F2O3/c1-9-26(5,6)20-15-21(19(4)13-11-12-18(3)14-24(30)31)25(32-17-23(28)29)22(16-20)27(7,8)10-2/h11-16,23H,9-10,17H2,1-8H3,(H,30,31)/b12-11+,18-14+,19-13-	(2E,4E,6Z)-7-[2-(2,2-difluoroethoxy)-3,5-bis(2-methylbutan-2-yl)phenyl]-3-methylocta-2,4,6-trienoic acid	http://rdf.ebi.ac.uk/resource/chembl/molecule/CHEMBL313647	Efficacy	=	90				http://identifiers.org/pubmed/12801232
http://rdf.ebi.ac.uk/resource/chembl/activity/CHEMBL_ACT_1047501	Retinoid X receptor alpha	http://rdf.ebi.ac.uk/terms/chembl#SingleProtein	http://rdf.ebi.ac.uk/resource/chembl/target/CHEMBL2061	Retinoic acid receptor RXR-alpha (Homo sapiens)	http://www.conceptwiki.org/concept/34e4f32c-68e8-44ad-a7ec-c56b71769fb6	Homo sapiens	http://rdf.ebi.ac.uk/resource/chembl/assay/CHEMBL872989		Inhibitory activity against Retinoic acid receptor RXR-alpha antagonist was determined in vitro	CCC(C)(C)C1=CC(=C(C(=C1)C(C)(C)CC)OCC(F)F)/C(=C\C=C\C(=C\C(=O)O)\C)/C	InChI=1S/C27H38F2O3/c1-9-26(5,6)20-15-21(19(4)13-11-12-18(3)14-24(30)31)25(32-17-23(28)29)22(16-20)27(7,8)10-2/h11-16,23H,9-10,17H2,1-8H3,(H,30,31)/b12-11+,18-14+,19-13-	(2E,4E,6Z)-7-[2-(2,2-difluoroethoxy)-3,5-bis(2-methylbutan-2-yl)phenyl]-3-methylocta-2,4,6-trienoic acid	http://rdf.ebi.ac.uk/resource/chembl/molecule/CHEMBL313647	IC50	=	16	nM		7.8	http://identifiers.org/pubmed/12801232
http://rdf.ebi.ac.uk/resource/chembl/activity/CHEMBL_ACT_1047502	RXR alpha/PPAR gamma	http://rdf.ebi.ac.uk/terms/chembl#ProteinComplex	http://rdf.ebi.ac.uk/resource/chembl/target/CHEMBL2111394	Peroxisome proliferator-activated receptor gamma (Homo sapiens)	http://www.conceptwiki.org/concept/102115aa-3127-492c-8f4d-6f93e6b1c0af	Homo sapiens	http://rdf.ebi.ac.uk/resource/chembl/assay/CHEMBL658488	Cercopithecidae	Synergistic efficacy against RXR:PPAR-gamma heterodimer was determined in vitro	CCC(C)(C)C1=CC(=C(C(=C1)C(C)(C)CC)OCC(F)F)/C(=C\C=C\C(=C\C(=O)O)\C)/C	InChI=1S/C27H38F2O3/c1-9-26(5,6)20-15-21(19(4)13-11-12-18(3)14-24(30)31)25(32-17-23(28)29)22(16-20)27(7,8)10-2/h11-16,23H,9-10,17H2,1-8H3,(H,30,31)/b12-11+,18-14+,19-13-	(2E,4E,6Z)-7-[2-(2,2-difluoroethoxy)-3,5-bis(2-methylbutan-2-yl)phenyl]-3-methylocta-2,4,6-trienoic acid	http://rdf.ebi.ac.uk/resource/chembl/molecule/CHEMBL313647	Efficacy	=	69				http://identifiers.org/pubmed/12801232
http://rdf.ebi.ac.uk/resource/chembl/activity/CHEMBL_ACT_1047503	RXR alpha/PPAR gamma	http://rdf.ebi.ac.uk/terms/chembl#ProteinComplex	http://rdf.ebi.ac.uk/resource/chembl/target/CHEMBL2111394	Peroxisome proliferator-activated receptor gamma (Homo sapiens)	http://www.conceptwiki.org/concept/102115aa-3127-492c-8f4d-6f93e6b1c0af	Homo sapiens	http://rdf.ebi.ac.uk/resource/chembl/assay/CHEMBL651610	Cercopithecidae	Transcriptional activity against RXR:PPAR-gamma synergy was determined in vitro	CCC(C)(C)C1=CC(=C(C(=C1)C(C)(C)CC)OCC(F)F)/C(=C\C=C\C(=C\C(=O)O)\C)/C	InChI=1S/C27H38F2O3/c1-9-26(5,6)20-15-21(19(4)13-11-12-18(3)14-24(30)31)25(32-17-23(28)29)22(16-20)27(7,8)10-2/h11-16,23H,9-10,17H2,1-8H3,(H,30,31)/b12-11+,18-14+,19-13-	(2E,4E,6Z)-7-[2-(2,2-difluoroethoxy)-3,5-bis(2-methylbutan-2-yl)phenyl]-3-methylocta-2,4,6-trienoic acid	http://rdf.ebi.ac.uk/resource/chembl/molecule/CHEMBL313647	EC50	=	11	nM		7.96	http://identifiers.org/pubmed/12801232
http://rdf.ebi.ac.uk/resource/chembl/activity/CHEMBL_ACT_1047879	Retinoid X receptor alpha	http://rdf.ebi.ac.uk/terms/chembl#SingleProtein	http://rdf.ebi.ac.uk/resource/chembl/target/CHEMBL2061	Retinoic acid receptor RXR-alpha (Homo sapiens)	http://www.conceptwiki.org/concept/34e4f32c-68e8-44ad-a7ec-c56b71769fb6	Homo sapiens	http://rdf.ebi.ac.uk/resource/chembl/assay/CHEMBL800659	Cercopithecidae	Ability to displace [3H]9-cis-RA from Retinoid X receptor alpha in CV-1 cells	CC(C)C1=CC(=C(C(=C1)C(C)C)OCCCF)C2=CSC3=C2C=C(C=C3)/C(=C/C(=O)O)/C	InChI=1S/C27H31FO3S/c1-16(2)20-13-21(17(3)4)27(31-10-6-9-28)23(14-20)24-15-32-25-8-7-19(12-22(24)25)18(5)11-26(29)30/h7-8,11-17H,6,9-10H2,1-5H3,(H,29,30)/b18-11+	(2E)-3-{3-[2-(3-fluoropropoxy)-3,5-di(propan-2-yl)phenyl]-1-benzothiophen-5-yl}but-2-enoic acid	http://rdf.ebi.ac.uk/resource/chembl/molecule/CHEMBL264746	Ki	=	394.7	nM		6.4	http://identifiers.org/pubmed/15125928
http://rdf.ebi.ac.uk/resource/chembl/activity/CHEMBL_ACT_1047880	Retinoid X receptor alpha	http://rdf.ebi.ac.uk/terms/chembl#SingleProtein	http://rdf.ebi.ac.uk/resource/chembl/target/CHEMBL2061	Retinoic acid receptor RXR-alpha (Homo sapiens)	http://www.conceptwiki.org/concept/34e4f32c-68e8-44ad-a7ec-c56b71769fb6	Homo sapiens	http://rdf.ebi.ac.uk/resource/chembl/assay/CHEMBL800657	Cercopithecidae	Agonistic efficacy in CV-1 cells (LGD1069 was used as reference)	CC(C)C1=CC(=C(C(=C1)C(C)C)OCCCF)C2=CSC3=C2C=C(C=C3)/C(=C/C(=O)O)/C	InChI=1S/C27H31FO3S/c1-16(2)20-13-21(17(3)4)27(31-10-6-9-28)23(14-20)24-15-32-25-8-7-19(12-22(24)25)18(5)11-26(29)30/h7-8,11-17H,6,9-10H2,1-5H3,(H,29,30)/b18-11+	(2E)-3-{3-[2-(3-fluoropropoxy)-3,5-di(propan-2-yl)phenyl]-1-benzothiophen-5-yl}but-2-enoic acid	http://rdf.ebi.ac.uk/resource/chembl/molecule/CHEMBL264746	Efficacy	=	1.78	%			http://identifiers.org/pubmed/15125928
http://rdf.ebi.ac.uk/resource/chembl/activity/CHEMBL_ACT_1047882	Retinoid X receptor alpha	http://rdf.ebi.ac.uk/terms/chembl#SingleProtein	http://rdf.ebi.ac.uk/resource/chembl/target/CHEMBL2061	Retinoic acid receptor RXR-alpha (Homo sapiens)	http://www.conceptwiki.org/concept/34e4f32c-68e8-44ad-a7ec-c56b71769fb6	Homo sapiens	http://rdf.ebi.ac.uk/resource/chembl/assay/CHEMBL800658	Cercopithecidae	Antagonistic efficacy in CV-1 cells (LGD1069 was used as reference)	CC(C)C1=CC(=C(C(=C1)C(C)C)OCCCF)C2=CSC3=C2C=C(C=C3)/C(=C/C(=O)O)/C	InChI=1S/C27H31FO3S/c1-16(2)20-13-21(17(3)4)27(31-10-6-9-28)23(14-20)24-15-32-25-8-7-19(12-22(24)25)18(5)11-26(29)30/h7-8,11-17H,6,9-10H2,1-5H3,(H,29,30)/b18-11+	(2E)-3-{3-[2-(3-fluoropropoxy)-3,5-di(propan-2-yl)phenyl]-1-benzothiophen-5-yl}but-2-enoic acid	http://rdf.ebi.ac.uk/resource/chembl/molecule/CHEMBL264746	Efficacy	=	48	%			http://identifiers.org/pubmed/15125928
http://rdf.ebi.ac.uk/resource/chembl/activity/CHEMBL_ACT_1047883	Retinoid X receptor alpha	http://rdf.ebi.ac.uk/terms/chembl#SingleProtein	http://rdf.ebi.ac.uk/resource/chembl/target/CHEMBL2061	Retinoic acid receptor RXR-alpha (Homo sapiens)	http://www.conceptwiki.org/concept/34e4f32c-68e8-44ad-a7ec-c56b71769fb6	Homo sapiens	http://rdf.ebi.ac.uk/resource/chembl/assay/CHEMBL800656	Cercopithecidae	Effective concentration for antagonistic activity against RXR-alpha expressed in CV-1 cells	CC(C)C1=CC(=C(C(=C1)C(C)C)OCCCF)C2=CSC3=C2C=C(C=C3)/C(=C/C(=O)O)/C	InChI=1S/C27H31FO3S/c1-16(2)20-13-21(17(3)4)27(31-10-6-9-28)23(14-20)24-15-32-25-8-7-19(12-22(24)25)18(5)11-26(29)30/h7-8,11-17H,6,9-10H2,1-5H3,(H,29,30)/b18-11+	(2E)-3-{3-[2-(3-fluoropropoxy)-3,5-di(propan-2-yl)phenyl]-1-benzothiophen-5-yl}but-2-enoic acid	http://rdf.ebi.ac.uk/resource/chembl/molecule/CHEMBL264746	EC50	=	4154	nM		5.38	http://identifiers.org/pubmed/15125928
http://rdf.ebi.ac.uk/resource/chembl/activity/CHEMBL_ACT_1048726	Retinoid X receptor alpha	http://rdf.ebi.ac.uk/terms/chembl#SingleProtein	http://rdf.ebi.ac.uk/resource/chembl/target/CHEMBL2061	Retinoic acid receptor RXR-alpha (Homo sapiens)	http://www.conceptwiki.org/concept/34e4f32c-68e8-44ad-a7ec-c56b71769fb6	Homo sapiens	http://rdf.ebi.ac.uk/resource/chembl/assay/CHEMBL798929		Binding affinity against Retinoic acid receptor RXR-alpha was determined in vitro by using [3H]9-cis-RA as radioligand	CC(C)C1=CC(=C(C(=C1)/C(=C\C=C\C(=C\C(=O)O)\C)/C)OCC(F)F)C(C)C	InChI=1S/C23H30F2O3/c1-14(2)18-11-19(15(3)4)23(28-13-21(24)25)20(12-18)17(6)9-7-8-16(5)10-22(26)27/h7-12,14-15,21H,13H2,1-6H3,(H,26,27)/b8-7+,16-10+,17-9-	(2E,4E,6Z)-7-[2-(2,2-difluoroethoxy)-3,5-di(propan-2-yl)phenyl]-3-methylocta-2,4,6-trienoic acid	http://rdf.ebi.ac.uk/resource/chembl/molecule/CHEMBL88931	Ki	=	2	nM		8.7	http://identifiers.org/pubmed/12801232
http://rdf.ebi.ac.uk/resource/chembl/activity/CHEMBL_ACT_1048727	Retinoid X receptor alpha	http://rdf.ebi.ac.uk/terms/chembl#SingleProtein	http://rdf.ebi.ac.uk/resource/chembl/target/CHEMBL2061	Retinoic acid receptor RXR-alpha (Homo sapiens)	http://www.conceptwiki.org/concept/34e4f32c-68e8-44ad-a7ec-c56b71769fb6	Homo sapiens	http://rdf.ebi.ac.uk/resource/chembl/assay/CHEMBL797913		Agonistic efficacy against Retinoic acid receptor RXR-alpha was determined in vitro	CC(C)C1=CC(=C(C(=C1)/C(=C\C=C\C(=C\C(=O)O)\C)/C)OCC(F)F)C(C)C	InChI=1S/C23H30F2O3/c1-14(2)18-11-19(15(3)4)23(28-13-21(24)25)20(12-18)17(6)9-7-8-16(5)10-22(26)27/h7-12,14-15,21H,13H2,1-6H3,(H,26,27)/b8-7+,16-10+,17-9-	(2E,4E,6Z)-7-[2-(2,2-difluoroethoxy)-3,5-di(propan-2-yl)phenyl]-3-methylocta-2,4,6-trienoic acid	http://rdf.ebi.ac.uk/resource/chembl/molecule/CHEMBL88931	Efficacy	=	11				http://identifiers.org/pubmed/12801232
http://rdf.ebi.ac.uk/resource/chembl/activity/CHEMBL_ACT_1048729	Retinoid X receptor alpha	http://rdf.ebi.ac.uk/terms/chembl#SingleProtein	http://rdf.ebi.ac.uk/resource/chembl/target/CHEMBL2061	Retinoic acid receptor RXR-alpha (Homo sapiens)	http://www.conceptwiki.org/concept/34e4f32c-68e8-44ad-a7ec-c56b71769fb6	Homo sapiens	http://rdf.ebi.ac.uk/resource/chembl/assay/CHEMBL797915		Antagonistic efficacy against Retinoic acid receptor RXR-alpha was determined in vitro	CC(C)C1=CC(=C(C(=C1)/C(=C\C=C\C(=C\C(=O)O)\C)/C)OCC(F)F)C(C)C	InChI=1S/C23H30F2O3/c1-14(2)18-11-19(15(3)4)23(28-13-21(24)25)20(12-18)17(6)9-7-8-16(5)10-22(26)27/h7-12,14-15,21H,13H2,1-6H3,(H,26,27)/b8-7+,16-10+,17-9-	(2E,4E,6Z)-7-[2-(2,2-difluoroethoxy)-3,5-di(propan-2-yl)phenyl]-3-methylocta-2,4,6-trienoic acid	http://rdf.ebi.ac.uk/resource/chembl/molecule/CHEMBL88931	Efficacy	=	65				http://identifiers.org/pubmed/12801232
http://rdf.ebi.ac.uk/resource/chembl/activity/CHEMBL_ACT_1048730	Retinoid X receptor alpha	http://rdf.ebi.ac.uk/terms/chembl#SingleProtein	http://rdf.ebi.ac.uk/resource/chembl/target/CHEMBL2061	Retinoic acid receptor RXR-alpha (Homo sapiens)	http://www.conceptwiki.org/concept/34e4f32c-68e8-44ad-a7ec-c56b71769fb6	Homo sapiens	http://rdf.ebi.ac.uk/resource/chembl/assay/CHEMBL872989		Inhibitory activity against Retinoic acid receptor RXR-alpha antagonist was determined in vitro	CC(C)C1=CC(=C(C(=C1)/C(=C\C=C\C(=C\C(=O)O)\C)/C)OCC(F)F)C(C)C	InChI=1S/C23H30F2O3/c1-14(2)18-11-19(15(3)4)23(28-13-21(24)25)20(12-18)17(6)9-7-8-16(5)10-22(26)27/h7-12,14-15,21H,13H2,1-6H3,(H,26,27)/b8-7+,16-10+,17-9-	(2E,4E,6Z)-7-[2-(2,2-difluoroethoxy)-3,5-di(propan-2-yl)phenyl]-3-methylocta-2,4,6-trienoic acid	http://rdf.ebi.ac.uk/resource/chembl/molecule/CHEMBL88931	IC50	=	1	nM		9	http://identifiers.org/pubmed/12801232
http://rdf.ebi.ac.uk/resource/chembl/activity/CHEMBL_ACT_1048731	RXR alpha/PPAR gamma	http://rdf.ebi.ac.uk/terms/chembl#ProteinComplex	http://rdf.ebi.ac.uk/resource/chembl/target/CHEMBL2111394	Peroxisome proliferator-activated receptor gamma (Homo sapiens)	http://www.conceptwiki.org/concept/102115aa-3127-492c-8f4d-6f93e6b1c0af	Homo sapiens	http://rdf.ebi.ac.uk/resource/chembl/assay/CHEMBL658488	Cercopithecidae	Synergistic efficacy against RXR:PPAR-gamma heterodimer was determined in vitro	CC(C)C1=CC(=C(C(=C1)/C(=C\C=C\C(=C\C(=O)O)\C)/C)OCC(F)F)C(C)C	InChI=1S/C23H30F2O3/c1-14(2)18-11-19(15(3)4)23(28-13-21(24)25)20(12-18)17(6)9-7-8-16(5)10-22(26)27/h7-12,14-15,21H,13H2,1-6H3,(H,26,27)/b8-7+,16-10+,17-9-	(2E,4E,6Z)-7-[2-(2,2-difluoroethoxy)-3,5-di(propan-2-yl)phenyl]-3-methylocta-2,4,6-trienoic acid	http://rdf.ebi.ac.uk/resource/chembl/molecule/CHEMBL88931	Efficacy	=	91				http://identifiers.org/pubmed/12801232
http://rdf.ebi.ac.uk/resource/chembl/activity/CHEMBL_ACT_1048732	RXR alpha/PPAR gamma	http://rdf.ebi.ac.uk/terms/chembl#ProteinComplex	http://rdf.ebi.ac.uk/resource/chembl/target/CHEMBL2111394	Peroxisome proliferator-activated receptor gamma (Homo sapiens)	http://www.conceptwiki.org/concept/102115aa-3127-492c-8f4d-6f93e6b1c0af	Homo sapiens	http://rdf.ebi.ac.uk/resource/chembl/assay/CHEMBL651610	Cercopithecidae	Transcriptional activity against RXR:PPAR-gamma synergy was determined in vitro	CC(C)C1=CC(=C(C(=C1)/C(=C\C=C\C(=C\C(=O)O)\C)/C)OCC(F)F)C(C)C	InChI=1S/C23H30F2O3/c1-14(2)18-11-19(15(3)4)23(28-13-21(24)25)20(12-18)17(6)9-7-8-16(5)10-22(26)27/h7-12,14-15,21H,13H2,1-6H3,(H,26,27)/b8-7+,16-10+,17-9-	(2E,4E,6Z)-7-[2-(2,2-difluoroethoxy)-3,5-di(propan-2-yl)phenyl]-3-methylocta-2,4,6-trienoic acid	http://rdf.ebi.ac.uk/resource/chembl/molecule/CHEMBL88931	EC50	=	10	nM		8	http://identifiers.org/pubmed/12801232
http://rdf.ebi.ac.uk/resource/chembl/activity/CHEMBL_ACT_1049029	Retinoid X receptor alpha	http://rdf.ebi.ac.uk/terms/chembl#SingleProtein	http://rdf.ebi.ac.uk/resource/chembl/target/CHEMBL2061	Retinoic acid receptor RXR-alpha (Homo sapiens)	http://www.conceptwiki.org/concept/34e4f32c-68e8-44ad-a7ec-c56b71769fb6	Homo sapiens	http://rdf.ebi.ac.uk/resource/chembl/assay/CHEMBL800659	Cercopithecidae	Ability to displace [3H]9-cis-RA from Retinoid X receptor alpha in CV-1 cells	CCOC1=C(C=C(C=C1C(C)C)C(C)C)C2=NOC3=C2C=C(C=C3)/C(=C/C(=O)O)/C	InChI=1S/C25H29NO4/c1-7-29-25-19(15(4)5)12-18(14(2)3)13-21(25)24-20-11-17(16(6)10-23(27)28)8-9-22(20)30-26-24/h8-15H,7H2,1-6H3,(H,27,28)/b16-10+	(2E)-3-{3-[2-ethoxy-3,5-di(propan-2-yl)phenyl]-1,2-benzoxazol-5-yl}but-2-enoic acid	http://rdf.ebi.ac.uk/resource/chembl/molecule/CHEMBL328507	Ki	=	648	nM		6.19	http://identifiers.org/pubmed/15125928
http://rdf.ebi.ac.uk/resource/chembl/activity/CHEMBL_ACT_1049030	Retinoid X receptor alpha	http://rdf.ebi.ac.uk/terms/chembl#SingleProtein	http://rdf.ebi.ac.uk/resource/chembl/target/CHEMBL2061	Retinoic acid receptor RXR-alpha (Homo sapiens)	http://www.conceptwiki.org/concept/34e4f32c-68e8-44ad-a7ec-c56b71769fb6	Homo sapiens	http://rdf.ebi.ac.uk/resource/chembl/assay/CHEMBL800657	Cercopithecidae	Agonistic efficacy in CV-1 cells (LGD1069 was used as reference)	CCOC1=C(C=C(C=C1C(C)C)C(C)C)C2=NOC3=C2C=C(C=C3)/C(=C/C(=O)O)/C	InChI=1S/C25H29NO4/c1-7-29-25-19(15(4)5)12-18(14(2)3)13-21(25)24-20-11-17(16(6)10-23(27)28)8-9-22(20)30-26-24/h8-15H,7H2,1-6H3,(H,27,28)/b16-10+	(2E)-3-{3-[2-ethoxy-3,5-di(propan-2-yl)phenyl]-1,2-benzoxazol-5-yl}but-2-enoic acid	http://rdf.ebi.ac.uk/resource/chembl/molecule/CHEMBL328507	Efficacy	=	36	%			http://identifiers.org/pubmed/15125928
http://rdf.ebi.ac.uk/resource/chembl/activity/CHEMBL_ACT_1049031	Retinoid X receptor alpha	http://rdf.ebi.ac.uk/terms/chembl#SingleProtein	http://rdf.ebi.ac.uk/resource/chembl/target/CHEMBL2061	Retinoic acid receptor RXR-alpha (Homo sapiens)	http://www.conceptwiki.org/concept/34e4f32c-68e8-44ad-a7ec-c56b71769fb6	Homo sapiens	http://rdf.ebi.ac.uk/resource/chembl/assay/CHEMBL800654	Cercopithecidae	Effective concentration required for agonistic activity in CV-1 cells expressing RXR-alpha	CCOC1=C(C=C(C=C1C(C)C)C(C)C)C2=NOC3=C2C=C(C=C3)/C(=C/C(=O)O)/C	InChI=1S/C25H29NO4/c1-7-29-25-19(15(4)5)12-18(14(2)3)13-21(25)24-20-11-17(16(6)10-23(27)28)8-9-22(20)30-26-24/h8-15H,7H2,1-6H3,(H,27,28)/b16-10+	(2E)-3-{3-[2-ethoxy-3,5-di(propan-2-yl)phenyl]-1,2-benzoxazol-5-yl}but-2-enoic acid	http://rdf.ebi.ac.uk/resource/chembl/molecule/CHEMBL328507	EC50	=	1024	nM		5.99	http://identifiers.org/pubmed/15125928
http://rdf.ebi.ac.uk/resource/chembl/activity/CHEMBL_ACT_1049032	Retinoid X receptor alpha	http://rdf.ebi.ac.uk/terms/chembl#SingleProtein	http://rdf.ebi.ac.uk/resource/chembl/target/CHEMBL2061	Retinoic acid receptor RXR-alpha (Homo sapiens)	http://www.conceptwiki.org/concept/34e4f32c-68e8-44ad-a7ec-c56b71769fb6	Homo sapiens	http://rdf.ebi.ac.uk/resource/chembl/assay/CHEMBL800658	Cercopithecidae	Antagonistic efficacy in CV-1 cells (LGD1069 was used as reference)	CCOC1=C(C=C(C=C1C(C)C)C(C)C)C2=NOC3=C2C=C(C=C3)/C(=C/C(=O)O)/C	InChI=1S/C25H29NO4/c1-7-29-25-19(15(4)5)12-18(14(2)3)13-21(25)24-20-11-17(16(6)10-23(27)28)8-9-22(20)30-26-24/h8-15H,7H2,1-6H3,(H,27,28)/b16-10+	(2E)-3-{3-[2-ethoxy-3,5-di(propan-2-yl)phenyl]-1,2-benzoxazol-5-yl}but-2-enoic acid	http://rdf.ebi.ac.uk/resource/chembl/molecule/CHEMBL328507	Efficacy	=	24	%			http://identifiers.org/pubmed/15125928
http://rdf.ebi.ac.uk/resource/chembl/activity/CHEMBL_ACT_1049884	Retinoid X receptor alpha	http://rdf.ebi.ac.uk/terms/chembl#SingleProtein	http://rdf.ebi.ac.uk/resource/chembl/target/CHEMBL2061	Retinoic acid receptor RXR-alpha (Homo sapiens)	http://www.conceptwiki.org/concept/34e4f32c-68e8-44ad-a7ec-c56b71769fb6	Homo sapiens	http://rdf.ebi.ac.uk/resource/chembl/assay/CHEMBL798929		Binding affinity against Retinoic acid receptor RXR-alpha was determined in vitro by using [3H]9-cis-RA as radioligand	CCOC1=C(C=C(C=C1/C(=C\C=C\C(=C\C(=O)O)\C)/C)C(C)C)C(C)C	InChI=1S/C23H32O3/c1-8-26-23-20(16(4)5)13-19(15(2)3)14-21(23)18(7)11-9-10-17(6)12-22(24)25/h9-16H,8H2,1-7H3,(H,24,25)/b10-9+,17-12+,18-11-	(2E,4E,6Z)-7-[2-ethoxy-3,5-di(propan-2-yl)phenyl]-3-methylocta-2,4,6-trienoic acid	http://rdf.ebi.ac.uk/resource/chembl/molecule/CHEMBL88740	Ki	=	2	nM		8.7	http://identifiers.org/pubmed/12801232
http://rdf.ebi.ac.uk/resource/chembl/activity/CHEMBL_ACT_1049885	Retinoid X receptor alpha	http://rdf.ebi.ac.uk/terms/chembl#SingleProtein	http://rdf.ebi.ac.uk/resource/chembl/target/CHEMBL2061	Retinoic acid receptor RXR-alpha (Homo sapiens)	http://www.conceptwiki.org/concept/34e4f32c-68e8-44ad-a7ec-c56b71769fb6	Homo sapiens	http://rdf.ebi.ac.uk/resource/chembl/assay/CHEMBL797913		Agonistic efficacy against Retinoic acid receptor RXR-alpha was determined in vitro	CCOC1=C(C=C(C=C1/C(=C\C=C\C(=C\C(=O)O)\C)/C)C(C)C)C(C)C	InChI=1S/C23H32O3/c1-8-26-23-20(16(4)5)13-19(15(2)3)14-21(23)18(7)11-9-10-17(6)12-22(24)25/h9-16H,8H2,1-7H3,(H,24,25)/b10-9+,17-12+,18-11-	(2E,4E,6Z)-7-[2-ethoxy-3,5-di(propan-2-yl)phenyl]-3-methylocta-2,4,6-trienoic acid	http://rdf.ebi.ac.uk/resource/chembl/molecule/CHEMBL88740	Efficacy	=	58				http://identifiers.org/pubmed/12801232
http://rdf.ebi.ac.uk/resource/chembl/activity/CHEMBL_ACT_1049886	Retinoid X receptor alpha	http://rdf.ebi.ac.uk/terms/chembl#SingleProtein	http://rdf.ebi.ac.uk/resource/chembl/target/CHEMBL2061	Retinoic acid receptor RXR-alpha (Homo sapiens)	http://www.conceptwiki.org/concept/34e4f32c-68e8-44ad-a7ec-c56b71769fb6	Homo sapiens	http://rdf.ebi.ac.uk/resource/chembl/assay/CHEMBL800545	Homo sapiens	Inhibition of Retinoic acid receptor RXR-alpha agonist activity in vitro	CCOC1=C(C=C(C=C1/C(=C\C=C\C(=C\C(=O)O)\C)/C)C(C)C)C(C)C	InChI=1S/C23H32O3/c1-8-26-23-20(16(4)5)13-19(15(2)3)14-21(23)18(7)11-9-10-17(6)12-22(24)25/h9-16H,8H2,1-7H3,(H,24,25)/b10-9+,17-12+,18-11-	(2E,4E,6Z)-7-[2-ethoxy-3,5-di(propan-2-yl)phenyl]-3-methylocta-2,4,6-trienoic acid	http://rdf.ebi.ac.uk/resource/chembl/molecule/CHEMBL88740	EC50	=	2	nM		8.7	http://identifiers.org/pubmed/12801232
http://rdf.ebi.ac.uk/resource/chembl/activity/CHEMBL_ACT_1049887	Retinoid X receptor alpha	http://rdf.ebi.ac.uk/terms/chembl#SingleProtein	http://rdf.ebi.ac.uk/resource/chembl/target/CHEMBL2061	Retinoic acid receptor RXR-alpha (Homo sapiens)	http://www.conceptwiki.org/concept/34e4f32c-68e8-44ad-a7ec-c56b71769fb6	Homo sapiens	http://rdf.ebi.ac.uk/resource/chembl/assay/CHEMBL797915		Antagonistic efficacy against Retinoic acid receptor RXR-alpha was determined in vitro	CCOC1=C(C=C(C=C1/C(=C\C=C\C(=C\C(=O)O)\C)/C)C(C)C)C(C)C	InChI=1S/C23H32O3/c1-8-26-23-20(16(4)5)13-19(15(2)3)14-21(23)18(7)11-9-10-17(6)12-22(24)25/h9-16H,8H2,1-7H3,(H,24,25)/b10-9+,17-12+,18-11-	(2E,4E,6Z)-7-[2-ethoxy-3,5-di(propan-2-yl)phenyl]-3-methylocta-2,4,6-trienoic acid	http://rdf.ebi.ac.uk/resource/chembl/molecule/CHEMBL88740	Efficacy	=	7				http://identifiers.org/pubmed/12801232
http://rdf.ebi.ac.uk/resource/chembl/activity/CHEMBL_ACT_1049889	RXR alpha/PPAR gamma	http://rdf.ebi.ac.uk/terms/chembl#ProteinComplex	http://rdf.ebi.ac.uk/resource/chembl/target/CHEMBL2111394	Peroxisome proliferator-activated receptor gamma (Homo sapiens)	http://www.conceptwiki.org/concept/102115aa-3127-492c-8f4d-6f93e6b1c0af	Homo sapiens	http://rdf.ebi.ac.uk/resource/chembl/assay/CHEMBL658488	Cercopithecidae	Synergistic efficacy against RXR:PPAR-gamma heterodimer was determined in vitro	CCOC1=C(C=C(C=C1/C(=C\C=C\C(=C\C(=O)O)\C)/C)C(C)C)C(C)C	InChI=1S/C23H32O3/c1-8-26-23-20(16(4)5)13-19(15(2)3)14-21(23)18(7)11-9-10-17(6)12-22(24)25/h9-16H,8H2,1-7H3,(H,24,25)/b10-9+,17-12+,18-11-	(2E,4E,6Z)-7-[2-ethoxy-3,5-di(propan-2-yl)phenyl]-3-methylocta-2,4,6-trienoic acid	http://rdf.ebi.ac.uk/resource/chembl/molecule/CHEMBL88740	Efficacy	=	146				http://identifiers.org/pubmed/12801232
http://rdf.ebi.ac.uk/resource/chembl/activity/CHEMBL_ACT_1049890	RXR alpha/PPAR gamma	http://rdf.ebi.ac.uk/terms/chembl#ProteinComplex	http://rdf.ebi.ac.uk/resource/chembl/target/CHEMBL2111394	Peroxisome proliferator-activated receptor gamma (Homo sapiens)	http://www.conceptwiki.org/concept/102115aa-3127-492c-8f4d-6f93e6b1c0af	Homo sapiens	http://rdf.ebi.ac.uk/resource/chembl/assay/CHEMBL651610	Cercopithecidae	Transcriptional activity against RXR:PPAR-gamma synergy was determined in vitro	CCOC1=C(C=C(C=C1/C(=C\C=C\C(=C\C(=O)O)\C)/C)C(C)C)C(C)C	InChI=1S/C23H32O3/c1-8-26-23-20(16(4)5)13-19(15(2)3)14-21(23)18(7)11-9-10-17(6)12-22(24)25/h9-16H,8H2,1-7H3,(H,24,25)/b10-9+,17-12+,18-11-	(2E,4E,6Z)-7-[2-ethoxy-3,5-di(propan-2-yl)phenyl]-3-methylocta-2,4,6-trienoic acid	http://rdf.ebi.ac.uk/resource/chembl/molecule/CHEMBL88740	EC50	=	1	nM		9	http://identifiers.org/pubmed/12801232
http://rdf.ebi.ac.uk/resource/chembl/activity/CHEMBL_ACT_1050272	Retinoid X receptor alpha	http://rdf.ebi.ac.uk/terms/chembl#SingleProtein	http://rdf.ebi.ac.uk/resource/chembl/target/CHEMBL2061	Retinoic acid receptor RXR-alpha (Homo sapiens)	http://www.conceptwiki.org/concept/34e4f32c-68e8-44ad-a7ec-c56b71769fb6	Homo sapiens	http://rdf.ebi.ac.uk/resource/chembl/assay/CHEMBL800657	Cercopithecidae	Agonistic efficacy in CV-1 cells (LGD1069 was used as reference)	CCCCOC1=C(C=C(C=C1C(C)C)C(C)C)C2=C3C=C(NC3=CC=C2)/C(=C/C(=O)O)/C	InChI=1S/C28H35NO3/c1-7-8-12-32-28-22(18(4)5)14-20(17(2)3)15-24(28)21-10-9-11-25-23(21)16-26(29-25)19(6)13-27(30)31/h9-11,13-18,29H,7-8,12H2,1-6H3,(H,30,31)/b19-13+	(2E)-3-{4-[2-butoxy-3,5-di(propan-2-yl)phenyl]-1H-indol-2-yl}but-2-enoic acid	http://rdf.ebi.ac.uk/resource/chembl/molecule/CHEMBL93128	Efficacy	=	0.51	%			http://identifiers.org/pubmed/15125928
http://rdf.ebi.ac.uk/resource/chembl/activity/CHEMBL_ACT_1050274	Retinoid X receptor alpha	http://rdf.ebi.ac.uk/terms/chembl#SingleProtein	http://rdf.ebi.ac.uk/resource/chembl/target/CHEMBL2061	Retinoic acid receptor RXR-alpha (Homo sapiens)	http://www.conceptwiki.org/concept/34e4f32c-68e8-44ad-a7ec-c56b71769fb6	Homo sapiens	http://rdf.ebi.ac.uk/resource/chembl/assay/CHEMBL800658	Cercopithecidae	Antagonistic efficacy in CV-1 cells (LGD1069 was used as reference)	CCCCOC1=C(C=C(C=C1C(C)C)C(C)C)C2=C3C=C(NC3=CC=C2)/C(=C/C(=O)O)/C	InChI=1S/C28H35NO3/c1-7-8-12-32-28-22(18(4)5)14-20(17(2)3)15-24(28)21-10-9-11-25-23(21)16-26(29-25)19(6)13-27(30)31/h9-11,13-18,29H,7-8,12H2,1-6H3,(H,30,31)/b19-13+	(2E)-3-{4-[2-butoxy-3,5-di(propan-2-yl)phenyl]-1H-indol-2-yl}but-2-enoic acid	http://rdf.ebi.ac.uk/resource/chembl/molecule/CHEMBL93128	Efficacy	=	64	%			http://identifiers.org/pubmed/15125928
http://rdf.ebi.ac.uk/resource/chembl/activity/CHEMBL_ACT_1050275	Retinoid X receptor alpha	http://rdf.ebi.ac.uk/terms/chembl#SingleProtein	http://rdf.ebi.ac.uk/resource/chembl/target/CHEMBL2061	Retinoic acid receptor RXR-alpha (Homo sapiens)	http://www.conceptwiki.org/concept/34e4f32c-68e8-44ad-a7ec-c56b71769fb6	Homo sapiens	http://rdf.ebi.ac.uk/resource/chembl/assay/CHEMBL800656	Cercopithecidae	Effective concentration for antagonistic activity against RXR-alpha expressed in CV-1 cells	CCCCOC1=C(C=C(C=C1C(C)C)C(C)C)C2=C3C=C(NC3=CC=C2)/C(=C/C(=O)O)/C	InChI=1S/C28H35NO3/c1-7-8-12-32-28-22(18(4)5)14-20(17(2)3)15-24(28)21-10-9-11-25-23(21)16-26(29-25)19(6)13-27(30)31/h9-11,13-18,29H,7-8,12H2,1-6H3,(H,30,31)/b19-13+	(2E)-3-{4-[2-butoxy-3,5-di(propan-2-yl)phenyl]-1H-indol-2-yl}but-2-enoic acid	http://rdf.ebi.ac.uk/resource/chembl/molecule/CHEMBL93128	EC50	=	3976.3	nM		5.4	http://identifiers.org/pubmed/15125928
http://rdf.ebi.ac.uk/resource/chembl/activity/CHEMBL_ACT_1051103	Retinoid X receptor alpha	http://rdf.ebi.ac.uk/terms/chembl#SingleProtein	http://rdf.ebi.ac.uk/resource/chembl/target/CHEMBL2061	Retinoic acid receptor RXR-alpha (Homo sapiens)	http://www.conceptwiki.org/concept/34e4f32c-68e8-44ad-a7ec-c56b71769fb6	Homo sapiens	http://rdf.ebi.ac.uk/resource/chembl/assay/CHEMBL798929		Binding affinity against Retinoic acid receptor RXR-alpha was determined in vitro by using [3H]9-cis-RA as radioligand	CCC(C)(C)C1=CC(=C(C(=C1)C(C)(C)CC)OCC)/C(=C\C=C\C(=C\C(=O)O)\C)/C	InChI=1S/C27H40O3/c1-10-26(6,7)21-17-22(20(5)15-13-14-19(4)16-24(28)29)25(30-12-3)23(18-21)27(8,9)11-2/h13-18H,10-12H2,1-9H3,(H,28,29)/b14-13+,19-16+,20-15-	(2E,4E,6Z)-7-[2-ethoxy-3,5-bis(2-methylbutan-2-yl)phenyl]-3-methylocta-2,4,6-trienoic acid	http://rdf.ebi.ac.uk/resource/chembl/molecule/CHEMBL315986	Ki	=	2	nM		8.7	http://identifiers.org/pubmed/12801232
http://rdf.ebi.ac.uk/resource/chembl/activity/CHEMBL_ACT_1051104	Retinoid X receptor alpha	http://rdf.ebi.ac.uk/terms/chembl#SingleProtein	http://rdf.ebi.ac.uk/resource/chembl/target/CHEMBL2061	Retinoic acid receptor RXR-alpha (Homo sapiens)	http://www.conceptwiki.org/concept/34e4f32c-68e8-44ad-a7ec-c56b71769fb6	Homo sapiens	http://rdf.ebi.ac.uk/resource/chembl/assay/CHEMBL797913		Agonistic efficacy against Retinoic acid receptor RXR-alpha was determined in vitro	CCC(C)(C)C1=CC(=C(C(=C1)C(C)(C)CC)OCC)/C(=C\C=C\C(=C\C(=O)O)\C)/C	InChI=1S/C27H40O3/c1-10-26(6,7)21-17-22(20(5)15-13-14-19(4)16-24(28)29)25(30-12-3)23(18-21)27(8,9)11-2/h13-18H,10-12H2,1-9H3,(H,28,29)/b14-13+,19-16+,20-15-	(2E,4E,6Z)-7-[2-ethoxy-3,5-bis(2-methylbutan-2-yl)phenyl]-3-methylocta-2,4,6-trienoic acid	http://rdf.ebi.ac.uk/resource/chembl/molecule/CHEMBL315986	Efficacy	=	11				http://identifiers.org/pubmed/12801232
http://rdf.ebi.ac.uk/resource/chembl/activity/CHEMBL_ACT_1051106	Retinoid X receptor alpha	http://rdf.ebi.ac.uk/terms/chembl#SingleProtein	http://rdf.ebi.ac.uk/resource/chembl/target/CHEMBL2061	Retinoic acid receptor RXR-alpha (Homo sapiens)	http://www.conceptwiki.org/concept/34e4f32c-68e8-44ad-a7ec-c56b71769fb6	Homo sapiens	http://rdf.ebi.ac.uk/resource/chembl/assay/CHEMBL797915		Antagonistic efficacy against Retinoic acid receptor RXR-alpha was determined in vitro	CCC(C)(C)C1=CC(=C(C(=C1)C(C)(C)CC)OCC)/C(=C\C=C\C(=C\C(=O)O)\C)/C	InChI=1S/C27H40O3/c1-10-26(6,7)21-17-22(20(5)15-13-14-19(4)16-24(28)29)25(30-12-3)23(18-21)27(8,9)11-2/h13-18H,10-12H2,1-9H3,(H,28,29)/b14-13+,19-16+,20-15-	(2E,4E,6Z)-7-[2-ethoxy-3,5-bis(2-methylbutan-2-yl)phenyl]-3-methylocta-2,4,6-trienoic acid	http://rdf.ebi.ac.uk/resource/chembl/molecule/CHEMBL315986	Efficacy	=	72				http://identifiers.org/pubmed/12801232
http://rdf.ebi.ac.uk/resource/chembl/activity/CHEMBL_ACT_1051107	Retinoid X receptor alpha	http://rdf.ebi.ac.uk/terms/chembl#SingleProtein	http://rdf.ebi.ac.uk/resource/chembl/target/CHEMBL2061	Retinoic acid receptor RXR-alpha (Homo sapiens)	http://www.conceptwiki.org/concept/34e4f32c-68e8-44ad-a7ec-c56b71769fb6	Homo sapiens	http://rdf.ebi.ac.uk/resource/chembl/assay/CHEMBL872989		Inhibitory activity against Retinoic acid receptor RXR-alpha antagonist was determined in vitro	CCC(C)(C)C1=CC(=C(C(=C1)C(C)(C)CC)OCC)/C(=C\C=C\C(=C\C(=O)O)\C)/C	InChI=1S/C27H40O3/c1-10-26(6,7)21-17-22(20(5)15-13-14-19(4)16-24(28)29)25(30-12-3)23(18-21)27(8,9)11-2/h13-18H,10-12H2,1-9H3,(H,28,29)/b14-13+,19-16+,20-15-	(2E,4E,6Z)-7-[2-ethoxy-3,5-bis(2-methylbutan-2-yl)phenyl]-3-methylocta-2,4,6-trienoic acid	http://rdf.ebi.ac.uk/resource/chembl/molecule/CHEMBL315986	IC50	=	17	nM		7.77	http://identifiers.org/pubmed/12801232
http://rdf.ebi.ac.uk/resource/chembl/activity/CHEMBL_ACT_1051108	RXR alpha/PPAR gamma	http://rdf.ebi.ac.uk/terms/chembl#ProteinComplex	http://rdf.ebi.ac.uk/resource/chembl/target/CHEMBL2111394	Peroxisome proliferator-activated receptor gamma (Homo sapiens)	http://www.conceptwiki.org/concept/102115aa-3127-492c-8f4d-6f93e6b1c0af	Homo sapiens	http://rdf.ebi.ac.uk/resource/chembl/assay/CHEMBL658488	Cercopithecidae	Synergistic efficacy against RXR:PPAR-gamma heterodimer was determined in vitro	CCC(C)(C)C1=CC(=C(C(=C1)C(C)(C)CC)OCC)/C(=C\C=C\C(=C\C(=O)O)\C)/C	InChI=1S/C27H40O3/c1-10-26(6,7)21-17-22(20(5)15-13-14-19(4)16-24(28)29)25(30-12-3)23(18-21)27(8,9)11-2/h13-18H,10-12H2,1-9H3,(H,28,29)/b14-13+,19-16+,20-15-	(2E,4E,6Z)-7-[2-ethoxy-3,5-bis(2-methylbutan-2-yl)phenyl]-3-methylocta-2,4,6-trienoic acid	http://rdf.ebi.ac.uk/resource/chembl/molecule/CHEMBL315986	Efficacy	=	129				http://identifiers.org/pubmed/12801232
http://rdf.ebi.ac.uk/resource/chembl/activity/CHEMBL_ACT_1051109	RXR alpha/PPAR gamma	http://rdf.ebi.ac.uk/terms/chembl#ProteinComplex	http://rdf.ebi.ac.uk/resource/chembl/target/CHEMBL2111394	Peroxisome proliferator-activated receptor gamma (Homo sapiens)	http://www.conceptwiki.org/concept/102115aa-3127-492c-8f4d-6f93e6b1c0af	Homo sapiens	http://rdf.ebi.ac.uk/resource/chembl/assay/CHEMBL651610	Cercopithecidae	Transcriptional activity against RXR:PPAR-gamma synergy was determined in vitro	CCC(C)(C)C1=CC(=C(C(=C1)C(C)(C)CC)OCC)/C(=C\C=C\C(=C\C(=O)O)\C)/C	InChI=1S/C27H40O3/c1-10-26(6,7)21-17-22(20(5)15-13-14-19(4)16-24(28)29)25(30-12-3)23(18-21)27(8,9)11-2/h13-18H,10-12H2,1-9H3,(H,28,29)/b14-13+,19-16+,20-15-	(2E,4E,6Z)-7-[2-ethoxy-3,5-bis(2-methylbutan-2-yl)phenyl]-3-methylocta-2,4,6-trienoic acid	http://rdf.ebi.ac.uk/resource/chembl/molecule/CHEMBL315986	EC50	=	9	nM		8.05	http://identifiers.org/pubmed/12801232
http://rdf.ebi.ac.uk/resource/chembl/activity/CHEMBL_ACT_1052707	Retinoid X receptor alpha	http://rdf.ebi.ac.uk/terms/chembl#SingleProtein	http://rdf.ebi.ac.uk/resource/chembl/target/CHEMBL2061	Retinoic acid receptor RXR-alpha (Homo sapiens)	http://www.conceptwiki.org/concept/34e4f32c-68e8-44ad-a7ec-c56b71769fb6	Homo sapiens	http://rdf.ebi.ac.uk/resource/chembl/assay/CHEMBL800659	Cercopithecidae	Ability to displace [3H]9-cis-RA from Retinoid X receptor alpha in CV-1 cells	C/C(=C\C(=O)O)/C=C/C=C(/C)\C1=C(C(=CC(=C1)C(C)(C)C)C(C)(C)C)OCCCF	InChI=1S/C26H37FO3/c1-18(15-23(28)29)11-9-12-19(2)21-16-20(25(3,4)5)17-22(26(6,7)8)24(21)30-14-10-13-27/h9,11-12,15-17H,10,13-14H2,1-8H3,(H,28,29)/b11-9+,18-15+,19-12-	(2E,4E,6Z)-7-[3,5-di-tert-butyl-2-(3-fluoropropoxy)phenyl]-3-methylocta-2,4,6-trienoic acid	http://rdf.ebi.ac.uk/resource/chembl/molecule/CHEMBL92243	Ki	=	2.7	nM		8.57	http://identifiers.org/pubmed/15125928
http://rdf.ebi.ac.uk/resource/chembl/activity/CHEMBL_ACT_1052708	Retinoid X receptor alpha	http://rdf.ebi.ac.uk/terms/chembl#SingleProtein	http://rdf.ebi.ac.uk/resource/chembl/target/CHEMBL2061	Retinoic acid receptor RXR-alpha (Homo sapiens)	http://www.conceptwiki.org/concept/34e4f32c-68e8-44ad-a7ec-c56b71769fb6	Homo sapiens	http://rdf.ebi.ac.uk/resource/chembl/assay/CHEMBL800657	Cercopithecidae	Agonistic efficacy in CV-1 cells (LGD1069 was used as reference)	C/C(=C\C(=O)O)/C=C/C=C(/C)\C1=C(C(=CC(=C1)C(C)(C)C)C(C)(C)C)OCCCF	InChI=1S/C26H37FO3/c1-18(15-23(28)29)11-9-12-19(2)21-16-20(25(3,4)5)17-22(26(6,7)8)24(21)30-14-10-13-27/h9,11-12,15-17H,10,13-14H2,1-8H3,(H,28,29)/b11-9+,18-15+,19-12-	(2E,4E,6Z)-7-[3,5-di-tert-butyl-2-(3-fluoropropoxy)phenyl]-3-methylocta-2,4,6-trienoic acid	http://rdf.ebi.ac.uk/resource/chembl/molecule/CHEMBL92243	Efficacy	=	4	%			http://identifiers.org/pubmed/15125928
http://rdf.ebi.ac.uk/resource/chembl/activity/CHEMBL_ACT_1052710	Retinoid X receptor alpha	http://rdf.ebi.ac.uk/terms/chembl#SingleProtein	http://rdf.ebi.ac.uk/resource/chembl/target/CHEMBL2061	Retinoic acid receptor RXR-alpha (Homo sapiens)	http://www.conceptwiki.org/concept/34e4f32c-68e8-44ad-a7ec-c56b71769fb6	Homo sapiens	http://rdf.ebi.ac.uk/resource/chembl/assay/CHEMBL800658	Cercopithecidae	Antagonistic efficacy in CV-1 cells (LGD1069 was used as reference)	C/C(=C\C(=O)O)/C=C/C=C(/C)\C1=C(C(=CC(=C1)C(C)(C)C)C(C)(C)C)OCCCF	InChI=1S/C26H37FO3/c1-18(15-23(28)29)11-9-12-19(2)21-16-20(25(3,4)5)17-22(26(6,7)8)24(21)30-14-10-13-27/h9,11-12,15-17H,10,13-14H2,1-8H3,(H,28,29)/b11-9+,18-15+,19-12-	(2E,4E,6Z)-7-[3,5-di-tert-butyl-2-(3-fluoropropoxy)phenyl]-3-methylocta-2,4,6-trienoic acid	http://rdf.ebi.ac.uk/resource/chembl/molecule/CHEMBL92243	Efficacy	=	84	%			http://identifiers.org/pubmed/15125928
http://rdf.ebi.ac.uk/resource/chembl/activity/CHEMBL_ACT_1052711	Retinoid X receptor alpha	http://rdf.ebi.ac.uk/terms/chembl#SingleProtein	http://rdf.ebi.ac.uk/resource/chembl/target/CHEMBL2061	Retinoic acid receptor RXR-alpha (Homo sapiens)	http://www.conceptwiki.org/concept/34e4f32c-68e8-44ad-a7ec-c56b71769fb6	Homo sapiens	http://rdf.ebi.ac.uk/resource/chembl/assay/CHEMBL800656	Cercopithecidae	Effective concentration for antagonistic activity against RXR-alpha expressed in CV-1 cells	C/C(=C\C(=O)O)/C=C/C=C(/C)\C1=C(C(=CC(=C1)C(C)(C)C)C(C)(C)C)OCCCF	InChI=1S/C26H37FO3/c1-18(15-23(28)29)11-9-12-19(2)21-16-20(25(3,4)5)17-22(26(6,7)8)24(21)30-14-10-13-27/h9,11-12,15-17H,10,13-14H2,1-8H3,(H,28,29)/b11-9+,18-15+,19-12-	(2E,4E,6Z)-7-[3,5-di-tert-butyl-2-(3-fluoropropoxy)phenyl]-3-methylocta-2,4,6-trienoic acid	http://rdf.ebi.ac.uk/resource/chembl/molecule/CHEMBL92243	EC50	=	6.4	nM		8.19	http://identifiers.org/pubmed/15125928
http://rdf.ebi.ac.uk/resource/chembl/activity/CHEMBL_ACT_1053451	Retinoid X receptor alpha	http://rdf.ebi.ac.uk/terms/chembl#SingleProtein	http://rdf.ebi.ac.uk/resource/chembl/target/CHEMBL2061	Retinoic acid receptor RXR-alpha (Homo sapiens)	http://www.conceptwiki.org/concept/34e4f32c-68e8-44ad-a7ec-c56b71769fb6	Homo sapiens	http://rdf.ebi.ac.uk/resource/chembl/assay/CHEMBL798929		Binding affinity against Retinoic acid receptor RXR-alpha was determined in vitro by using [3H]9-cis-RA as radioligand	CC1=CC2=C(C=C1C3(CC3)C4=NC=C(C=C4)C(=O)O)C(CCC2(C)C)(C)C	InChI=1S/C24H29NO2/c1-15-12-18-19(23(4,5)9-8-22(18,2)3)13-17(15)24(10-11-24)20-7-6-16(14-25-20)21(26)27/h6-7,12-14H,8-11H2,1-5H3,(H,26,27)	6-[1-(3,5,5,8,8-pentamethyl-5,6,7,8-tetrahydro-naphthalen-2-yl)-cyclopropyl]-nicotinic acid	http://rdf.ebi.ac.uk/resource/chembl/molecule/CHEMBL288436	Ki	=	18	nM		7.74	http://identifiers.org/pubmed/12801232
http://rdf.ebi.ac.uk/resource/chembl/activity/CHEMBL_ACT_1053452	Retinoid X receptor alpha	http://rdf.ebi.ac.uk/terms/chembl#SingleProtein	http://rdf.ebi.ac.uk/resource/chembl/target/CHEMBL2061	Retinoic acid receptor RXR-alpha (Homo sapiens)	http://www.conceptwiki.org/concept/34e4f32c-68e8-44ad-a7ec-c56b71769fb6	Homo sapiens	http://rdf.ebi.ac.uk/resource/chembl/assay/CHEMBL797913		Agonistic efficacy against Retinoic acid receptor RXR-alpha was determined in vitro	CC1=CC2=C(C=C1C3(CC3)C4=NC=C(C=C4)C(=O)O)C(CCC2(C)C)(C)C	InChI=1S/C24H29NO2/c1-15-12-18-19(23(4,5)9-8-22(18,2)3)13-17(15)24(10-11-24)20-7-6-16(14-25-20)21(26)27/h6-7,12-14H,8-11H2,1-5H3,(H,26,27)	6-[1-(3,5,5,8,8-pentamethyl-5,6,7,8-tetrahydro-naphthalen-2-yl)-cyclopropyl]-nicotinic acid	http://rdf.ebi.ac.uk/resource/chembl/molecule/CHEMBL288436	Efficacy	=	70				http://identifiers.org/pubmed/12801232
http://rdf.ebi.ac.uk/resource/chembl/activity/CHEMBL_ACT_1053453	Retinoid X receptor alpha	http://rdf.ebi.ac.uk/terms/chembl#SingleProtein	http://rdf.ebi.ac.uk/resource/chembl/target/CHEMBL2061	Retinoic acid receptor RXR-alpha (Homo sapiens)	http://www.conceptwiki.org/concept/34e4f32c-68e8-44ad-a7ec-c56b71769fb6	Homo sapiens	http://rdf.ebi.ac.uk/resource/chembl/assay/CHEMBL800545	Homo sapiens	Inhibition of Retinoic acid receptor RXR-alpha agonist activity in vitro	CC1=CC2=C(C=C1C3(CC3)C4=NC=C(C=C4)C(=O)O)C(CCC2(C)C)(C)C	InChI=1S/C24H29NO2/c1-15-12-18-19(23(4,5)9-8-22(18,2)3)13-17(15)24(10-11-24)20-7-6-16(14-25-20)21(26)27/h6-7,12-14H,8-11H2,1-5H3,(H,26,27)	6-[1-(3,5,5,8,8-pentamethyl-5,6,7,8-tetrahydro-naphthalen-2-yl)-cyclopropyl]-nicotinic acid	http://rdf.ebi.ac.uk/resource/chembl/molecule/CHEMBL288436	EC50	=	11	nM		7.96	http://identifiers.org/pubmed/12801232
http://rdf.ebi.ac.uk/resource/chembl/activity/CHEMBL_ACT_1053454	Retinoid X receptor alpha	http://rdf.ebi.ac.uk/terms/chembl#SingleProtein	http://rdf.ebi.ac.uk/resource/chembl/target/CHEMBL2061	Retinoic acid receptor RXR-alpha (Homo sapiens)	http://www.conceptwiki.org/concept/34e4f32c-68e8-44ad-a7ec-c56b71769fb6	Homo sapiens	http://rdf.ebi.ac.uk/resource/chembl/assay/CHEMBL797915		Antagonistic efficacy against Retinoic acid receptor RXR-alpha was determined in vitro	CC1=CC2=C(C=C1C3(CC3)C4=NC=C(C=C4)C(=O)O)C(CCC2(C)C)(C)C	InChI=1S/C24H29NO2/c1-15-12-18-19(23(4,5)9-8-22(18,2)3)13-17(15)24(10-11-24)20-7-6-16(14-25-20)21(26)27/h6-7,12-14H,8-11H2,1-5H3,(H,26,27)	6-[1-(3,5,5,8,8-pentamethyl-5,6,7,8-tetrahydro-naphthalen-2-yl)-cyclopropyl]-nicotinic acid	http://rdf.ebi.ac.uk/resource/chembl/molecule/CHEMBL288436	Efficacy	=	12				http://identifiers.org/pubmed/12801232
http://rdf.ebi.ac.uk/resource/chembl/activity/CHEMBL_ACT_1053456	RXR alpha/PPAR gamma	http://rdf.ebi.ac.uk/terms/chembl#ProteinComplex	http://rdf.ebi.ac.uk/resource/chembl/target/CHEMBL2111394	Peroxisome proliferator-activated receptor gamma (Homo sapiens)	http://www.conceptwiki.org/concept/102115aa-3127-492c-8f4d-6f93e6b1c0af	Homo sapiens	http://rdf.ebi.ac.uk/resource/chembl/assay/CHEMBL658488	Cercopithecidae	Synergistic efficacy against RXR:PPAR-gamma heterodimer was determined in vitro	CC1=CC2=C(C=C1C3(CC3)C4=NC=C(C=C4)C(=O)O)C(CCC2(C)C)(C)C	InChI=1S/C24H29NO2/c1-15-12-18-19(23(4,5)9-8-22(18,2)3)13-17(15)24(10-11-24)20-7-6-16(14-25-20)21(26)27/h6-7,12-14H,8-11H2,1-5H3,(H,26,27)	6-[1-(3,5,5,8,8-pentamethyl-5,6,7,8-tetrahydro-naphthalen-2-yl)-cyclopropyl]-nicotinic acid	http://rdf.ebi.ac.uk/resource/chembl/molecule/CHEMBL288436	Efficacy	=	166				http://identifiers.org/pubmed/12801232
http://rdf.ebi.ac.uk/resource/chembl/activity/CHEMBL_ACT_1053457	RXR alpha/PPAR gamma	http://rdf.ebi.ac.uk/terms/chembl#ProteinComplex	http://rdf.ebi.ac.uk/resource/chembl/target/CHEMBL2111394	Peroxisome proliferator-activated receptor gamma (Homo sapiens)	http://www.conceptwiki.org/concept/102115aa-3127-492c-8f4d-6f93e6b1c0af	Homo sapiens	http://rdf.ebi.ac.uk/resource/chembl/assay/CHEMBL651610	Cercopithecidae	Transcriptional activity against RXR:PPAR-gamma synergy was determined in vitro	CC1=CC2=C(C=C1C3(CC3)C4=NC=C(C=C4)C(=O)O)C(CCC2(C)C)(C)C	InChI=1S/C24H29NO2/c1-15-12-18-19(23(4,5)9-8-22(18,2)3)13-17(15)24(10-11-24)20-7-6-16(14-25-20)21(26)27/h6-7,12-14H,8-11H2,1-5H3,(H,26,27)	6-[1-(3,5,5,8,8-pentamethyl-5,6,7,8-tetrahydro-naphthalen-2-yl)-cyclopropyl]-nicotinic acid	http://rdf.ebi.ac.uk/resource/chembl/molecule/CHEMBL288436	EC50	=	38	nM		7.42	http://identifiers.org/pubmed/12801232
http://rdf.ebi.ac.uk/resource/chembl/activity/CHEMBL_ACT_1053789	Retinoid X receptor alpha	http://rdf.ebi.ac.uk/terms/chembl#SingleProtein	http://rdf.ebi.ac.uk/resource/chembl/target/CHEMBL2061	Retinoic acid receptor RXR-alpha (Homo sapiens)	http://www.conceptwiki.org/concept/34e4f32c-68e8-44ad-a7ec-c56b71769fb6	Homo sapiens	http://rdf.ebi.ac.uk/resource/chembl/assay/CHEMBL800659	Cercopithecidae	Ability to displace [3H]9-cis-RA from Retinoid X receptor alpha in CV-1 cells	CCCCOC1=C(C=C(C=C1C(C)(C)C)C(C)(C)C)C2=CNC3=C2C=C(C=C3)/C(=C/C(=O)O)/C	InChI=1S/C30H39NO3/c1-9-10-13-34-28-23(16-21(29(3,4)5)17-25(28)30(6,7)8)24-18-31-26-12-11-20(15-22(24)26)19(2)14-27(32)33/h11-12,14-18,31H,9-10,13H2,1-8H3,(H,32,33)/b19-14+	(2E)-3-[3-(2-butoxy-3,5-di-tert-butylphenyl)-1H-indol-5-yl]but-2-enoic acid	http://rdf.ebi.ac.uk/resource/chembl/molecule/CHEMBL93246	Ki	=	3.2	nM		8.49	http://identifiers.org/pubmed/15125928
http://rdf.ebi.ac.uk/resource/chembl/activity/CHEMBL_ACT_1053790	Retinoid X receptor alpha	http://rdf.ebi.ac.uk/terms/chembl#SingleProtein	http://rdf.ebi.ac.uk/resource/chembl/target/CHEMBL2061	Retinoic acid receptor RXR-alpha (Homo sapiens)	http://www.conceptwiki.org/concept/34e4f32c-68e8-44ad-a7ec-c56b71769fb6	Homo sapiens	http://rdf.ebi.ac.uk/resource/chembl/assay/CHEMBL800657	Cercopithecidae	Agonistic efficacy in CV-1 cells (LGD1069 was used as reference)	CCCCOC1=C(C=C(C=C1C(C)(C)C)C(C)(C)C)C2=CNC3=C2C=C(C=C3)/C(=C/C(=O)O)/C	InChI=1S/C30H39NO3/c1-9-10-13-34-28-23(16-21(29(3,4)5)17-25(28)30(6,7)8)24-18-31-26-12-11-20(15-22(24)26)19(2)14-27(32)33/h11-12,14-18,31H,9-10,13H2,1-8H3,(H,32,33)/b19-14+	(2E)-3-[3-(2-butoxy-3,5-di-tert-butylphenyl)-1H-indol-5-yl]but-2-enoic acid	http://rdf.ebi.ac.uk/resource/chembl/molecule/CHEMBL93246	Efficacy	=	1	%			http://identifiers.org/pubmed/15125928
http://rdf.ebi.ac.uk/resource/chembl/activity/CHEMBL_ACT_1053792	Retinoid X receptor alpha	http://rdf.ebi.ac.uk/terms/chembl#SingleProtein	http://rdf.ebi.ac.uk/resource/chembl/target/CHEMBL2061	Retinoic acid receptor RXR-alpha (Homo sapiens)	http://www.conceptwiki.org/concept/34e4f32c-68e8-44ad-a7ec-c56b71769fb6	Homo sapiens	http://rdf.ebi.ac.uk/resource/chembl/assay/CHEMBL800658	Cercopithecidae	Antagonistic efficacy in CV-1 cells (LGD1069 was used as reference)	CCCCOC1=C(C=C(C=C1C(C)(C)C)C(C)(C)C)C2=CNC3=C2C=C(C=C3)/C(=C/C(=O)O)/C	InChI=1S/C30H39NO3/c1-9-10-13-34-28-23(16-21(29(3,4)5)17-25(28)30(6,7)8)24-18-31-26-12-11-20(15-22(24)26)19(2)14-27(32)33/h11-12,14-18,31H,9-10,13H2,1-8H3,(H,32,33)/b19-14+	(2E)-3-[3-(2-butoxy-3,5-di-tert-butylphenyl)-1H-indol-5-yl]but-2-enoic acid	http://rdf.ebi.ac.uk/resource/chembl/molecule/CHEMBL93246	Efficacy	=	93	%			http://identifiers.org/pubmed/15125928
http://rdf.ebi.ac.uk/resource/chembl/activity/CHEMBL_ACT_1053793	Retinoid X receptor alpha	http://rdf.ebi.ac.uk/terms/chembl#SingleProtein	http://rdf.ebi.ac.uk/resource/chembl/target/CHEMBL2061	Retinoic acid receptor RXR-alpha (Homo sapiens)	http://www.conceptwiki.org/concept/34e4f32c-68e8-44ad-a7ec-c56b71769fb6	Homo sapiens	http://rdf.ebi.ac.uk/resource/chembl/assay/CHEMBL800656	Cercopithecidae	Effective concentration for antagonistic activity against RXR-alpha expressed in CV-1 cells	CCCCOC1=C(C=C(C=C1C(C)(C)C)C(C)(C)C)C2=CNC3=C2C=C(C=C3)/C(=C/C(=O)O)/C	InChI=1S/C30H39NO3/c1-9-10-13-34-28-23(16-21(29(3,4)5)17-25(28)30(6,7)8)24-18-31-26-12-11-20(15-22(24)26)19(2)14-27(32)33/h11-12,14-18,31H,9-10,13H2,1-8H3,(H,32,33)/b19-14+	(2E)-3-[3-(2-butoxy-3,5-di-tert-butylphenyl)-1H-indol-5-yl]but-2-enoic acid	http://rdf.ebi.ac.uk/resource/chembl/molecule/CHEMBL93246	EC50	=	26.4	nM		7.58	http://identifiers.org/pubmed/15125928
http://rdf.ebi.ac.uk/resource/chembl/activity/CHEMBL_ACT_1053798	Retinoid X receptor alpha	http://rdf.ebi.ac.uk/terms/chembl#SingleProtein	http://rdf.ebi.ac.uk/resource/chembl/target/CHEMBL2061	Retinoic acid receptor RXR-alpha (Homo sapiens)	http://www.conceptwiki.org/concept/34e4f32c-68e8-44ad-a7ec-c56b71769fb6	Homo sapiens	http://rdf.ebi.ac.uk/resource/chembl/assay/CHEMBL800659	Cercopithecidae	Ability to displace [3H]9-cis-RA from Retinoid X receptor alpha in CV-1 cells	CCCOC1=C(C=C(C=C1C(C)(C)C)C(C)(C)C)C2=CNC3=C2C=C(C=C3)/C(=C/C(=O)O)/C	InChI=1S/C29H37NO3/c1-9-12-33-27-22(15-20(28(3,4)5)16-24(27)29(6,7)8)23-17-30-25-11-10-19(14-21(23)25)18(2)13-26(31)32/h10-11,13-17,30H,9,12H2,1-8H3,(H,31,32)/b18-13+	(2E)-3-[3-(3,5-di-tert-butyl-2-propoxyphenyl)-1H-indol-5-yl]but-2-enoic acid	http://rdf.ebi.ac.uk/resource/chembl/molecule/CHEMBL92447	Ki	=	1.6	nM		8.8	http://identifiers.org/pubmed/15125928
http://rdf.ebi.ac.uk/resource/chembl/activity/CHEMBL_ACT_1053799	Retinoid X receptor alpha	http://rdf.ebi.ac.uk/terms/chembl#SingleProtein	http://rdf.ebi.ac.uk/resource/chembl/target/CHEMBL2061	Retinoic acid receptor RXR-alpha (Homo sapiens)	http://www.conceptwiki.org/concept/34e4f32c-68e8-44ad-a7ec-c56b71769fb6	Homo sapiens	http://rdf.ebi.ac.uk/resource/chembl/assay/CHEMBL800657	Cercopithecidae	Agonistic efficacy in CV-1 cells (LGD1069 was used as reference)	CCCOC1=C(C=C(C=C1C(C)(C)C)C(C)(C)C)C2=CNC3=C2C=C(C=C3)/C(=C/C(=O)O)/C	InChI=1S/C29H37NO3/c1-9-12-33-27-22(15-20(28(3,4)5)16-24(27)29(6,7)8)23-17-30-25-11-10-19(14-21(23)25)18(2)13-26(31)32/h10-11,13-17,30H,9,12H2,1-8H3,(H,31,32)/b18-13+	(2E)-3-[3-(3,5-di-tert-butyl-2-propoxyphenyl)-1H-indol-5-yl]but-2-enoic acid	http://rdf.ebi.ac.uk/resource/chembl/molecule/CHEMBL92447	Efficacy	=	7	%			http://identifiers.org/pubmed/15125928
http://rdf.ebi.ac.uk/resource/chembl/activity/CHEMBL_ACT_1053801	Retinoid X receptor alpha	http://rdf.ebi.ac.uk/terms/chembl#SingleProtein	http://rdf.ebi.ac.uk/resource/chembl/target/CHEMBL2061	Retinoic acid receptor RXR-alpha (Homo sapiens)	http://www.conceptwiki.org/concept/34e4f32c-68e8-44ad-a7ec-c56b71769fb6	Homo sapiens	http://rdf.ebi.ac.uk/resource/chembl/assay/CHEMBL800658	Cercopithecidae	Antagonistic efficacy in CV-1 cells (LGD1069 was used as reference)	CCCOC1=C(C=C(C=C1C(C)(C)C)C(C)(C)C)C2=CNC3=C2C=C(C=C3)/C(=C/C(=O)O)/C	InChI=1S/C29H37NO3/c1-9-12-33-27-22(15-20(28(3,4)5)16-24(27)29(6,7)8)23-17-30-25-11-10-19(14-21(23)25)18(2)13-26(31)32/h10-11,13-17,30H,9,12H2,1-8H3,(H,31,32)/b18-13+	(2E)-3-[3-(3,5-di-tert-butyl-2-propoxyphenyl)-1H-indol-5-yl]but-2-enoic acid	http://rdf.ebi.ac.uk/resource/chembl/molecule/CHEMBL92447	Efficacy	=	81	%			http://identifiers.org/pubmed/15125928
http://rdf.ebi.ac.uk/resource/chembl/activity/CHEMBL_ACT_1053802	Retinoid X receptor alpha	http://rdf.ebi.ac.uk/terms/chembl#SingleProtein	http://rdf.ebi.ac.uk/resource/chembl/target/CHEMBL2061	Retinoic acid receptor RXR-alpha (Homo sapiens)	http://www.conceptwiki.org/concept/34e4f32c-68e8-44ad-a7ec-c56b71769fb6	Homo sapiens	http://rdf.ebi.ac.uk/resource/chembl/assay/CHEMBL800656	Cercopithecidae	Effective concentration for antagonistic activity against RXR-alpha expressed in CV-1 cells	CCCOC1=C(C=C(C=C1C(C)(C)C)C(C)(C)C)C2=CNC3=C2C=C(C=C3)/C(=C/C(=O)O)/C	InChI=1S/C29H37NO3/c1-9-12-33-27-22(15-20(28(3,4)5)16-24(27)29(6,7)8)23-17-30-25-11-10-19(14-21(23)25)18(2)13-26(31)32/h10-11,13-17,30H,9,12H2,1-8H3,(H,31,32)/b18-13+	(2E)-3-[3-(3,5-di-tert-butyl-2-propoxyphenyl)-1H-indol-5-yl]but-2-enoic acid	http://rdf.ebi.ac.uk/resource/chembl/molecule/CHEMBL92447	EC50	=	30.1	nM		7.52	http://identifiers.org/pubmed/15125928
http://rdf.ebi.ac.uk/resource/chembl/activity/CHEMBL_ACT_1054779	Retinoid X receptor alpha	http://rdf.ebi.ac.uk/terms/chembl#SingleProtein	http://rdf.ebi.ac.uk/resource/chembl/target/CHEMBL2061	Retinoic acid receptor RXR-alpha (Homo sapiens)	http://www.conceptwiki.org/concept/34e4f32c-68e8-44ad-a7ec-c56b71769fb6	Homo sapiens	http://rdf.ebi.ac.uk/resource/chembl/assay/CHEMBL798929		Binding affinity against Retinoic acid receptor RXR-alpha was determined in vitro by using [3H]9-cis-RA as radioligand	CC(C)C1=CC(=C(C(=C1)/C(=C\C=C\C(=C\C(=O)O)\C)/C)OCC(F)(F)F)C(C)C	InChI=1S/C23H29F3O3/c1-14(2)18-11-19(15(3)4)22(29-13-23(24,25)26)20(12-18)17(6)9-7-8-16(5)10-21(27)28/h7-12,14-15H,13H2,1-6H3,(H,27,28)/b8-7+,16-10+,17-9-	(2E,4E,6Z)-7-[3,5-di(propan-2-yl)-2-(2,2,2-trifluoroethoxy)phenyl]-3-methylocta-2,4,6-trienoic acid	http://rdf.ebi.ac.uk/resource/chembl/molecule/CHEMBL423503	Ki	=	3	nM		8.52	http://identifiers.org/pubmed/12801232
http://rdf.ebi.ac.uk/resource/chembl/activity/CHEMBL_ACT_1054780	Retinoid X receptor alpha	http://rdf.ebi.ac.uk/terms/chembl#SingleProtein	http://rdf.ebi.ac.uk/resource/chembl/target/CHEMBL2061	Retinoic acid receptor RXR-alpha (Homo sapiens)	http://www.conceptwiki.org/concept/34e4f32c-68e8-44ad-a7ec-c56b71769fb6	Homo sapiens	http://rdf.ebi.ac.uk/resource/chembl/assay/CHEMBL797913		Agonistic efficacy against Retinoic acid receptor RXR-alpha was determined in vitro	CC(C)C1=CC(=C(C(=C1)/C(=C\C=C\C(=C\C(=O)O)\C)/C)OCC(F)(F)F)C(C)C	InChI=1S/C23H29F3O3/c1-14(2)18-11-19(15(3)4)22(29-13-23(24,25)26)20(12-18)17(6)9-7-8-16(5)10-21(27)28/h7-12,14-15H,13H2,1-6H3,(H,27,28)/b8-7+,16-10+,17-9-	(2E,4E,6Z)-7-[3,5-di(propan-2-yl)-2-(2,2,2-trifluoroethoxy)phenyl]-3-methylocta-2,4,6-trienoic acid	http://rdf.ebi.ac.uk/resource/chembl/molecule/CHEMBL423503	Efficacy	=	3				http://identifiers.org/pubmed/12801232
http://rdf.ebi.ac.uk/resource/chembl/activity/CHEMBL_ACT_1054782	Retinoid X receptor alpha	http://rdf.ebi.ac.uk/terms/chembl#SingleProtein	http://rdf.ebi.ac.uk/resource/chembl/target/CHEMBL2061	Retinoic acid receptor RXR-alpha (Homo sapiens)	http://www.conceptwiki.org/concept/34e4f32c-68e8-44ad-a7ec-c56b71769fb6	Homo sapiens	http://rdf.ebi.ac.uk/resource/chembl/assay/CHEMBL797915		Antagonistic efficacy against Retinoic acid receptor RXR-alpha was determined in vitro	CC(C)C1=CC(=C(C(=C1)/C(=C\C=C\C(=C\C(=O)O)\C)/C)OCC(F)(F)F)C(C)C	InChI=1S/C23H29F3O3/c1-14(2)18-11-19(15(3)4)22(29-13-23(24,25)26)20(12-18)17(6)9-7-8-16(5)10-21(27)28/h7-12,14-15H,13H2,1-6H3,(H,27,28)/b8-7+,16-10+,17-9-	(2E,4E,6Z)-7-[3,5-di(propan-2-yl)-2-(2,2,2-trifluoroethoxy)phenyl]-3-methylocta-2,4,6-trienoic acid	http://rdf.ebi.ac.uk/resource/chembl/molecule/CHEMBL423503	Efficacy	=	87				http://identifiers.org/pubmed/12801232
http://rdf.ebi.ac.uk/resource/chembl/activity/CHEMBL_ACT_1054783	Retinoid X receptor alpha	http://rdf.ebi.ac.uk/terms/chembl#SingleProtein	http://rdf.ebi.ac.uk/resource/chembl/target/CHEMBL2061	Retinoic acid receptor RXR-alpha (Homo sapiens)	http://www.conceptwiki.org/concept/34e4f32c-68e8-44ad-a7ec-c56b71769fb6	Homo sapiens	http://rdf.ebi.ac.uk/resource/chembl/assay/CHEMBL872989		Inhibitory activity against Retinoic acid receptor RXR-alpha antagonist was determined in vitro	CC(C)C1=CC(=C(C(=C1)/C(=C\C=C\C(=C\C(=O)O)\C)/C)OCC(F)(F)F)C(C)C	InChI=1S/C23H29F3O3/c1-14(2)18-11-19(15(3)4)22(29-13-23(24,25)26)20(12-18)17(6)9-7-8-16(5)10-21(27)28/h7-12,14-15H,13H2,1-6H3,(H,27,28)/b8-7+,16-10+,17-9-	(2E,4E,6Z)-7-[3,5-di(propan-2-yl)-2-(2,2,2-trifluoroethoxy)phenyl]-3-methylocta-2,4,6-trienoic acid	http://rdf.ebi.ac.uk/resource/chembl/molecule/CHEMBL423503	IC50	=	6	nM		8.22	http://identifiers.org/pubmed/12801232
http://rdf.ebi.ac.uk/resource/chembl/activity/CHEMBL_ACT_1054784	RXR alpha/PPAR gamma	http://rdf.ebi.ac.uk/terms/chembl#ProteinComplex	http://rdf.ebi.ac.uk/resource/chembl/target/CHEMBL2111394	Peroxisome proliferator-activated receptor gamma (Homo sapiens)	http://www.conceptwiki.org/concept/102115aa-3127-492c-8f4d-6f93e6b1c0af	Homo sapiens	http://rdf.ebi.ac.uk/resource/chembl/assay/CHEMBL658488	Cercopithecidae	Synergistic efficacy against RXR:PPAR-gamma heterodimer was determined in vitro	CC(C)C1=CC(=C(C(=C1)/C(=C\C=C\C(=C\C(=O)O)\C)/C)OCC(F)(F)F)C(C)C	InChI=1S/C23H29F3O3/c1-14(2)18-11-19(15(3)4)22(29-13-23(24,25)26)20(12-18)17(6)9-7-8-16(5)10-21(27)28/h7-12,14-15H,13H2,1-6H3,(H,27,28)/b8-7+,16-10+,17-9-	(2E,4E,6Z)-7-[3,5-di(propan-2-yl)-2-(2,2,2-trifluoroethoxy)phenyl]-3-methylocta-2,4,6-trienoic acid	http://rdf.ebi.ac.uk/resource/chembl/molecule/CHEMBL423503	Efficacy	=	70				http://identifiers.org/pubmed/12801232
http://rdf.ebi.ac.uk/resource/chembl/activity/CHEMBL_ACT_1054785	RXR alpha/PPAR gamma	http://rdf.ebi.ac.uk/terms/chembl#ProteinComplex	http://rdf.ebi.ac.uk/resource/chembl/target/CHEMBL2111394	Peroxisome proliferator-activated receptor gamma (Homo sapiens)	http://www.conceptwiki.org/concept/102115aa-3127-492c-8f4d-6f93e6b1c0af	Homo sapiens	http://rdf.ebi.ac.uk/resource/chembl/assay/CHEMBL651610	Cercopithecidae	Transcriptional activity against RXR:PPAR-gamma synergy was determined in vitro	CC(C)C1=CC(=C(C(=C1)/C(=C\C=C\C(=C\C(=O)O)\C)/C)OCC(F)(F)F)C(C)C	InChI=1S/C23H29F3O3/c1-14(2)18-11-19(15(3)4)22(29-13-23(24,25)26)20(12-18)17(6)9-7-8-16(5)10-21(27)28/h7-12,14-15H,13H2,1-6H3,(H,27,28)/b8-7+,16-10+,17-9-	(2E,4E,6Z)-7-[3,5-di(propan-2-yl)-2-(2,2,2-trifluoroethoxy)phenyl]-3-methylocta-2,4,6-trienoic acid	http://rdf.ebi.ac.uk/resource/chembl/molecule/CHEMBL423503	EC50	=	3	nM		8.52	http://identifiers.org/pubmed/12801232
http://rdf.ebi.ac.uk/resource/chembl/activity/CHEMBL_ACT_1057690	Retinoid X receptor alpha	http://rdf.ebi.ac.uk/terms/chembl#SingleProtein	http://rdf.ebi.ac.uk/resource/chembl/target/CHEMBL2061	Retinoic acid receptor RXR-alpha (Homo sapiens)	http://www.conceptwiki.org/concept/34e4f32c-68e8-44ad-a7ec-c56b71769fb6	Homo sapiens	http://rdf.ebi.ac.uk/resource/chembl/assay/CHEMBL800659	Cercopithecidae	Ability to displace [3H]9-cis-RA from Retinoid X receptor alpha in CV-1 cells	CCCCOC1=C(C=C(C=C1/C(=C\C=C\C(=C\C(=O)O)\C)/C)C(C)C)C(C)C	InChI=1S/C25H36O3/c1-8-9-13-28-25-22(18(4)5)15-21(17(2)3)16-23(25)20(7)12-10-11-19(6)14-24(26)27/h10-12,14-18H,8-9,13H2,1-7H3,(H,26,27)/b11-10+,19-14+,20-12-	(2E,4E,6Z)-7-[2-butoxy-3,5-di(propan-2-yl)phenyl]-3-methylocta-2,4,6-trienoic acid	http://rdf.ebi.ac.uk/resource/chembl/molecule/CHEMBL414218	Ki	=	4	nM		8.4	http://identifiers.org/pubmed/15125928
http://rdf.ebi.ac.uk/resource/chembl/activity/CHEMBL_ACT_1057691	Retinoid X receptor alpha	http://rdf.ebi.ac.uk/terms/chembl#SingleProtein	http://rdf.ebi.ac.uk/resource/chembl/target/CHEMBL2061	Retinoic acid receptor RXR-alpha (Homo sapiens)	http://www.conceptwiki.org/concept/34e4f32c-68e8-44ad-a7ec-c56b71769fb6	Homo sapiens	http://rdf.ebi.ac.uk/resource/chembl/assay/CHEMBL800657	Cercopithecidae	Agonistic efficacy in CV-1 cells (LGD1069 was used as reference)	CCCCOC1=C(C=C(C=C1/C(=C\C=C\C(=C\C(=O)O)\C)/C)C(C)C)C(C)C	InChI=1S/C25H36O3/c1-8-9-13-28-25-22(18(4)5)15-21(17(2)3)16-23(25)20(7)12-10-11-19(6)14-24(26)27/h10-12,14-18H,8-9,13H2,1-7H3,(H,26,27)/b11-10+,19-14+,20-12-	(2E,4E,6Z)-7-[2-butoxy-3,5-di(propan-2-yl)phenyl]-3-methylocta-2,4,6-trienoic acid	http://rdf.ebi.ac.uk/resource/chembl/molecule/CHEMBL414218	Efficacy	=	2	%			http://identifiers.org/pubmed/15125928
http://rdf.ebi.ac.uk/resource/chembl/activity/CHEMBL_ACT_1057693	Retinoid X receptor alpha	http://rdf.ebi.ac.uk/terms/chembl#SingleProtein	http://rdf.ebi.ac.uk/resource/chembl/target/CHEMBL2061	Retinoic acid receptor RXR-alpha (Homo sapiens)	http://www.conceptwiki.org/concept/34e4f32c-68e8-44ad-a7ec-c56b71769fb6	Homo sapiens	http://rdf.ebi.ac.uk/resource/chembl/assay/CHEMBL800658	Cercopithecidae	Antagonistic efficacy in CV-1 cells (LGD1069 was used as reference)	CCCCOC1=C(C=C(C=C1/C(=C\C=C\C(=C\C(=O)O)\C)/C)C(C)C)C(C)C	InChI=1S/C25H36O3/c1-8-9-13-28-25-22(18(4)5)15-21(17(2)3)16-23(25)20(7)12-10-11-19(6)14-24(26)27/h10-12,14-18H,8-9,13H2,1-7H3,(H,26,27)/b11-10+,19-14+,20-12-	(2E,4E,6Z)-7-[2-butoxy-3,5-di(propan-2-yl)phenyl]-3-methylocta-2,4,6-trienoic acid	http://rdf.ebi.ac.uk/resource/chembl/molecule/CHEMBL414218	Efficacy	=	91	%			http://identifiers.org/pubmed/15125928
http://rdf.ebi.ac.uk/resource/chembl/activity/CHEMBL_ACT_1057694	Retinoid X receptor alpha	http://rdf.ebi.ac.uk/terms/chembl#SingleProtein	http://rdf.ebi.ac.uk/resource/chembl/target/CHEMBL2061	Retinoic acid receptor RXR-alpha (Homo sapiens)	http://www.conceptwiki.org/concept/34e4f32c-68e8-44ad-a7ec-c56b71769fb6	Homo sapiens	http://rdf.ebi.ac.uk/resource/chembl/assay/CHEMBL800656	Cercopithecidae	Effective concentration for antagonistic activity against RXR-alpha expressed in CV-1 cells	CCCCOC1=C(C=C(C=C1/C(=C\C=C\C(=C\C(=O)O)\C)/C)C(C)C)C(C)C	InChI=1S/C25H36O3/c1-8-9-13-28-25-22(18(4)5)15-21(17(2)3)16-23(25)20(7)12-10-11-19(6)14-24(26)27/h10-12,14-18H,8-9,13H2,1-7H3,(H,26,27)/b11-10+,19-14+,20-12-	(2E,4E,6Z)-7-[2-butoxy-3,5-di(propan-2-yl)phenyl]-3-methylocta-2,4,6-trienoic acid	http://rdf.ebi.ac.uk/resource/chembl/molecule/CHEMBL414218	EC50	=	4	nM		8.4	http://identifiers.org/pubmed/15125928
http://rdf.ebi.ac.uk/resource/chembl/activity/CHEMBL_ACT_1057699	Retinoid X receptor alpha	http://rdf.ebi.ac.uk/terms/chembl#SingleProtein	http://rdf.ebi.ac.uk/resource/chembl/target/CHEMBL2061	Retinoic acid receptor RXR-alpha (Homo sapiens)	http://www.conceptwiki.org/concept/34e4f32c-68e8-44ad-a7ec-c56b71769fb6	Homo sapiens	http://rdf.ebi.ac.uk/resource/chembl/assay/CHEMBL800659	Cercopithecidae	Ability to displace [3H]9-cis-RA from Retinoid X receptor alpha in CV-1 cells	CCOC1=C(C=C(C=C1C(C)C)C(C)C)C2=C3C=C(C=CC3=NN2)/C(=C/C(=O)O)/C	InChI=1S/C25H30N2O3/c1-7-30-25-19(15(4)5)12-18(14(2)3)13-21(25)24-20-11-17(16(6)10-23(28)29)8-9-22(20)26-27-24/h8-15H,7H2,1-6H3,(H,26,27)(H,28,29)/b16-10+	(2E)-3-{3-[2-ethoxy-3,5-di(propan-2-yl)phenyl]-2H-indazol-5-yl}but-2-enoic acid	http://rdf.ebi.ac.uk/resource/chembl/molecule/CHEMBL91979	Ki	=	69.2	nM		7.16	http://identifiers.org/pubmed/15125928
http://rdf.ebi.ac.uk/resource/chembl/activity/CHEMBL_ACT_1057700	Retinoid X receptor alpha	http://rdf.ebi.ac.uk/terms/chembl#SingleProtein	http://rdf.ebi.ac.uk/resource/chembl/target/CHEMBL2061	Retinoic acid receptor RXR-alpha (Homo sapiens)	http://www.conceptwiki.org/concept/34e4f32c-68e8-44ad-a7ec-c56b71769fb6	Homo sapiens	http://rdf.ebi.ac.uk/resource/chembl/assay/CHEMBL800657	Cercopithecidae	Agonistic efficacy in CV-1 cells (LGD1069 was used as reference)	CCOC1=C(C=C(C=C1C(C)C)C(C)C)C2=C3C=C(C=CC3=NN2)/C(=C/C(=O)O)/C	InChI=1S/C25H30N2O3/c1-7-30-25-19(15(4)5)12-18(14(2)3)13-21(25)24-20-11-17(16(6)10-23(28)29)8-9-22(20)26-27-24/h8-15H,7H2,1-6H3,(H,26,27)(H,28,29)/b16-10+	(2E)-3-{3-[2-ethoxy-3,5-di(propan-2-yl)phenyl]-2H-indazol-5-yl}but-2-enoic acid	http://rdf.ebi.ac.uk/resource/chembl/molecule/CHEMBL91979	Efficacy	=	43	%			http://identifiers.org/pubmed/15125928
http://rdf.ebi.ac.uk/resource/chembl/activity/CHEMBL_ACT_1057701	Retinoid X receptor alpha	http://rdf.ebi.ac.uk/terms/chembl#SingleProtein	http://rdf.ebi.ac.uk/resource/chembl/target/CHEMBL2061	Retinoic acid receptor RXR-alpha (Homo sapiens)	http://www.conceptwiki.org/concept/34e4f32c-68e8-44ad-a7ec-c56b71769fb6	Homo sapiens	http://rdf.ebi.ac.uk/resource/chembl/assay/CHEMBL800654	Cercopithecidae	Effective concentration required for agonistic activity in CV-1 cells expressing RXR-alpha	CCOC1=C(C=C(C=C1C(C)C)C(C)C)C2=C3C=C(C=CC3=NN2)/C(=C/C(=O)O)/C	InChI=1S/C25H30N2O3/c1-7-30-25-19(15(4)5)12-18(14(2)3)13-21(25)24-20-11-17(16(6)10-23(28)29)8-9-22(20)26-27-24/h8-15H,7H2,1-6H3,(H,26,27)(H,28,29)/b16-10+	(2E)-3-{3-[2-ethoxy-3,5-di(propan-2-yl)phenyl]-2H-indazol-5-yl}but-2-enoic acid	http://rdf.ebi.ac.uk/resource/chembl/molecule/CHEMBL91979	EC50	=	235	nM		6.63	http://identifiers.org/pubmed/15125928
http://rdf.ebi.ac.uk/resource/chembl/activity/CHEMBL_ACT_1057702	Retinoid X receptor alpha	http://rdf.ebi.ac.uk/terms/chembl#SingleProtein	http://rdf.ebi.ac.uk/resource/chembl/target/CHEMBL2061	Retinoic acid receptor RXR-alpha (Homo sapiens)	http://www.conceptwiki.org/concept/34e4f32c-68e8-44ad-a7ec-c56b71769fb6	Homo sapiens	http://rdf.ebi.ac.uk/resource/chembl/assay/CHEMBL800658	Cercopithecidae	Antagonistic efficacy in CV-1 cells (LGD1069 was used as reference)	CCOC1=C(C=C(C=C1C(C)C)C(C)C)C2=C3C=C(C=CC3=NN2)/C(=C/C(=O)O)/C	InChI=1S/C25H30N2O3/c1-7-30-25-19(15(4)5)12-18(14(2)3)13-21(25)24-20-11-17(16(6)10-23(28)29)8-9-22(20)26-27-24/h8-15H,7H2,1-6H3,(H,26,27)(H,28,29)/b16-10+	(2E)-3-{3-[2-ethoxy-3,5-di(propan-2-yl)phenyl]-2H-indazol-5-yl}but-2-enoic acid	http://rdf.ebi.ac.uk/resource/chembl/molecule/CHEMBL91979	Efficacy	=	7	%			http://identifiers.org/pubmed/15125928
http://rdf.ebi.ac.uk/resource/chembl/activity/CHEMBL_ACT_1058592	Retinoid X receptor alpha	http://rdf.ebi.ac.uk/terms/chembl#SingleProtein	http://rdf.ebi.ac.uk/resource/chembl/target/CHEMBL2061	Retinoic acid receptor RXR-alpha (Homo sapiens)	http://www.conceptwiki.org/concept/34e4f32c-68e8-44ad-a7ec-c56b71769fb6	Homo sapiens	http://rdf.ebi.ac.uk/resource/chembl/assay/CHEMBL798929		Binding affinity against Retinoic acid receptor RXR-alpha was determined in vitro by using [3H]9-cis-RA as radioligand	C/C(=C\C(=O)O)/C=C/C=C(/C)\C1=C(C(=CC(=C1)C(C)(C)C)C(C)(C)C)OCC(F)(F)F	InChI=1S/C25H33F3O3/c1-16(12-21(29)30)10-9-11-17(2)19-13-18(23(3,4)5)14-20(24(6,7)8)22(19)31-15-25(26,27)28/h9-14H,15H2,1-8H3,(H,29,30)/b10-9+,16-12+,17-11-	(2E,4E,6Z)-7-[3,5-di-tert-butyl-2-(2,2,2-trifluoroethoxy)phenyl]-3-methylocta-2,4,6-trienoic acid	http://rdf.ebi.ac.uk/resource/chembl/molecule/CHEMBL92487	Ki	=	27	nM		7.57	http://identifiers.org/pubmed/12801232
http://rdf.ebi.ac.uk/resource/chembl/activity/CHEMBL_ACT_1058593	Retinoid X receptor alpha	http://rdf.ebi.ac.uk/terms/chembl#SingleProtein	http://rdf.ebi.ac.uk/resource/chembl/target/CHEMBL2061	Retinoic acid receptor RXR-alpha (Homo sapiens)	http://www.conceptwiki.org/concept/34e4f32c-68e8-44ad-a7ec-c56b71769fb6	Homo sapiens	http://rdf.ebi.ac.uk/resource/chembl/assay/CHEMBL797913		Agonistic efficacy against Retinoic acid receptor RXR-alpha was determined in vitro	C/C(=C\C(=O)O)/C=C/C=C(/C)\C1=C(C(=CC(=C1)C(C)(C)C)C(C)(C)C)OCC(F)(F)F	InChI=1S/C25H33F3O3/c1-16(12-21(29)30)10-9-11-17(2)19-13-18(23(3,4)5)14-20(24(6,7)8)22(19)31-15-25(26,27)28/h9-14H,15H2,1-8H3,(H,29,30)/b10-9+,16-12+,17-11-	(2E,4E,6Z)-7-[3,5-di-tert-butyl-2-(2,2,2-trifluoroethoxy)phenyl]-3-methylocta-2,4,6-trienoic acid	http://rdf.ebi.ac.uk/resource/chembl/molecule/CHEMBL92487	Efficacy	=	1				http://identifiers.org/pubmed/12801232
http://rdf.ebi.ac.uk/resource/chembl/activity/CHEMBL_ACT_1058595	Retinoid X receptor alpha	http://rdf.ebi.ac.uk/terms/chembl#SingleProtein	http://rdf.ebi.ac.uk/resource/chembl/target/CHEMBL2061	Retinoic acid receptor RXR-alpha (Homo sapiens)	http://www.conceptwiki.org/concept/34e4f32c-68e8-44ad-a7ec-c56b71769fb6	Homo sapiens	http://rdf.ebi.ac.uk/resource/chembl/assay/CHEMBL797915		Antagonistic efficacy against Retinoic acid receptor RXR-alpha was determined in vitro	C/C(=C\C(=O)O)/C=C/C=C(/C)\C1=C(C(=CC(=C1)C(C)(C)C)C(C)(C)C)OCC(F)(F)F	InChI=1S/C25H33F3O3/c1-16(12-21(29)30)10-9-11-17(2)19-13-18(23(3,4)5)14-20(24(6,7)8)22(19)31-15-25(26,27)28/h9-14H,15H2,1-8H3,(H,29,30)/b10-9+,16-12+,17-11-	(2E,4E,6Z)-7-[3,5-di-tert-butyl-2-(2,2,2-trifluoroethoxy)phenyl]-3-methylocta-2,4,6-trienoic acid	http://rdf.ebi.ac.uk/resource/chembl/molecule/CHEMBL92487	Efficacy	=	93				http://identifiers.org/pubmed/12801232
http://rdf.ebi.ac.uk/resource/chembl/activity/CHEMBL_ACT_1058596	Retinoid X receptor alpha	http://rdf.ebi.ac.uk/terms/chembl#SingleProtein	http://rdf.ebi.ac.uk/resource/chembl/target/CHEMBL2061	Retinoic acid receptor RXR-alpha (Homo sapiens)	http://www.conceptwiki.org/concept/34e4f32c-68e8-44ad-a7ec-c56b71769fb6	Homo sapiens	http://rdf.ebi.ac.uk/resource/chembl/assay/CHEMBL872989		Inhibitory activity against Retinoic acid receptor RXR-alpha antagonist was determined in vitro	C/C(=C\C(=O)O)/C=C/C=C(/C)\C1=C(C(=CC(=C1)C(C)(C)C)C(C)(C)C)OCC(F)(F)F	InChI=1S/C25H33F3O3/c1-16(12-21(29)30)10-9-11-17(2)19-13-18(23(3,4)5)14-20(24(6,7)8)22(19)31-15-25(26,27)28/h9-14H,15H2,1-8H3,(H,29,30)/b10-9+,16-12+,17-11-	(2E,4E,6Z)-7-[3,5-di-tert-butyl-2-(2,2,2-trifluoroethoxy)phenyl]-3-methylocta-2,4,6-trienoic acid	http://rdf.ebi.ac.uk/resource/chembl/molecule/CHEMBL92487	IC50	=	8	nM		8.1	http://identifiers.org/pubmed/12801232
http://rdf.ebi.ac.uk/resource/chembl/activity/CHEMBL_ACT_1058597	RXR alpha/PPAR gamma	http://rdf.ebi.ac.uk/terms/chembl#ProteinComplex	http://rdf.ebi.ac.uk/resource/chembl/target/CHEMBL2111394	Peroxisome proliferator-activated receptor gamma (Homo sapiens)	http://www.conceptwiki.org/concept/102115aa-3127-492c-8f4d-6f93e6b1c0af	Homo sapiens	http://rdf.ebi.ac.uk/resource/chembl/assay/CHEMBL658488	Cercopithecidae	Synergistic efficacy against RXR:PPAR-gamma heterodimer was determined in vitro	C/C(=C\C(=O)O)/C=C/C=C(/C)\C1=C(C(=CC(=C1)C(C)(C)C)C(C)(C)C)OCC(F)(F)F	InChI=1S/C25H33F3O3/c1-16(12-21(29)30)10-9-11-17(2)19-13-18(23(3,4)5)14-20(24(6,7)8)22(19)31-15-25(26,27)28/h9-14H,15H2,1-8H3,(H,29,30)/b10-9+,16-12+,17-11-	(2E,4E,6Z)-7-[3,5-di-tert-butyl-2-(2,2,2-trifluoroethoxy)phenyl]-3-methylocta-2,4,6-trienoic acid	http://rdf.ebi.ac.uk/resource/chembl/molecule/CHEMBL92487	Efficacy	=	40				http://identifiers.org/pubmed/12801232
http://rdf.ebi.ac.uk/resource/chembl/activity/CHEMBL_ACT_1058598	RXR alpha/PPAR gamma	http://rdf.ebi.ac.uk/terms/chembl#ProteinComplex	http://rdf.ebi.ac.uk/resource/chembl/target/CHEMBL2111394	Peroxisome proliferator-activated receptor gamma (Homo sapiens)	http://www.conceptwiki.org/concept/102115aa-3127-492c-8f4d-6f93e6b1c0af	Homo sapiens	http://rdf.ebi.ac.uk/resource/chembl/assay/CHEMBL651610	Cercopithecidae	Transcriptional activity against RXR:PPAR-gamma synergy was determined in vitro	C/C(=C\C(=O)O)/C=C/C=C(/C)\C1=C(C(=CC(=C1)C(C)(C)C)C(C)(C)C)OCC(F)(F)F	InChI=1S/C25H33F3O3/c1-16(12-21(29)30)10-9-11-17(2)19-13-18(23(3,4)5)14-20(24(6,7)8)22(19)31-15-25(26,27)28/h9-14H,15H2,1-8H3,(H,29,30)/b10-9+,16-12+,17-11-	(2E,4E,6Z)-7-[3,5-di-tert-butyl-2-(2,2,2-trifluoroethoxy)phenyl]-3-methylocta-2,4,6-trienoic acid	http://rdf.ebi.ac.uk/resource/chembl/molecule/CHEMBL92487	EC50	=	2	nM		8.7	http://identifiers.org/pubmed/12801232
http://rdf.ebi.ac.uk/resource/chembl/activity/CHEMBL_ACT_1058869	Retinoid X receptor alpha	http://rdf.ebi.ac.uk/terms/chembl#SingleProtein	http://rdf.ebi.ac.uk/resource/chembl/target/CHEMBL2061	Retinoic acid receptor RXR-alpha (Homo sapiens)	http://www.conceptwiki.org/concept/34e4f32c-68e8-44ad-a7ec-c56b71769fb6	Homo sapiens	http://rdf.ebi.ac.uk/resource/chembl/assay/CHEMBL800659	Cercopithecidae	Ability to displace [3H]9-cis-RA from Retinoid X receptor alpha in CV-1 cells	CC(C)C1=CC(=C(C(=C1)C(C)C)O)C2=CSC3=C2C=C(C=C3)/C(=C/C(=O)O)/C	InChI=1S/C24H26O3S/c1-13(2)17-10-18(14(3)4)24(27)20(11-17)21-12-28-22-7-6-16(9-19(21)22)15(5)8-23(25)26/h6-14,27H,1-5H3,(H,25,26)/b15-8+	(2E)-3-{3-[2-hydroxy-3,5-di(propan-2-yl)phenyl]-1-benzothiophen-5-yl}but-2-enoic acid	http://rdf.ebi.ac.uk/resource/chembl/molecule/CHEMBL93571	Ki	=	131	nM		6.88	http://identifiers.org/pubmed/15125928
http://rdf.ebi.ac.uk/resource/chembl/activity/CHEMBL_ACT_1058870	Retinoid X receptor alpha	http://rdf.ebi.ac.uk/terms/chembl#SingleProtein	http://rdf.ebi.ac.uk/resource/chembl/target/CHEMBL2061	Retinoic acid receptor RXR-alpha (Homo sapiens)	http://www.conceptwiki.org/concept/34e4f32c-68e8-44ad-a7ec-c56b71769fb6	Homo sapiens	http://rdf.ebi.ac.uk/resource/chembl/assay/CHEMBL800657	Cercopithecidae	Agonistic efficacy in CV-1 cells (LGD1069 was used as reference)	CC(C)C1=CC(=C(C(=C1)C(C)C)O)C2=CSC3=C2C=C(C=C3)/C(=C/C(=O)O)/C	InChI=1S/C24H26O3S/c1-13(2)17-10-18(14(3)4)24(27)20(11-17)21-12-28-22-7-6-16(9-19(21)22)15(5)8-23(25)26/h6-14,27H,1-5H3,(H,25,26)/b15-8+	(2E)-3-{3-[2-hydroxy-3,5-di(propan-2-yl)phenyl]-1-benzothiophen-5-yl}but-2-enoic acid	http://rdf.ebi.ac.uk/resource/chembl/molecule/CHEMBL93571	Efficacy	=	37.4	%			http://identifiers.org/pubmed/15125928
http://rdf.ebi.ac.uk/resource/chembl/activity/CHEMBL_ACT_1058871	Retinoid X receptor alpha	http://rdf.ebi.ac.uk/terms/chembl#SingleProtein	http://rdf.ebi.ac.uk/resource/chembl/target/CHEMBL2061	Retinoic acid receptor RXR-alpha (Homo sapiens)	http://www.conceptwiki.org/concept/34e4f32c-68e8-44ad-a7ec-c56b71769fb6	Homo sapiens	http://rdf.ebi.ac.uk/resource/chembl/assay/CHEMBL800654	Cercopithecidae	Effective concentration required for agonistic activity in CV-1 cells expressing RXR-alpha	CC(C)C1=CC(=C(C(=C1)C(C)C)O)C2=CSC3=C2C=C(C=C3)/C(=C/C(=O)O)/C	InChI=1S/C24H26O3S/c1-13(2)17-10-18(14(3)4)24(27)20(11-17)21-12-28-22-7-6-16(9-19(21)22)15(5)8-23(25)26/h6-14,27H,1-5H3,(H,25,26)/b15-8+	(2E)-3-{3-[2-hydroxy-3,5-di(propan-2-yl)phenyl]-1-benzothiophen-5-yl}but-2-enoic acid	http://rdf.ebi.ac.uk/resource/chembl/molecule/CHEMBL93571	EC50	=	1438	nM		5.84	http://identifiers.org/pubmed/15125928
http://rdf.ebi.ac.uk/resource/chembl/activity/CHEMBL_ACT_1058872	Retinoid X receptor alpha	http://rdf.ebi.ac.uk/terms/chembl#SingleProtein	http://rdf.ebi.ac.uk/resource/chembl/target/CHEMBL2061	Retinoic acid receptor RXR-alpha (Homo sapiens)	http://www.conceptwiki.org/concept/34e4f32c-68e8-44ad-a7ec-c56b71769fb6	Homo sapiens	http://rdf.ebi.ac.uk/resource/chembl/assay/CHEMBL800658	Cercopithecidae	Antagonistic efficacy in CV-1 cells (LGD1069 was used as reference)	CC(C)C1=CC(=C(C(=C1)C(C)C)O)C2=CSC3=C2C=C(C=C3)/C(=C/C(=O)O)/C	InChI=1S/C24H26O3S/c1-13(2)17-10-18(14(3)4)24(27)20(11-17)21-12-28-22-7-6-16(9-19(21)22)15(5)8-23(25)26/h6-14,27H,1-5H3,(H,25,26)/b15-8+	(2E)-3-{3-[2-hydroxy-3,5-di(propan-2-yl)phenyl]-1-benzothiophen-5-yl}but-2-enoic acid	http://rdf.ebi.ac.uk/resource/chembl/molecule/CHEMBL93571	Efficacy	=	0	%			http://identifiers.org/pubmed/15125928
http://rdf.ebi.ac.uk/resource/chembl/activity/CHEMBL_ACT_1060925	Retinoid X receptor alpha	http://rdf.ebi.ac.uk/terms/chembl#SingleProtein	http://rdf.ebi.ac.uk/resource/chembl/target/CHEMBL2061	Retinoic acid receptor RXR-alpha (Homo sapiens)	http://www.conceptwiki.org/concept/34e4f32c-68e8-44ad-a7ec-c56b71769fb6	Homo sapiens	http://rdf.ebi.ac.uk/resource/chembl/assay/CHEMBL798929		Binding affinity against Retinoic acid receptor RXR-alpha was determined in vitro by using [3H]9-cis-RA as radioligand	CCCOC1=C(C=C(C=C1C(C)(C)C)C(C)(C)C)/C(=C\C=C\C(=C\C(=O)O)\C)/C	InChI=1S/C26H38O3/c1-10-14-29-24-21(19(3)13-11-12-18(2)15-23(27)28)16-20(25(4,5)6)17-22(24)26(7,8)9/h11-13,15-17H,10,14H2,1-9H3,(H,27,28)/b12-11+,18-15+,19-13-	(2E,4E,6Z)-7-(3,5-di-tert-butyl-2-propoxyphenyl)-3-methylocta-2,4,6-trienoic acid	http://rdf.ebi.ac.uk/resource/chembl/molecule/CHEMBL420249	Ki	=	14	nM		7.85	http://identifiers.org/pubmed/12801232
http://rdf.ebi.ac.uk/resource/chembl/activity/CHEMBL_ACT_1060926	Retinoid X receptor alpha	http://rdf.ebi.ac.uk/terms/chembl#SingleProtein	http://rdf.ebi.ac.uk/resource/chembl/target/CHEMBL2061	Retinoic acid receptor RXR-alpha (Homo sapiens)	http://www.conceptwiki.org/concept/34e4f32c-68e8-44ad-a7ec-c56b71769fb6	Homo sapiens	http://rdf.ebi.ac.uk/resource/chembl/assay/CHEMBL797913		Agonistic efficacy against Retinoic acid receptor RXR-alpha was determined in vitro	CCCOC1=C(C=C(C=C1C(C)(C)C)C(C)(C)C)/C(=C\C=C\C(=C\C(=O)O)\C)/C	InChI=1S/C26H38O3/c1-10-14-29-24-21(19(3)13-11-12-18(2)15-23(27)28)16-20(25(4,5)6)17-22(24)26(7,8)9/h11-13,15-17H,10,14H2,1-9H3,(H,27,28)/b12-11+,18-15+,19-13-	(2E,4E,6Z)-7-(3,5-di-tert-butyl-2-propoxyphenyl)-3-methylocta-2,4,6-trienoic acid	http://rdf.ebi.ac.uk/resource/chembl/molecule/CHEMBL420249	Efficacy	=	9				http://identifiers.org/pubmed/12801232
http://rdf.ebi.ac.uk/resource/chembl/activity/CHEMBL_ACT_1060928	Retinoid X receptor alpha	http://rdf.ebi.ac.uk/terms/chembl#SingleProtein	http://rdf.ebi.ac.uk/resource/chembl/target/CHEMBL2061	Retinoic acid receptor RXR-alpha (Homo sapiens)	http://www.conceptwiki.org/concept/34e4f32c-68e8-44ad-a7ec-c56b71769fb6	Homo sapiens	http://rdf.ebi.ac.uk/resource/chembl/assay/CHEMBL797915		Antagonistic efficacy against Retinoic acid receptor RXR-alpha was determined in vitro	CCCOC1=C(C=C(C=C1C(C)(C)C)C(C)(C)C)/C(=C\C=C\C(=C\C(=O)O)\C)/C	InChI=1S/C26H38O3/c1-10-14-29-24-21(19(3)13-11-12-18(2)15-23(27)28)16-20(25(4,5)6)17-22(24)26(7,8)9/h11-13,15-17H,10,14H2,1-9H3,(H,27,28)/b12-11+,18-15+,19-13-	(2E,4E,6Z)-7-(3,5-di-tert-butyl-2-propoxyphenyl)-3-methylocta-2,4,6-trienoic acid	http://rdf.ebi.ac.uk/resource/chembl/molecule/CHEMBL420249	Efficacy	=	74				http://identifiers.org/pubmed/12801232
http://rdf.ebi.ac.uk/resource/chembl/activity/CHEMBL_ACT_1060929	Retinoid X receptor alpha	http://rdf.ebi.ac.uk/terms/chembl#SingleProtein	http://rdf.ebi.ac.uk/resource/chembl/target/CHEMBL2061	Retinoic acid receptor RXR-alpha (Homo sapiens)	http://www.conceptwiki.org/concept/34e4f32c-68e8-44ad-a7ec-c56b71769fb6	Homo sapiens	http://rdf.ebi.ac.uk/resource/chembl/assay/CHEMBL872989		Inhibitory activity against Retinoic acid receptor RXR-alpha antagonist was determined in vitro	CCCOC1=C(C=C(C=C1C(C)(C)C)C(C)(C)C)/C(=C\C=C\C(=C\C(=O)O)\C)/C	InChI=1S/C26H38O3/c1-10-14-29-24-21(19(3)13-11-12-18(2)15-23(27)28)16-20(25(4,5)6)17-22(24)26(7,8)9/h11-13,15-17H,10,14H2,1-9H3,(H,27,28)/b12-11+,18-15+,19-13-	(2E,4E,6Z)-7-(3,5-di-tert-butyl-2-propoxyphenyl)-3-methylocta-2,4,6-trienoic acid	http://rdf.ebi.ac.uk/resource/chembl/molecule/CHEMBL420249	IC50	=	43	nM		7.37	http://identifiers.org/pubmed/12801232
http://rdf.ebi.ac.uk/resource/chembl/activity/CHEMBL_ACT_1060930	RXR alpha/PPAR gamma	http://rdf.ebi.ac.uk/terms/chembl#ProteinComplex	http://rdf.ebi.ac.uk/resource/chembl/target/CHEMBL2111394	Peroxisome proliferator-activated receptor gamma (Homo sapiens)	http://www.conceptwiki.org/concept/102115aa-3127-492c-8f4d-6f93e6b1c0af	Homo sapiens	http://rdf.ebi.ac.uk/resource/chembl/assay/CHEMBL658488	Cercopithecidae	Synergistic efficacy against RXR:PPAR-gamma heterodimer was determined in vitro	CCCOC1=C(C=C(C=C1C(C)(C)C)C(C)(C)C)/C(=C\C=C\C(=C\C(=O)O)\C)/C	InChI=1S/C26H38O3/c1-10-14-29-24-21(19(3)13-11-12-18(2)15-23(27)28)16-20(25(4,5)6)17-22(24)26(7,8)9/h11-13,15-17H,10,14H2,1-9H3,(H,27,28)/b12-11+,18-15+,19-13-	(2E,4E,6Z)-7-(3,5-di-tert-butyl-2-propoxyphenyl)-3-methylocta-2,4,6-trienoic acid	http://rdf.ebi.ac.uk/resource/chembl/molecule/CHEMBL420249	Efficacy	=	80				http://identifiers.org/pubmed/12801232
http://rdf.ebi.ac.uk/resource/chembl/activity/CHEMBL_ACT_1060931	RXR alpha/PPAR gamma	http://rdf.ebi.ac.uk/terms/chembl#ProteinComplex	http://rdf.ebi.ac.uk/resource/chembl/target/CHEMBL2111394	Peroxisome proliferator-activated receptor gamma (Homo sapiens)	http://www.conceptwiki.org/concept/102115aa-3127-492c-8f4d-6f93e6b1c0af	Homo sapiens	http://rdf.ebi.ac.uk/resource/chembl/assay/CHEMBL651610	Cercopithecidae	Transcriptional activity against RXR:PPAR-gamma synergy was determined in vitro	CCCOC1=C(C=C(C=C1C(C)(C)C)C(C)(C)C)/C(=C\C=C\C(=C\C(=O)O)\C)/C	InChI=1S/C26H38O3/c1-10-14-29-24-21(19(3)13-11-12-18(2)15-23(27)28)16-20(25(4,5)6)17-22(24)26(7,8)9/h11-13,15-17H,10,14H2,1-9H3,(H,27,28)/b12-11+,18-15+,19-13-	(2E,4E,6Z)-7-(3,5-di-tert-butyl-2-propoxyphenyl)-3-methylocta-2,4,6-trienoic acid	http://rdf.ebi.ac.uk/resource/chembl/molecule/CHEMBL420249	EC50	=	154	nM		6.81	http://identifiers.org/pubmed/12801232
http://rdf.ebi.ac.uk/resource/chembl/activity/CHEMBL_ACT_1061356	Retinoid X receptor alpha	http://rdf.ebi.ac.uk/terms/chembl#SingleProtein	http://rdf.ebi.ac.uk/resource/chembl/target/CHEMBL2061	Retinoic acid receptor RXR-alpha (Homo sapiens)	http://www.conceptwiki.org/concept/34e4f32c-68e8-44ad-a7ec-c56b71769fb6	Homo sapiens	http://rdf.ebi.ac.uk/resource/chembl/assay/CHEMBL800659	Cercopithecidae	Ability to displace [3H]9-cis-RA from Retinoid X receptor alpha in CV-1 cells	CCCCOC1=C(C=C(C=C1C(C)C)C(C)C)C2=CNC3=C2C=C(C=C3)/C(=C/C(=O)O)/C	InChI=1S/C28H35NO3/c1-7-8-11-32-28-22(18(4)5)14-21(17(2)3)15-24(28)25-16-29-26-10-9-20(13-23(25)26)19(6)12-27(30)31/h9-10,12-18,29H,7-8,11H2,1-6H3,(H,30,31)/b19-12+	(2E)-3-{3-[2-butoxy-3,5-di(propan-2-yl)phenyl]-1H-indol-5-yl}but-2-enoic acid	http://rdf.ebi.ac.uk/resource/chembl/molecule/CHEMBL92798	Ki	=	7.4	nM		8.13	http://identifiers.org/pubmed/15125928
http://rdf.ebi.ac.uk/resource/chembl/activity/CHEMBL_ACT_1061357	Retinoid X receptor alpha	http://rdf.ebi.ac.uk/terms/chembl#SingleProtein	http://rdf.ebi.ac.uk/resource/chembl/target/CHEMBL2061	Retinoic acid receptor RXR-alpha (Homo sapiens)	http://www.conceptwiki.org/concept/34e4f32c-68e8-44ad-a7ec-c56b71769fb6	Homo sapiens	http://rdf.ebi.ac.uk/resource/chembl/assay/CHEMBL800657	Cercopithecidae	Agonistic efficacy in CV-1 cells (LGD1069 was used as reference)	CCCCOC1=C(C=C(C=C1C(C)C)C(C)C)C2=CNC3=C2C=C(C=C3)/C(=C/C(=O)O)/C	InChI=1S/C28H35NO3/c1-7-8-11-32-28-22(18(4)5)14-21(17(2)3)15-24(28)25-16-29-26-10-9-20(13-23(25)26)19(6)12-27(30)31/h9-10,12-18,29H,7-8,11H2,1-6H3,(H,30,31)/b19-12+	(2E)-3-{3-[2-butoxy-3,5-di(propan-2-yl)phenyl]-1H-indol-5-yl}but-2-enoic acid	http://rdf.ebi.ac.uk/resource/chembl/molecule/CHEMBL92798	Efficacy	=	1.7	%			http://identifiers.org/pubmed/15125928
http://rdf.ebi.ac.uk/resource/chembl/activity/CHEMBL_ACT_1061359	Retinoid X receptor alpha	http://rdf.ebi.ac.uk/terms/chembl#SingleProtein	http://rdf.ebi.ac.uk/resource/chembl/target/CHEMBL2061	Retinoic acid receptor RXR-alpha (Homo sapiens)	http://www.conceptwiki.org/concept/34e4f32c-68e8-44ad-a7ec-c56b71769fb6	Homo sapiens	http://rdf.ebi.ac.uk/resource/chembl/assay/CHEMBL800658	Cercopithecidae	Antagonistic efficacy in CV-1 cells (LGD1069 was used as reference)	CCCCOC1=C(C=C(C=C1C(C)C)C(C)C)C2=CNC3=C2C=C(C=C3)/C(=C/C(=O)O)/C	InChI=1S/C28H35NO3/c1-7-8-11-32-28-22(18(4)5)14-21(17(2)3)15-24(28)25-16-29-26-10-9-20(13-23(25)26)19(6)12-27(30)31/h9-10,12-18,29H,7-8,11H2,1-6H3,(H,30,31)/b19-12+	(2E)-3-{3-[2-butoxy-3,5-di(propan-2-yl)phenyl]-1H-indol-5-yl}but-2-enoic acid	http://rdf.ebi.ac.uk/resource/chembl/molecule/CHEMBL92798	Efficacy	=	87	%			http://identifiers.org/pubmed/15125928
http://rdf.ebi.ac.uk/resource/chembl/activity/CHEMBL_ACT_1061360	Retinoid X receptor alpha	http://rdf.ebi.ac.uk/terms/chembl#SingleProtein	http://rdf.ebi.ac.uk/resource/chembl/target/CHEMBL2061	Retinoic acid receptor RXR-alpha (Homo sapiens)	http://www.conceptwiki.org/concept/34e4f32c-68e8-44ad-a7ec-c56b71769fb6	Homo sapiens	http://rdf.ebi.ac.uk/resource/chembl/assay/CHEMBL800656	Cercopithecidae	Effective concentration for antagonistic activity against RXR-alpha expressed in CV-1 cells	CCCCOC1=C(C=C(C=C1C(C)C)C(C)C)C2=CNC3=C2C=C(C=C3)/C(=C/C(=O)O)/C	InChI=1S/C28H35NO3/c1-7-8-11-32-28-22(18(4)5)14-21(17(2)3)15-24(28)25-16-29-26-10-9-20(13-23(25)26)19(6)12-27(30)31/h9-10,12-18,29H,7-8,11H2,1-6H3,(H,30,31)/b19-12+	(2E)-3-{3-[2-butoxy-3,5-di(propan-2-yl)phenyl]-1H-indol-5-yl}but-2-enoic acid	http://rdf.ebi.ac.uk/resource/chembl/molecule/CHEMBL92798	EC50	=	21.1	nM		7.68	http://identifiers.org/pubmed/15125928
http://rdf.ebi.ac.uk/resource/chembl/activity/CHEMBL_ACT_1065282	Retinoid X receptor alpha	http://rdf.ebi.ac.uk/terms/chembl#SingleProtein	http://rdf.ebi.ac.uk/resource/chembl/target/CHEMBL2061	Retinoic acid receptor RXR-alpha (Homo sapiens)	http://www.conceptwiki.org/concept/34e4f32c-68e8-44ad-a7ec-c56b71769fb6	Homo sapiens	http://rdf.ebi.ac.uk/resource/chembl/assay/CHEMBL800659	Cercopithecidae	Ability to displace [3H]9-cis-RA from Retinoid X receptor alpha in CV-1 cells	CCOC1=C(C=C(C=C1/C(=C\C=C\C(=C\C(=O)O)\C)/C)C(C)C)C(C)C	InChI=1S/C23H32O3/c1-8-26-23-20(16(4)5)13-19(15(2)3)14-21(23)18(7)11-9-10-17(6)12-22(24)25/h9-16H,8H2,1-7H3,(H,24,25)/b10-9+,17-12+,18-11-	(2E,4E,6Z)-7-[2-ethoxy-3,5-di(propan-2-yl)phenyl]-3-methylocta-2,4,6-trienoic acid	http://rdf.ebi.ac.uk/resource/chembl/molecule/CHEMBL88740	Ki	=	2	nM		8.7	http://identifiers.org/pubmed/15125928
http://rdf.ebi.ac.uk/resource/chembl/activity/CHEMBL_ACT_1065283	Retinoid X receptor alpha	http://rdf.ebi.ac.uk/terms/chembl#SingleProtein	http://rdf.ebi.ac.uk/resource/chembl/target/CHEMBL2061	Retinoic acid receptor RXR-alpha (Homo sapiens)	http://www.conceptwiki.org/concept/34e4f32c-68e8-44ad-a7ec-c56b71769fb6	Homo sapiens	http://rdf.ebi.ac.uk/resource/chembl/assay/CHEMBL800657	Cercopithecidae	Agonistic efficacy in CV-1 cells (LGD1069 was used as reference)	CCOC1=C(C=C(C=C1/C(=C\C=C\C(=C\C(=O)O)\C)/C)C(C)C)C(C)C	InChI=1S/C23H32O3/c1-8-26-23-20(16(4)5)13-19(15(2)3)14-21(23)18(7)11-9-10-17(6)12-22(24)25/h9-16H,8H2,1-7H3,(H,24,25)/b10-9+,17-12+,18-11-	(2E,4E,6Z)-7-[2-ethoxy-3,5-di(propan-2-yl)phenyl]-3-methylocta-2,4,6-trienoic acid	http://rdf.ebi.ac.uk/resource/chembl/molecule/CHEMBL88740	Efficacy	=	58	%			http://identifiers.org/pubmed/15125928
http://rdf.ebi.ac.uk/resource/chembl/activity/CHEMBL_ACT_1065284	Retinoid X receptor alpha	http://rdf.ebi.ac.uk/terms/chembl#SingleProtein	http://rdf.ebi.ac.uk/resource/chembl/target/CHEMBL2061	Retinoic acid receptor RXR-alpha (Homo sapiens)	http://www.conceptwiki.org/concept/34e4f32c-68e8-44ad-a7ec-c56b71769fb6	Homo sapiens	http://rdf.ebi.ac.uk/resource/chembl/assay/CHEMBL800654	Cercopithecidae	Effective concentration required for agonistic activity in CV-1 cells expressing RXR-alpha	CCOC1=C(C=C(C=C1/C(=C\C=C\C(=C\C(=O)O)\C)/C)C(C)C)C(C)C	InChI=1S/C23H32O3/c1-8-26-23-20(16(4)5)13-19(15(2)3)14-21(23)18(7)11-9-10-17(6)12-22(24)25/h9-16H,8H2,1-7H3,(H,24,25)/b10-9+,17-12+,18-11-	(2E,4E,6Z)-7-[2-ethoxy-3,5-di(propan-2-yl)phenyl]-3-methylocta-2,4,6-trienoic acid	http://rdf.ebi.ac.uk/resource/chembl/molecule/CHEMBL88740	EC50	=	2	nM		8.7	http://identifiers.org/pubmed/15125928
http://rdf.ebi.ac.uk/resource/chembl/activity/CHEMBL_ACT_1065285	Retinoid X receptor alpha	http://rdf.ebi.ac.uk/terms/chembl#SingleProtein	http://rdf.ebi.ac.uk/resource/chembl/target/CHEMBL2061	Retinoic acid receptor RXR-alpha (Homo sapiens)	http://www.conceptwiki.org/concept/34e4f32c-68e8-44ad-a7ec-c56b71769fb6	Homo sapiens	http://rdf.ebi.ac.uk/resource/chembl/assay/CHEMBL800658	Cercopithecidae	Antagonistic efficacy in CV-1 cells (LGD1069 was used as reference)	CCOC1=C(C=C(C=C1/C(=C\C=C\C(=C\C(=O)O)\C)/C)C(C)C)C(C)C	InChI=1S/C23H32O3/c1-8-26-23-20(16(4)5)13-19(15(2)3)14-21(23)18(7)11-9-10-17(6)12-22(24)25/h9-16H,8H2,1-7H3,(H,24,25)/b10-9+,17-12+,18-11-	(2E,4E,6Z)-7-[2-ethoxy-3,5-di(propan-2-yl)phenyl]-3-methylocta-2,4,6-trienoic acid	http://rdf.ebi.ac.uk/resource/chembl/molecule/CHEMBL88740	Efficacy	=	7	%			http://identifiers.org/pubmed/15125928
http://rdf.ebi.ac.uk/resource/chembl/activity/CHEMBL_ACT_1066834	Retinoid X receptor alpha	http://rdf.ebi.ac.uk/terms/chembl#SingleProtein	http://rdf.ebi.ac.uk/resource/chembl/target/CHEMBL2061	Retinoic acid receptor RXR-alpha (Homo sapiens)	http://www.conceptwiki.org/concept/34e4f32c-68e8-44ad-a7ec-c56b71769fb6	Homo sapiens	http://rdf.ebi.ac.uk/resource/chembl/assay/CHEMBL803333	Homo sapiens	Transcriptional activation in CV-1 cells expressing human Retinoid X receptor RXR-alpha	C/C(=C\C(=O)O)/C=C/CC1(CC1)C2=CC(=CC3=C2CCC3(C)C)C(C)(C)C	InChI=1S/C25H34O2/c1-17(14-22(26)27)8-7-10-25(12-13-25)21-16-18(23(2,3)4)15-20-19(21)9-11-24(20,5)6/h7-8,14-16H,9-13H2,1-6H3,(H,26,27)/b8-7+,17-14+	(2E,4E)-6-[1-(6-tert-butyl-1,1-dimethyl-2,3-dihydro-1H-inden-4-yl)cyclopropyl]-3-methylhexa-2,4-dienoic acid	http://rdf.ebi.ac.uk/resource/chembl/molecule/CHEMBL88216	EC50	=	34	nM		7.47	http://identifiers.org/pubmed/12482435
http://rdf.ebi.ac.uk/resource/chembl/activity/CHEMBL_ACT_1066840	Retinoid X receptor alpha	http://rdf.ebi.ac.uk/terms/chembl#SingleProtein	http://rdf.ebi.ac.uk/resource/chembl/target/CHEMBL2061	Retinoic acid receptor RXR-alpha (Homo sapiens)	http://www.conceptwiki.org/concept/34e4f32c-68e8-44ad-a7ec-c56b71769fb6	Homo sapiens	http://rdf.ebi.ac.uk/resource/chembl/assay/CHEMBL798077	Homo sapiens	Inhibition of [3H]9-cis-RA binding to human Retinoid X receptor RXR alpha	C/C(=C\C(=O)O)/C=C/CC1(CC1)C2=CC(=CC3=C2CCC3(C)C)C(C)(C)C	InChI=1S/C25H34O2/c1-17(14-22(26)27)8-7-10-25(12-13-25)21-16-18(23(2,3)4)15-20-19(21)9-11-24(20,5)6/h7-8,14-16H,9-13H2,1-6H3,(H,26,27)/b8-7+,17-14+	(2E,4E)-6-[1-(6-tert-butyl-1,1-dimethyl-2,3-dihydro-1H-inden-4-yl)cyclopropyl]-3-methylhexa-2,4-dienoic acid	http://rdf.ebi.ac.uk/resource/chembl/molecule/CHEMBL88216	Kd	=	6	nM		8.22	http://identifiers.org/pubmed/12482435
http://rdf.ebi.ac.uk/resource/chembl/activity/CHEMBL_ACT_1066917	Retinoid X receptor alpha	http://rdf.ebi.ac.uk/terms/chembl#SingleProtein	http://rdf.ebi.ac.uk/resource/chembl/target/CHEMBL2061	Retinoic acid receptor RXR-alpha (Homo sapiens)	http://www.conceptwiki.org/concept/34e4f32c-68e8-44ad-a7ec-c56b71769fb6	Homo sapiens	http://rdf.ebi.ac.uk/resource/chembl/assay/CHEMBL879373		Effective concentration against retinoid receptor isoform (RXR alpha) expressed in CV-1 cells	CC1(CCC(C2=C1C=CC(=C2)C(=C)C3=CC=C(C=C3)C(=O)O)(C)C)C	InChI=1S/C23H26O2/c1-15(16-6-8-17(9-7-16)21(24)25)18-10-11-19-20(14-18)23(4,5)13-12-22(19,2)3/h6-11,14H,1,12-13H2,2-5H3,(H,24,25)	4-[1-(5,5,8,8-tetramethyl-5,6,7,8-tetrahydronaphthalen-2-yl)ethenyl]benzoic acid	http://rdf.ebi.ac.uk/resource/chembl/molecule/CHEMBL96184	EC50	=	409	nM		6.39	http://identifiers.org/pubmed/8071941
http://rdf.ebi.ac.uk/resource/chembl/activity/CHEMBL_ACT_1066923	Retinoid X receptor alpha	http://rdf.ebi.ac.uk/terms/chembl#SingleProtein	http://rdf.ebi.ac.uk/resource/chembl/target/CHEMBL2061	Retinoic acid receptor RXR-alpha (Homo sapiens)	http://www.conceptwiki.org/concept/34e4f32c-68e8-44ad-a7ec-c56b71769fb6	Homo sapiens	http://rdf.ebi.ac.uk/resource/chembl/assay/CHEMBL798296	Homo sapiens	Inhibition of [3H]9-cis-RA binding to baculovirus expressed retinoid receptor RXR alpha	CC1(CCC(C2=C1C=CC(=C2)C(=C)C3=CC=C(C=C3)C(=O)O)(C)C)C	InChI=1S/C23H26O2/c1-15(16-6-8-17(9-7-16)21(24)25)18-10-11-19-20(14-18)23(4,5)13-12-22(19,2)3/h6-11,14H,1,12-13H2,2-5H3,(H,24,25)	4-[1-(5,5,8,8-tetramethyl-5,6,7,8-tetrahydronaphthalen-2-yl)ethenyl]benzoic acid	http://rdf.ebi.ac.uk/resource/chembl/molecule/CHEMBL96184	Kd	=	150	nM		6.82	http://identifiers.org/pubmed/8071941
http://rdf.ebi.ac.uk/resource/chembl/activity/CHEMBL_ACT_1068021	Retinoid X receptor alpha	http://rdf.ebi.ac.uk/terms/chembl#SingleProtein	http://rdf.ebi.ac.uk/resource/chembl/target/CHEMBL2061	Retinoic acid receptor RXR-alpha (Homo sapiens)	http://www.conceptwiki.org/concept/34e4f32c-68e8-44ad-a7ec-c56b71769fb6	Homo sapiens	http://rdf.ebi.ac.uk/resource/chembl/assay/CHEMBL803333	Homo sapiens	Transcriptional activation in CV-1 cells expressing human Retinoid X receptor RXR-alpha	CC1=CC2=C(C=C1C3(CC3)C/C=C/C(=C/C(=O)O)/C)C(CCC2(C)C)(C)C	InChI=1S/C25H34O2/c1-17(14-22(26)27)8-7-9-25(12-13-25)19-16-21-20(15-18(19)2)23(3,4)10-11-24(21,5)6/h7-8,14-16H,9-13H2,1-6H3,(H,26,27)/b8-7+,17-14+	(2E,4E)-3-methyl-6-[1-(3,5,5,8,8-pentamethyl-5,6,7,8-tetrahydronaphthalen-2-yl)cyclopropyl]hexa-2,4-dienoic acid	http://rdf.ebi.ac.uk/resource/chembl/molecule/CHEMBL89058	EC50	=	31	nM		7.51	http://identifiers.org/pubmed/12482435
http://rdf.ebi.ac.uk/resource/chembl/activity/CHEMBL_ACT_1068027	Retinoid X receptor alpha	http://rdf.ebi.ac.uk/terms/chembl#SingleProtein	http://rdf.ebi.ac.uk/resource/chembl/target/CHEMBL2061	Retinoic acid receptor RXR-alpha (Homo sapiens)	http://www.conceptwiki.org/concept/34e4f32c-68e8-44ad-a7ec-c56b71769fb6	Homo sapiens	http://rdf.ebi.ac.uk/resource/chembl/assay/CHEMBL798077	Homo sapiens	Inhibition of [3H]9-cis-RA binding to human Retinoid X receptor RXR alpha	CC1=CC2=C(C=C1C3(CC3)C/C=C/C(=C/C(=O)O)/C)C(CCC2(C)C)(C)C	InChI=1S/C25H34O2/c1-17(14-22(26)27)8-7-9-25(12-13-25)19-16-21-20(15-18(19)2)23(3,4)10-11-24(21,5)6/h7-8,14-16H,9-13H2,1-6H3,(H,26,27)/b8-7+,17-14+	(2E,4E)-3-methyl-6-[1-(3,5,5,8,8-pentamethyl-5,6,7,8-tetrahydronaphthalen-2-yl)cyclopropyl]hexa-2,4-dienoic acid	http://rdf.ebi.ac.uk/resource/chembl/molecule/CHEMBL89058	Kd	=	16	nM		7.8	http://identifiers.org/pubmed/12482435
http://rdf.ebi.ac.uk/resource/chembl/activity/CHEMBL_ACT_1068033	Retinoid X receptor alpha	http://rdf.ebi.ac.uk/terms/chembl#SingleProtein	http://rdf.ebi.ac.uk/resource/chembl/target/CHEMBL2061	Retinoic acid receptor RXR-alpha (Homo sapiens)	http://www.conceptwiki.org/concept/34e4f32c-68e8-44ad-a7ec-c56b71769fb6	Homo sapiens	http://rdf.ebi.ac.uk/resource/chembl/assay/CHEMBL803333	Homo sapiens	Transcriptional activation in CV-1 cells expressing human Retinoid X receptor RXR-alpha	C/C(=C\C(=O)O)/C=C/CC1(CC1)C2=CC(=CC(=C2)C(C)(C)C)C(C)(C)C	InChI=1S/C24H34O2/c1-17(13-21(25)26)9-8-10-24(11-12-24)20-15-18(22(2,3)4)14-19(16-20)23(5,6)7/h8-9,13-16H,10-12H2,1-7H3,(H,25,26)/b9-8+,17-13+	(2E,4E)-6-[1-(3,5-di-tert-butylphenyl)cyclopropyl]-3-methylhexa-2,4-dienoic acid	http://rdf.ebi.ac.uk/resource/chembl/molecule/CHEMBL89581	EC50	=	30	nM		7.52	http://identifiers.org/pubmed/12482435
http://rdf.ebi.ac.uk/resource/chembl/activity/CHEMBL_ACT_1068039	Retinoid X receptor alpha	http://rdf.ebi.ac.uk/terms/chembl#SingleProtein	http://rdf.ebi.ac.uk/resource/chembl/target/CHEMBL2061	Retinoic acid receptor RXR-alpha (Homo sapiens)	http://www.conceptwiki.org/concept/34e4f32c-68e8-44ad-a7ec-c56b71769fb6	Homo sapiens	http://rdf.ebi.ac.uk/resource/chembl/assay/CHEMBL798077	Homo sapiens	Inhibition of [3H]9-cis-RA binding to human Retinoid X receptor RXR alpha	C/C(=C\C(=O)O)/C=C/CC1(CC1)C2=CC(=CC(=C2)C(C)(C)C)C(C)(C)C	InChI=1S/C24H34O2/c1-17(13-21(25)26)9-8-10-24(11-12-24)20-15-18(22(2,3)4)14-19(16-20)23(5,6)7/h8-9,13-16H,10-12H2,1-7H3,(H,25,26)/b9-8+,17-13+	(2E,4E)-6-[1-(3,5-di-tert-butylphenyl)cyclopropyl]-3-methylhexa-2,4-dienoic acid	http://rdf.ebi.ac.uk/resource/chembl/molecule/CHEMBL89581	Kd	=	3	nM		8.52	http://identifiers.org/pubmed/12482435
http://rdf.ebi.ac.uk/resource/chembl/activity/CHEMBL_ACT_1071654	Retinoid X receptor alpha	http://rdf.ebi.ac.uk/terms/chembl#SingleProtein	http://rdf.ebi.ac.uk/resource/chembl/target/CHEMBL2061	Retinoic acid receptor RXR-alpha (Homo sapiens)	http://www.conceptwiki.org/concept/34e4f32c-68e8-44ad-a7ec-c56b71769fb6	Homo sapiens	http://rdf.ebi.ac.uk/resource/chembl/assay/CHEMBL879373		Effective concentration against retinoid receptor isoform (RXR alpha) expressed in CV-1 cells	CCCC1=CC2=C(C=C1C(=C)C3=CC=C(C=C3)C(=O)O)C(CCC2(C)C)(C)C	InChI=1S/C26H32O2/c1-7-8-20-15-22-23(26(5,6)14-13-25(22,3)4)16-21(20)17(2)18-9-11-19(12-10-18)24(27)28/h9-12,15-16H,2,7-8,13-14H2,1,3-6H3,(H,27,28)	4-[1-(5,5,8,8-tetramethyl-3-propyl-5,6,7,8-tetrahydronaphthalen-2-yl)ethenyl]benzoic acid	http://rdf.ebi.ac.uk/resource/chembl/molecule/CHEMBL101302	EC50	>	10000	nM			http://identifiers.org/pubmed/8071941
http://rdf.ebi.ac.uk/resource/chembl/activity/CHEMBL_ACT_1071660	Retinoid X receptor alpha	http://rdf.ebi.ac.uk/terms/chembl#SingleProtein	http://rdf.ebi.ac.uk/resource/chembl/target/CHEMBL2061	Retinoic acid receptor RXR-alpha (Homo sapiens)	http://www.conceptwiki.org/concept/34e4f32c-68e8-44ad-a7ec-c56b71769fb6	Homo sapiens	http://rdf.ebi.ac.uk/resource/chembl/assay/CHEMBL798296	Homo sapiens	Inhibition of [3H]9-cis-RA binding to baculovirus expressed retinoid receptor RXR alpha	CCCC1=CC2=C(C=C1C(=C)C3=CC=C(C=C3)C(=O)O)C(CCC2(C)C)(C)C	InChI=1S/C26H32O2/c1-7-8-20-15-22-23(26(5,6)14-13-25(22,3)4)16-21(20)17(2)18-9-11-19(12-10-18)24(27)28/h9-12,15-16H,2,7-8,13-14H2,1,3-6H3,(H,27,28)	4-[1-(5,5,8,8-tetramethyl-3-propyl-5,6,7,8-tetrahydronaphthalen-2-yl)ethenyl]benzoic acid	http://rdf.ebi.ac.uk/resource/chembl/molecule/CHEMBL101302	Kd	=	137	nM		6.86	http://identifiers.org/pubmed/8071941
http://rdf.ebi.ac.uk/resource/chembl/activity/CHEMBL_ACT_1072797	Retinoid X receptor alpha	http://rdf.ebi.ac.uk/terms/chembl#SingleProtein	http://rdf.ebi.ac.uk/resource/chembl/target/CHEMBL2061	Retinoic acid receptor RXR-alpha (Homo sapiens)	http://www.conceptwiki.org/concept/34e4f32c-68e8-44ad-a7ec-c56b71769fb6	Homo sapiens	http://rdf.ebi.ac.uk/resource/chembl/assay/CHEMBL879373		Effective concentration against retinoid receptor isoform (RXR alpha) expressed in CV-1 cells	CC1=CC2=C(C=C1C(=C)C3=CC=C(C=C3)C(=O)O)C(CCC2(C)C)(C)C	InChI=1S/C24H28O2/c1-15-13-20-21(24(5,6)12-11-23(20,3)4)14-19(15)16(2)17-7-9-18(10-8-17)22(25)26/h7-10,13-14H,2,11-12H2,1,3-6H3,(H,25,26)	Bexarotene	http://rdf.ebi.ac.uk/resource/chembl/molecule/CHEMBL1023	EC50	=	33	nM		7.48	http://identifiers.org/pubmed/8071941
http://rdf.ebi.ac.uk/resource/chembl/activity/CHEMBL_ACT_1072803	Retinoid X receptor alpha	http://rdf.ebi.ac.uk/terms/chembl#SingleProtein	http://rdf.ebi.ac.uk/resource/chembl/target/CHEMBL2061	Retinoic acid receptor RXR-alpha (Homo sapiens)	http://www.conceptwiki.org/concept/34e4f32c-68e8-44ad-a7ec-c56b71769fb6	Homo sapiens	http://rdf.ebi.ac.uk/resource/chembl/assay/CHEMBL798296	Homo sapiens	Inhibition of [3H]9-cis-RA binding to baculovirus expressed retinoid receptor RXR alpha	CC1=CC2=C(C=C1C(=C)C3=CC=C(C=C3)C(=O)O)C(CCC2(C)C)(C)C	InChI=1S/C24H28O2/c1-15-13-20-21(24(5,6)12-11-23(20,3)4)14-19(15)16(2)17-7-9-18(10-8-17)22(25)26/h7-10,13-14H,2,11-12H2,1,3-6H3,(H,25,26)	Bexarotene	http://rdf.ebi.ac.uk/resource/chembl/molecule/CHEMBL1023	Kd	=	14	nM		7.85	http://identifiers.org/pubmed/8071941
http://rdf.ebi.ac.uk/resource/chembl/activity/CHEMBL_ACT_1073825	Retinoid X receptor alpha	http://rdf.ebi.ac.uk/terms/chembl#SingleProtein	http://rdf.ebi.ac.uk/resource/chembl/target/CHEMBL2061	Retinoic acid receptor RXR-alpha (Homo sapiens)	http://www.conceptwiki.org/concept/34e4f32c-68e8-44ad-a7ec-c56b71769fb6	Homo sapiens	http://rdf.ebi.ac.uk/resource/chembl/assay/CHEMBL798311		Transcriptional activation in CV-1 cells expressing retinoid X receptor RXR alpha	CC1=CC2=C(C=C1C3(CC3)/C=C/C(=C/C(=O)O)/C)C(CCC2(C)C)(C)C	InChI=1S/C24H32O2/c1-16(13-21(25)26)7-8-24(11-12-24)18-15-20-19(14-17(18)2)22(3,4)9-10-23(20,5)6/h7-8,13-15H,9-12H2,1-6H3,(H,25,26)/b8-7+,16-13+	(2E,4E)-3-methyl-5-[1-(3,5,5,8,8-pentamethyl-5,6,7,8-tetrahydronaphthalen-2-yl)cyclopropyl]penta-2,4-dienoic acid	http://rdf.ebi.ac.uk/resource/chembl/molecule/CHEMBL92284	EC50	=	5	nM		8.3		http://dx.doi.org/10.1016/S0960-894X(97)10079-8
http://rdf.ebi.ac.uk/resource/chembl/activity/CHEMBL_ACT_1073831	Retinoid X receptor alpha	http://rdf.ebi.ac.uk/terms/chembl#SingleProtein	http://rdf.ebi.ac.uk/resource/chembl/target/CHEMBL2061	Retinoic acid receptor RXR-alpha (Homo sapiens)	http://www.conceptwiki.org/concept/34e4f32c-68e8-44ad-a7ec-c56b71769fb6	Homo sapiens	http://rdf.ebi.ac.uk/resource/chembl/assay/CHEMBL798313		Maximal transcriptional activation in CV-1 cells expressing RXR alpha receptor relative to ATRA	CC1=CC2=C(C=C1C3(CC3)/C=C/C(=C/C(=O)O)/C)C(CCC2(C)C)(C)C	InChI=1S/C24H32O2/c1-16(13-21(25)26)7-8-24(11-12-24)18-15-20-19(14-17(18)2)22(3,4)9-10-23(20,5)6/h7-8,13-15H,9-12H2,1-6H3,(H,25,26)/b8-7+,16-13+	(2E,4E)-3-methyl-5-[1-(3,5,5,8,8-pentamethyl-5,6,7,8-tetrahydronaphthalen-2-yl)cyclopropyl]penta-2,4-dienoic acid	http://rdf.ebi.ac.uk/resource/chembl/molecule/CHEMBL92284	Efficacy	=	75	%				http://dx.doi.org/10.1016/S0960-894X(97)10079-8
http://rdf.ebi.ac.uk/resource/chembl/activity/CHEMBL_ACT_1073837	Retinoid X receptor alpha	http://rdf.ebi.ac.uk/terms/chembl#SingleProtein	http://rdf.ebi.ac.uk/resource/chembl/target/CHEMBL2061	Retinoic acid receptor RXR-alpha (Homo sapiens)	http://www.conceptwiki.org/concept/34e4f32c-68e8-44ad-a7ec-c56b71769fb6	Homo sapiens	http://rdf.ebi.ac.uk/resource/chembl/assay/CHEMBL798316		Inhibition of [3H]9-cis-RA binding to RXR alpha receptor	CC1=CC2=C(C=C1C3(CC3)/C=C/C(=C/C(=O)O)/C)C(CCC2(C)C)(C)C	InChI=1S/C24H32O2/c1-16(13-21(25)26)7-8-24(11-12-24)18-15-20-19(14-17(18)2)22(3,4)9-10-23(20,5)6/h7-8,13-15H,9-12H2,1-6H3,(H,25,26)/b8-7+,16-13+	(2E,4E)-3-methyl-5-[1-(3,5,5,8,8-pentamethyl-5,6,7,8-tetrahydronaphthalen-2-yl)cyclopropyl]penta-2,4-dienoic acid	http://rdf.ebi.ac.uk/resource/chembl/molecule/CHEMBL92284	Ki	=	4	nM		8.4		http://dx.doi.org/10.1016/S0960-894X(97)10079-8
http://rdf.ebi.ac.uk/resource/chembl/activity/CHEMBL_ACT_1074068	Retinoid X receptor alpha	http://rdf.ebi.ac.uk/terms/chembl#SingleProtein	http://rdf.ebi.ac.uk/resource/chembl/target/CHEMBL2061	Retinoic acid receptor RXR-alpha (Homo sapiens)	http://www.conceptwiki.org/concept/34e4f32c-68e8-44ad-a7ec-c56b71769fb6	Homo sapiens	http://rdf.ebi.ac.uk/resource/chembl/assay/CHEMBL879373		Effective concentration against retinoid receptor isoform (RXR alpha) expressed in CV-1 cells	CC1(CCC(C2=C1C=C(C(=C2)Cl)C(=O)C3=CC=C(C=C3)C(=O)O)(C)C)C	InChI=1S/C22H23ClO3/c1-21(2)9-10-22(3,4)17-12-18(23)15(11-16(17)21)19(24)13-5-7-14(8-6-13)20(25)26/h5-8,11-12H,9-10H2,1-4H3,(H,25,26)	4-[(3-chloro-5,5,8,8-tetramethyl-5,6,7,8-tetrahydronaphthalen-2-yl)carbonyl]benzoic acid	http://rdf.ebi.ac.uk/resource/chembl/molecule/CHEMBL102039	EC50	=	294	nM		6.53	http://identifiers.org/pubmed/8071941
http://rdf.ebi.ac.uk/resource/chembl/activity/CHEMBL_ACT_1074074	Retinoid X receptor alpha	http://rdf.ebi.ac.uk/terms/chembl#SingleProtein	http://rdf.ebi.ac.uk/resource/chembl/target/CHEMBL2061	Retinoic acid receptor RXR-alpha (Homo sapiens)	http://www.conceptwiki.org/concept/34e4f32c-68e8-44ad-a7ec-c56b71769fb6	Homo sapiens	http://rdf.ebi.ac.uk/resource/chembl/assay/CHEMBL798296	Homo sapiens	Inhibition of [3H]9-cis-RA binding to baculovirus expressed retinoid receptor RXR alpha	CC1(CCC(C2=C1C=C(C(=C2)Cl)C(=O)C3=CC=C(C=C3)C(=O)O)(C)C)C	InChI=1S/C22H23ClO3/c1-21(2)9-10-22(3,4)17-12-18(23)15(11-16(17)21)19(24)13-5-7-14(8-6-13)20(25)26/h5-8,11-12H,9-10H2,1-4H3,(H,25,26)	4-[(3-chloro-5,5,8,8-tetramethyl-5,6,7,8-tetrahydronaphthalen-2-yl)carbonyl]benzoic acid	http://rdf.ebi.ac.uk/resource/chembl/molecule/CHEMBL102039	Kd	=	130	nM		6.89	http://identifiers.org/pubmed/8071941
http://rdf.ebi.ac.uk/resource/chembl/activity/CHEMBL_ACT_1075259	Retinoid X receptor alpha	http://rdf.ebi.ac.uk/terms/chembl#SingleProtein	http://rdf.ebi.ac.uk/resource/chembl/target/CHEMBL2061	Retinoic acid receptor RXR-alpha (Homo sapiens)	http://www.conceptwiki.org/concept/34e4f32c-68e8-44ad-a7ec-c56b71769fb6	Homo sapiens	http://rdf.ebi.ac.uk/resource/chembl/assay/CHEMBL879373		Effective concentration against retinoid receptor isoform (RXR alpha) expressed in CV-1 cells	CC(C)C1=CC2=C(C=C1C(=O)C3=CC=C(C=C3)C(=O)O)C(CCC2(C)C)(C)C	InChI=1S/C25H30O3/c1-15(2)18-13-20-21(25(5,6)12-11-24(20,3)4)14-19(18)22(26)16-7-9-17(10-8-16)23(27)28/h7-10,13-15H,11-12H2,1-6H3,(H,27,28)	4-{[5,5,8,8-tetramethyl-3-(propan-2-yl)-5,6,7,8-tetrahydronaphthalen-2-yl]carbonyl}benzoic acid	http://rdf.ebi.ac.uk/resource/chembl/molecule/CHEMBL101666	EC50	=	381	nM		6.42	http://identifiers.org/pubmed/8071941
http://rdf.ebi.ac.uk/resource/chembl/activity/CHEMBL_ACT_1075265	Retinoid X receptor alpha	http://rdf.ebi.ac.uk/terms/chembl#SingleProtein	http://rdf.ebi.ac.uk/resource/chembl/target/CHEMBL2061	Retinoic acid receptor RXR-alpha (Homo sapiens)	http://www.conceptwiki.org/concept/34e4f32c-68e8-44ad-a7ec-c56b71769fb6	Homo sapiens	http://rdf.ebi.ac.uk/resource/chembl/assay/CHEMBL798296	Homo sapiens	Inhibition of [3H]9-cis-RA binding to baculovirus expressed retinoid receptor RXR alpha	CC(C)C1=CC2=C(C=C1C(=O)C3=CC=C(C=C3)C(=O)O)C(CCC2(C)C)(C)C	InChI=1S/C25H30O3/c1-15(2)18-13-20-21(25(5,6)12-11-24(20,3)4)14-19(18)22(26)16-7-9-17(10-8-16)23(27)28/h7-10,13-15H,11-12H2,1-6H3,(H,27,28)	4-{[5,5,8,8-tetramethyl-3-(propan-2-yl)-5,6,7,8-tetrahydronaphthalen-2-yl]carbonyl}benzoic acid	http://rdf.ebi.ac.uk/resource/chembl/molecule/CHEMBL101666	Kd	=	113	nM		6.95	http://identifiers.org/pubmed/8071941
http://rdf.ebi.ac.uk/resource/chembl/activity/CHEMBL_ACT_1076163	Retinoid X receptor alpha	http://rdf.ebi.ac.uk/terms/chembl#SingleProtein	http://rdf.ebi.ac.uk/resource/chembl/target/CHEMBL2061	Retinoic acid receptor RXR-alpha (Homo sapiens)	http://www.conceptwiki.org/concept/34e4f32c-68e8-44ad-a7ec-c56b71769fb6	Homo sapiens	http://rdf.ebi.ac.uk/resource/chembl/assay/CHEMBL798311		Transcriptional activation in CV-1 cells expressing retinoid X receptor RXR alpha	CC1(CCC(C2=C1C=CC(=C2)C(=C)C3=CC=C(C=C3)C(=O)O)(C)C)C	InChI=1S/C23H26O2/c1-15(16-6-8-17(9-7-16)21(24)25)18-10-11-19-20(14-18)23(4,5)13-12-22(19,2)3/h6-11,14H,1,12-13H2,2-5H3,(H,24,25)	4-[1-(5,5,8,8-tetramethyl-5,6,7,8-tetrahydronaphthalen-2-yl)ethenyl]benzoic acid	http://rdf.ebi.ac.uk/resource/chembl/molecule/CHEMBL96184	EC50	=	409	nM		6.39		http://dx.doi.org/10.1016/S0960-894X(97)10079-8
http://rdf.ebi.ac.uk/resource/chembl/activity/CHEMBL_ACT_1076169	Retinoid X receptor alpha	http://rdf.ebi.ac.uk/terms/chembl#SingleProtein	http://rdf.ebi.ac.uk/resource/chembl/target/CHEMBL2061	Retinoic acid receptor RXR-alpha (Homo sapiens)	http://www.conceptwiki.org/concept/34e4f32c-68e8-44ad-a7ec-c56b71769fb6	Homo sapiens	http://rdf.ebi.ac.uk/resource/chembl/assay/CHEMBL798313		Maximal transcriptional activation in CV-1 cells expressing RXR alpha receptor relative to ATRA	CC1(CCC(C2=C1C=CC(=C2)C(=C)C3=CC=C(C=C3)C(=O)O)(C)C)C	InChI=1S/C23H26O2/c1-15(16-6-8-17(9-7-16)21(24)25)18-10-11-19-20(14-18)23(4,5)13-12-22(19,2)3/h6-11,14H,1,12-13H2,2-5H3,(H,24,25)	4-[1-(5,5,8,8-tetramethyl-5,6,7,8-tetrahydronaphthalen-2-yl)ethenyl]benzoic acid	http://rdf.ebi.ac.uk/resource/chembl/molecule/CHEMBL96184	Efficacy	=	98	%				http://dx.doi.org/10.1016/S0960-894X(97)10079-8
http://rdf.ebi.ac.uk/resource/chembl/activity/CHEMBL_ACT_1076175	Retinoid X receptor alpha	http://rdf.ebi.ac.uk/terms/chembl#SingleProtein	http://rdf.ebi.ac.uk/resource/chembl/target/CHEMBL2061	Retinoic acid receptor RXR-alpha (Homo sapiens)	http://www.conceptwiki.org/concept/34e4f32c-68e8-44ad-a7ec-c56b71769fb6	Homo sapiens	http://rdf.ebi.ac.uk/resource/chembl/assay/CHEMBL798316		Inhibition of [3H]9-cis-RA binding to RXR alpha receptor	CC1(CCC(C2=C1C=CC(=C2)C(=C)C3=CC=C(C=C3)C(=O)O)(C)C)C	InChI=1S/C23H26O2/c1-15(16-6-8-17(9-7-16)21(24)25)18-10-11-19-20(14-18)23(4,5)13-12-22(19,2)3/h6-11,14H,1,12-13H2,2-5H3,(H,24,25)	4-[1-(5,5,8,8-tetramethyl-5,6,7,8-tetrahydronaphthalen-2-yl)ethenyl]benzoic acid	http://rdf.ebi.ac.uk/resource/chembl/molecule/CHEMBL96184	Ki	=	150	nM		6.82		http://dx.doi.org/10.1016/S0960-894X(97)10079-8
http://rdf.ebi.ac.uk/resource/chembl/activity/CHEMBL_ACT_1076444	Retinoid X receptor alpha	http://rdf.ebi.ac.uk/terms/chembl#SingleProtein	http://rdf.ebi.ac.uk/resource/chembl/target/CHEMBL2061	Retinoic acid receptor RXR-alpha (Homo sapiens)	http://www.conceptwiki.org/concept/34e4f32c-68e8-44ad-a7ec-c56b71769fb6	Homo sapiens	http://rdf.ebi.ac.uk/resource/chembl/assay/CHEMBL879373		Effective concentration against retinoid receptor isoform (RXR alpha) expressed in CV-1 cells	CC1(CCC(C2=C1C=C(C(=C2)F)C(=O)C3=CC=C(C=C3)C(=O)O)(C)C)C	InChI=1S/C22H23FO3/c1-21(2)9-10-22(3,4)17-12-18(23)15(11-16(17)21)19(24)13-5-7-14(8-6-13)20(25)26/h5-8,11-12H,9-10H2,1-4H3,(H,25,26)	4-[(3-fluoro-5,5,8,8-tetramethyl-5,6,7,8-tetrahydronaphthalen-2-yl)carbonyl]benzoic acid	http://rdf.ebi.ac.uk/resource/chembl/molecule/CHEMBL419166	EC50	=	1820	nM		5.74	http://identifiers.org/pubmed/8071941
http://rdf.ebi.ac.uk/resource/chembl/activity/CHEMBL_ACT_1076450	Retinoid X receptor alpha	http://rdf.ebi.ac.uk/terms/chembl#SingleProtein	http://rdf.ebi.ac.uk/resource/chembl/target/CHEMBL2061	Retinoic acid receptor RXR-alpha (Homo sapiens)	http://www.conceptwiki.org/concept/34e4f32c-68e8-44ad-a7ec-c56b71769fb6	Homo sapiens	http://rdf.ebi.ac.uk/resource/chembl/assay/CHEMBL798296	Homo sapiens	Inhibition of [3H]9-cis-RA binding to baculovirus expressed retinoid receptor RXR alpha	CC1(CCC(C2=C1C=C(C(=C2)F)C(=O)C3=CC=C(C=C3)C(=O)O)(C)C)C	InChI=1S/C22H23FO3/c1-21(2)9-10-22(3,4)17-12-18(23)15(11-16(17)21)19(24)13-5-7-14(8-6-13)20(25)26/h5-8,11-12H,9-10H2,1-4H3,(H,25,26)	4-[(3-fluoro-5,5,8,8-tetramethyl-5,6,7,8-tetrahydronaphthalen-2-yl)carbonyl]benzoic acid	http://rdf.ebi.ac.uk/resource/chembl/molecule/CHEMBL419166	Kd	=	706	nM		6.15	http://identifiers.org/pubmed/8071941
http://rdf.ebi.ac.uk/resource/chembl/activity/CHEMBL_ACT_107808	Retinoid X receptor alpha	http://rdf.ebi.ac.uk/terms/chembl#SingleProtein	http://rdf.ebi.ac.uk/resource/chembl/target/CHEMBL2061	Retinoic acid receptor RXR-alpha (Homo sapiens)	http://www.conceptwiki.org/concept/34e4f32c-68e8-44ad-a7ec-c56b71769fb6	Homo sapiens	http://rdf.ebi.ac.uk/resource/chembl/assay/CHEMBL772123		Retinoid activity at 10 e-5 M (9Z)- RA against RXR-alpha receptor receptor for gene transcriptional activation in transfected CV-1 cells	C/C(=C\C1=CC=C(C=C1)C(=O)O)/C2=CC3=C(C=C2)C4CCC3C4	InChI=1S/C21H20O2/c1-13(10-14-2-4-15(5-3-14)21(22)23)16-8-9-19-17-6-7-18(11-17)20(19)12-16/h2-5,8-10,12,17-18H,6-7,11H2,1H3,(H,22,23)/b13-10+	4-[(1E)-2-(1,2,3,4-tetrahydro-1,4-methanonaphthalen-6-yl)prop-1-en-1-yl]benzoic acid	http://rdf.ebi.ac.uk/resource/chembl/molecule/CHEMBL40007	Activity	=	2	%			http://identifiers.org/pubmed/8410972
http://rdf.ebi.ac.uk/resource/chembl/activity/CHEMBL_ACT_1078829	Retinoid X receptor alpha	http://rdf.ebi.ac.uk/terms/chembl#SingleProtein	http://rdf.ebi.ac.uk/resource/chembl/target/CHEMBL2061	Retinoic acid receptor RXR-alpha (Homo sapiens)	http://www.conceptwiki.org/concept/34e4f32c-68e8-44ad-a7ec-c56b71769fb6	Homo sapiens	http://rdf.ebi.ac.uk/resource/chembl/assay/CHEMBL879373		Effective concentration against retinoid receptor isoform (RXR alpha) expressed in CV-1 cells	CCC1=CC2=C(C=C1C(=O)C3=CC=C(C=C3)C(=O)O)C(CCC2(C)C)(C)C	InChI=1S/C24H28O3/c1-6-15-13-19-20(24(4,5)12-11-23(19,2)3)14-18(15)21(25)16-7-9-17(10-8-16)22(26)27/h7-10,13-14H,6,11-12H2,1-5H3,(H,26,27)	4-[(3-ethyl-5,5,8,8-tetramethyl-5,6,7,8-tetrahydronaphthalen-2-yl)carbonyl]benzoic acid	http://rdf.ebi.ac.uk/resource/chembl/molecule/CHEMBL97910	EC50	=	514	nM		6.29	http://identifiers.org/pubmed/8071941
http://rdf.ebi.ac.uk/resource/chembl/activity/CHEMBL_ACT_1078835	Retinoid X receptor alpha	http://rdf.ebi.ac.uk/terms/chembl#SingleProtein	http://rdf.ebi.ac.uk/resource/chembl/target/CHEMBL2061	Retinoic acid receptor RXR-alpha (Homo sapiens)	http://www.conceptwiki.org/concept/34e4f32c-68e8-44ad-a7ec-c56b71769fb6	Homo sapiens	http://rdf.ebi.ac.uk/resource/chembl/assay/CHEMBL798296	Homo sapiens	Inhibition of [3H]9-cis-RA binding to baculovirus expressed retinoid receptor RXR alpha	CCC1=CC2=C(C=C1C(=O)C3=CC=C(C=C3)C(=O)O)C(CCC2(C)C)(C)C	InChI=1S/C24H28O3/c1-6-15-13-19-20(24(4,5)12-11-23(19,2)3)14-18(15)21(25)16-7-9-17(10-8-16)22(26)27/h7-10,13-14H,6,11-12H2,1-5H3,(H,26,27)	4-[(3-ethyl-5,5,8,8-tetramethyl-5,6,7,8-tetrahydronaphthalen-2-yl)carbonyl]benzoic acid	http://rdf.ebi.ac.uk/resource/chembl/molecule/CHEMBL97910	Kd	=	195	nM		6.71	http://identifiers.org/pubmed/8071941
http://rdf.ebi.ac.uk/resource/chembl/activity/CHEMBL_ACT_1081054	Retinoid X receptor alpha	http://rdf.ebi.ac.uk/terms/chembl#SingleProtein	http://rdf.ebi.ac.uk/resource/chembl/target/CHEMBL2061	Retinoic acid receptor RXR-alpha (Homo sapiens)	http://www.conceptwiki.org/concept/34e4f32c-68e8-44ad-a7ec-c56b71769fb6	Homo sapiens	http://rdf.ebi.ac.uk/resource/chembl/assay/CHEMBL879373		Effective concentration against retinoid receptor isoform (RXR alpha) expressed in CV-1 cells	CCCC1=CC2=C(C=C1C(=O)C3=CC=C(C=C3)C(=O)O)C(CCC2(C)C)(C)C	InChI=1S/C25H30O3/c1-6-7-18-14-20-21(25(4,5)13-12-24(20,2)3)15-19(18)22(26)16-8-10-17(11-9-16)23(27)28/h8-11,14-15H,6-7,12-13H2,1-5H3,(H,27,28)	4-[(5,5,8,8-tetramethyl-3-propyl-5,6,7,8-tetrahydronaphthalen-2-yl)carbonyl]benzoic acid	http://rdf.ebi.ac.uk/resource/chembl/molecule/CHEMBL98142	EC50	>	10000	nM			http://identifiers.org/pubmed/8071941
http://rdf.ebi.ac.uk/resource/chembl/activity/CHEMBL_ACT_1081060	Retinoid X receptor alpha	http://rdf.ebi.ac.uk/terms/chembl#SingleProtein	http://rdf.ebi.ac.uk/resource/chembl/target/CHEMBL2061	Retinoic acid receptor RXR-alpha (Homo sapiens)	http://www.conceptwiki.org/concept/34e4f32c-68e8-44ad-a7ec-c56b71769fb6	Homo sapiens	http://rdf.ebi.ac.uk/resource/chembl/assay/CHEMBL798296	Homo sapiens	Inhibition of [3H]9-cis-RA binding to baculovirus expressed retinoid receptor RXR alpha	CCCC1=CC2=C(C=C1C(=O)C3=CC=C(C=C3)C(=O)O)C(CCC2(C)C)(C)C	InChI=1S/C25H30O3/c1-6-7-18-14-20-21(25(4,5)13-12-24(20,2)3)15-19(18)22(26)16-8-10-17(11-9-16)23(27)28/h8-11,14-15H,6-7,12-13H2,1-5H3,(H,27,28)	4-[(5,5,8,8-tetramethyl-3-propyl-5,6,7,8-tetrahydronaphthalen-2-yl)carbonyl]benzoic acid	http://rdf.ebi.ac.uk/resource/chembl/molecule/CHEMBL98142	Kd	=	269	nM		6.57	http://identifiers.org/pubmed/8071941
http://rdf.ebi.ac.uk/resource/chembl/activity/CHEMBL_ACT_1082328	Retinoid X receptor alpha	http://rdf.ebi.ac.uk/terms/chembl#SingleProtein	http://rdf.ebi.ac.uk/resource/chembl/target/CHEMBL2061	Retinoic acid receptor RXR-alpha (Homo sapiens)	http://www.conceptwiki.org/concept/34e4f32c-68e8-44ad-a7ec-c56b71769fb6	Homo sapiens	http://rdf.ebi.ac.uk/resource/chembl/assay/CHEMBL879373		Effective concentration against retinoid receptor isoform (RXR alpha) expressed in CV-1 cells	CC(C)C1=CC2=C(C=C1C(=C)C3=CC=C(C=C3)C(=O)O)C(CCC2(C)C)(C)C	InChI=1S/C26H32O2/c1-16(2)20-14-22-23(26(6,7)13-12-25(22,4)5)15-21(20)17(3)18-8-10-19(11-9-18)24(27)28/h8-11,14-16H,3,12-13H2,1-2,4-7H3,(H,27,28)	4-{1-[5,5,8,8-tetramethyl-3-(propan-2-yl)-5,6,7,8-tetrahydronaphthalen-2-yl]ethenyl}benzoic acid	http://rdf.ebi.ac.uk/resource/chembl/molecule/CHEMBL99325	EC50	=	207	nM		6.68	http://identifiers.org/pubmed/8071941
http://rdf.ebi.ac.uk/resource/chembl/activity/CHEMBL_ACT_1082334	Retinoid X receptor alpha	http://rdf.ebi.ac.uk/terms/chembl#SingleProtein	http://rdf.ebi.ac.uk/resource/chembl/target/CHEMBL2061	Retinoic acid receptor RXR-alpha (Homo sapiens)	http://www.conceptwiki.org/concept/34e4f32c-68e8-44ad-a7ec-c56b71769fb6	Homo sapiens	http://rdf.ebi.ac.uk/resource/chembl/assay/CHEMBL798296	Homo sapiens	Inhibition of [3H]9-cis-RA binding to baculovirus expressed retinoid receptor RXR alpha	CC(C)C1=CC2=C(C=C1C(=C)C3=CC=C(C=C3)C(=O)O)C(CCC2(C)C)(C)C	InChI=1S/C26H32O2/c1-16(2)20-14-22-23(26(6,7)13-12-25(22,4)5)15-21(20)17(3)18-8-10-19(11-9-18)24(27)28/h8-11,14-16H,3,12-13H2,1-2,4-7H3,(H,27,28)	4-{1-[5,5,8,8-tetramethyl-3-(propan-2-yl)-5,6,7,8-tetrahydronaphthalen-2-yl]ethenyl}benzoic acid	http://rdf.ebi.ac.uk/resource/chembl/molecule/CHEMBL99325	Kd	=	55	nM		7.26	http://identifiers.org/pubmed/8071941
http://rdf.ebi.ac.uk/resource/chembl/activity/CHEMBL_ACT_1084513	Retinoid X receptor alpha	http://rdf.ebi.ac.uk/terms/chembl#SingleProtein	http://rdf.ebi.ac.uk/resource/chembl/target/CHEMBL2061	Retinoic acid receptor RXR-alpha (Homo sapiens)	http://www.conceptwiki.org/concept/34e4f32c-68e8-44ad-a7ec-c56b71769fb6	Homo sapiens	http://rdf.ebi.ac.uk/resource/chembl/assay/CHEMBL879373		Effective concentration against retinoid receptor isoform (RXR alpha) expressed in CV-1 cells	CC1(CCC(C2=C1C=C(C(=C2)OC)C(=O)C3=CC=C(C=C3)C(=O)O)(C)C)C	InChI=1S/C23H26O4/c1-22(2)10-11-23(3,4)18-13-19(27-5)16(12-17(18)22)20(24)14-6-8-15(9-7-14)21(25)26/h6-9,12-13H,10-11H2,1-5H3,(H,25,26)	4-[(3-methoxy-5,5,8,8-tetramethyl-5,6,7,8-tetrahydronaphthalen-2-yl)carbonyl]benzoic acid	http://rdf.ebi.ac.uk/resource/chembl/molecule/CHEMBL318916	EC50	=	2019	nM		5.69	http://identifiers.org/pubmed/8071941
http://rdf.ebi.ac.uk/resource/chembl/activity/CHEMBL_ACT_1084519	Retinoid X receptor alpha	http://rdf.ebi.ac.uk/terms/chembl#SingleProtein	http://rdf.ebi.ac.uk/resource/chembl/target/CHEMBL2061	Retinoic acid receptor RXR-alpha (Homo sapiens)	http://www.conceptwiki.org/concept/34e4f32c-68e8-44ad-a7ec-c56b71769fb6	Homo sapiens	http://rdf.ebi.ac.uk/resource/chembl/assay/CHEMBL798296	Homo sapiens	Inhibition of [3H]9-cis-RA binding to baculovirus expressed retinoid receptor RXR alpha	CC1(CCC(C2=C1C=C(C(=C2)OC)C(=O)C3=CC=C(C=C3)C(=O)O)(C)C)C	InChI=1S/C23H26O4/c1-22(2)10-11-23(3,4)18-13-19(27-5)16(12-17(18)22)20(24)14-6-8-15(9-7-14)21(25)26/h6-9,12-13H,10-11H2,1-5H3,(H,25,26)	4-[(3-methoxy-5,5,8,8-tetramethyl-5,6,7,8-tetrahydronaphthalen-2-yl)carbonyl]benzoic acid	http://rdf.ebi.ac.uk/resource/chembl/molecule/CHEMBL318916	Kd	>	1000	nM			http://identifiers.org/pubmed/8071941
http://rdf.ebi.ac.uk/resource/chembl/activity/CHEMBL_ACT_1087429	Retinoid X receptor alpha	http://rdf.ebi.ac.uk/terms/chembl#SingleProtein	http://rdf.ebi.ac.uk/resource/chembl/target/CHEMBL2061	Retinoic acid receptor RXR-alpha (Homo sapiens)	http://www.conceptwiki.org/concept/34e4f32c-68e8-44ad-a7ec-c56b71769fb6	Homo sapiens	http://rdf.ebi.ac.uk/resource/chembl/assay/CHEMBL798311		Transcriptional activation in CV-1 cells expressing retinoid X receptor RXR alpha	CC1=CC2=C(C=C1C3(CCCC3)/C=C/C(=C/C(=O)O)/C)C(CCC2(C)C)(C)C	InChI=1S/C26H36O2/c1-18(15-23(27)28)9-12-26(10-7-8-11-26)20-17-22-21(16-19(20)2)24(3,4)13-14-25(22,5)6/h9,12,15-17H,7-8,10-11,13-14H2,1-6H3,(H,27,28)/b12-9+,18-15+	(2E,4E)-3-methyl-5-[1-(3,5,5,8,8-pentamethyl-5,6,7,8-tetrahydronaphthalen-2-yl)cyclopentyl]penta-2,4-dienoic acid	http://rdf.ebi.ac.uk/resource/chembl/molecule/CHEMBL92394	EC50	=	2520	nM		5.6		http://dx.doi.org/10.1016/S0960-894X(97)10079-8
http://rdf.ebi.ac.uk/resource/chembl/activity/CHEMBL_ACT_1087435	Retinoid X receptor alpha	http://rdf.ebi.ac.uk/terms/chembl#SingleProtein	http://rdf.ebi.ac.uk/resource/chembl/target/CHEMBL2061	Retinoic acid receptor RXR-alpha (Homo sapiens)	http://www.conceptwiki.org/concept/34e4f32c-68e8-44ad-a7ec-c56b71769fb6	Homo sapiens	http://rdf.ebi.ac.uk/resource/chembl/assay/CHEMBL798313		Maximal transcriptional activation in CV-1 cells expressing RXR alpha receptor relative to ATRA	CC1=CC2=C(C=C1C3(CCCC3)/C=C/C(=C/C(=O)O)/C)C(CCC2(C)C)(C)C	InChI=1S/C26H36O2/c1-18(15-23(27)28)9-12-26(10-7-8-11-26)20-17-22-21(16-19(20)2)24(3,4)13-14-25(22,5)6/h9,12,15-17H,7-8,10-11,13-14H2,1-6H3,(H,27,28)/b12-9+,18-15+	(2E,4E)-3-methyl-5-[1-(3,5,5,8,8-pentamethyl-5,6,7,8-tetrahydronaphthalen-2-yl)cyclopentyl]penta-2,4-dienoic acid	http://rdf.ebi.ac.uk/resource/chembl/molecule/CHEMBL92394	Efficacy	=	65	%				http://dx.doi.org/10.1016/S0960-894X(97)10079-8
http://rdf.ebi.ac.uk/resource/chembl/activity/CHEMBL_ACT_1087441	Retinoid X receptor alpha	http://rdf.ebi.ac.uk/terms/chembl#SingleProtein	http://rdf.ebi.ac.uk/resource/chembl/target/CHEMBL2061	Retinoic acid receptor RXR-alpha (Homo sapiens)	http://www.conceptwiki.org/concept/34e4f32c-68e8-44ad-a7ec-c56b71769fb6	Homo sapiens	http://rdf.ebi.ac.uk/resource/chembl/assay/CHEMBL798316		Inhibition of [3H]9-cis-RA binding to RXR alpha receptor	CC1=CC2=C(C=C1C3(CCCC3)/C=C/C(=C/C(=O)O)/C)C(CCC2(C)C)(C)C	InChI=1S/C26H36O2/c1-18(15-23(27)28)9-12-26(10-7-8-11-26)20-17-22-21(16-19(20)2)24(3,4)13-14-25(22,5)6/h9,12,15-17H,7-8,10-11,13-14H2,1-6H3,(H,27,28)/b12-9+,18-15+	(2E,4E)-3-methyl-5-[1-(3,5,5,8,8-pentamethyl-5,6,7,8-tetrahydronaphthalen-2-yl)cyclopentyl]penta-2,4-dienoic acid	http://rdf.ebi.ac.uk/resource/chembl/molecule/CHEMBL92394	Ki	>	1000	nM				http://dx.doi.org/10.1016/S0960-894X(97)10079-8
http://rdf.ebi.ac.uk/resource/chembl/activity/CHEMBL_ACT_10885396	Retinoid X receptor alpha	http://rdf.ebi.ac.uk/terms/chembl#SingleProtein	http://rdf.ebi.ac.uk/resource/chembl/target/CHEMBL2061	Retinoic acid receptor RXR-alpha (Homo sapiens)	http://www.conceptwiki.org/concept/34e4f32c-68e8-44ad-a7ec-c56b71769fb6	Homo sapiens	http://rdf.ebi.ac.uk/resource/chembl/assay/CHEMBL2032539		Antagonist activity at RXRalpha expressed in COS1 cells assessed as inhibition of NEt-TMN-induced luciferase activity after 18 hrs by reporter gene assay relative to LGD1069	CCCCCCOC1=C(C=C2C(=C1)C(CCC2(C)C)(C)C)N(C)C3=NC=C(C=N3)C(=O)O	InChI=1S/C26H37N3O3/c1-7-8-9-10-13-32-22-15-20-19(25(2,3)11-12-26(20,4)5)14-21(22)29(6)24-27-16-18(17-28-24)23(30)31/h14-17H,7-13H2,1-6H3,(H,30,31)	2-{[3-(hexyloxy)-5,5,8,8-tetramethyl-5,6,7,8-tetrahydronaphthalen-2-yl](methyl)amino}pyrimidine-5-carboxylic acid	http://rdf.ebi.ac.uk/resource/chembl/molecule/CHEMBL115097	Kd	=	77.62	nM		7.11		http://dx.doi.org/10.1021/ml200197e
http://rdf.ebi.ac.uk/resource/chembl/activity/CHEMBL_ACT_10885397	Retinoid X receptor alpha	http://rdf.ebi.ac.uk/terms/chembl#SingleProtein	http://rdf.ebi.ac.uk/resource/chembl/target/CHEMBL2061	Retinoic acid receptor RXR-alpha (Homo sapiens)	http://www.conceptwiki.org/concept/34e4f32c-68e8-44ad-a7ec-c56b71769fb6	Homo sapiens	http://rdf.ebi.ac.uk/resource/chembl/assay/CHEMBL2032539		Antagonist activity at RXRalpha expressed in COS1 cells assessed as inhibition of NEt-TMN-induced luciferase activity after 18 hrs by reporter gene assay relative to LGD1069	CCN(C1=NC=C(C=C1)C(=O)O)C2=CC(=C(C=C2/C=C/C3=CC=CC=C3)C(C)C)OCC(C)C	InChI=1S/C29H34N2O3/c1-6-31(28-15-14-24(18-30-28)29(32)33)26-17-27(34-19-20(2)3)25(21(4)5)16-23(26)13-12-22-10-8-7-9-11-22/h7-18,20-21H,6,19H2,1-5H3,(H,32,33)/b13-12+	6-(Ethyl{5-isobutoxy-4-isopropyl-2-[(E)-2-phenylvinyl]phenyl}amino)nicotinic acid	http://rdf.ebi.ac.uk/resource/chembl/molecule/CHEMBL2029403	Kd	=	5.89	nM		8.23		http://dx.doi.org/10.1021/ml200197e
http://rdf.ebi.ac.uk/resource/chembl/activity/CHEMBL_ACT_10885398	Retinoid X receptor alpha	http://rdf.ebi.ac.uk/terms/chembl#SingleProtein	http://rdf.ebi.ac.uk/resource/chembl/target/CHEMBL2061	Retinoic acid receptor RXR-alpha (Homo sapiens)	http://www.conceptwiki.org/concept/34e4f32c-68e8-44ad-a7ec-c56b71769fb6	Homo sapiens	http://rdf.ebi.ac.uk/resource/chembl/assay/CHEMBL2032540		Antagonist activity at RXRalpha expressed in COS1 cells assessed as inhibition of NEt-3IP-induced luciferase activity after 18 hrs by reporter gene assay relative to LGD1069	CCN(C1=NC=C(C=C1)C(=O)O)C2=CC(=C(C=C2/C=C/C3=CC=CC=C3)C(C)C)OCC(C)C	InChI=1S/C29H34N2O3/c1-6-31(28-15-14-24(18-30-28)29(32)33)26-17-27(34-19-20(2)3)25(21(4)5)16-23(26)13-12-22-10-8-7-9-11-22/h7-18,20-21H,6,19H2,1-5H3,(H,32,33)/b13-12+	6-(Ethyl{5-isobutoxy-4-isopropyl-2-[(E)-2-phenylvinyl]phenyl}amino)nicotinic acid	http://rdf.ebi.ac.uk/resource/chembl/molecule/CHEMBL2029403	Kd	=	5.5	nM		8.26		http://dx.doi.org/10.1021/ml200197e
http://rdf.ebi.ac.uk/resource/chembl/activity/CHEMBL_ACT_1088604	Retinoid X receptor alpha	http://rdf.ebi.ac.uk/terms/chembl#SingleProtein	http://rdf.ebi.ac.uk/resource/chembl/target/CHEMBL2061	Retinoic acid receptor RXR-alpha (Homo sapiens)	http://www.conceptwiki.org/concept/34e4f32c-68e8-44ad-a7ec-c56b71769fb6	Homo sapiens	http://rdf.ebi.ac.uk/resource/chembl/assay/CHEMBL798311		Transcriptional activation in CV-1 cells expressing retinoid X receptor RXR alpha	C/C(=C\C(=O)O)/C=C/C1(CC1)C2=CC3=C(C=C2)C(CCC3(C)C)(C)C	InChI=1S/C23H30O2/c1-16(14-20(24)25)8-9-23(12-13-23)17-6-7-18-19(15-17)22(4,5)11-10-21(18,2)3/h6-9,14-15H,10-13H2,1-5H3,(H,24,25)/b9-8+,16-14+	(2E,4E)-3-methyl-5-[1-(5,5,8,8-tetramethyl-5,6,7,8-tetrahydronaphthalen-2-yl)cyclopropyl]penta-2,4-dienoic acid	http://rdf.ebi.ac.uk/resource/chembl/molecule/CHEMBL93518	EC50	=	23	nM		7.64		http://dx.doi.org/10.1016/S0960-894X(97)10079-8
http://rdf.ebi.ac.uk/resource/chembl/activity/CHEMBL_ACT_1088610	Retinoid X receptor alpha	http://rdf.ebi.ac.uk/terms/chembl#SingleProtein	http://rdf.ebi.ac.uk/resource/chembl/target/CHEMBL2061	Retinoic acid receptor RXR-alpha (Homo sapiens)	http://www.conceptwiki.org/concept/34e4f32c-68e8-44ad-a7ec-c56b71769fb6	Homo sapiens	http://rdf.ebi.ac.uk/resource/chembl/assay/CHEMBL798313		Maximal transcriptional activation in CV-1 cells expressing RXR alpha receptor relative to ATRA	C/C(=C\C(=O)O)/C=C/C1(CC1)C2=CC3=C(C=C2)C(CCC3(C)C)(C)C	InChI=1S/C23H30O2/c1-16(14-20(24)25)8-9-23(12-13-23)17-6-7-18-19(15-17)22(4,5)11-10-21(18,2)3/h6-9,14-15H,10-13H2,1-5H3,(H,24,25)/b9-8+,16-14+	(2E,4E)-3-methyl-5-[1-(5,5,8,8-tetramethyl-5,6,7,8-tetrahydronaphthalen-2-yl)cyclopropyl]penta-2,4-dienoic acid	http://rdf.ebi.ac.uk/resource/chembl/molecule/CHEMBL93518	Efficacy	=	80	%				http://dx.doi.org/10.1016/S0960-894X(97)10079-8
http://rdf.ebi.ac.uk/resource/chembl/activity/CHEMBL_ACT_1088616	Retinoid X receptor alpha	http://rdf.ebi.ac.uk/terms/chembl#SingleProtein	http://rdf.ebi.ac.uk/resource/chembl/target/CHEMBL2061	Retinoic acid receptor RXR-alpha (Homo sapiens)	http://www.conceptwiki.org/concept/34e4f32c-68e8-44ad-a7ec-c56b71769fb6	Homo sapiens	http://rdf.ebi.ac.uk/resource/chembl/assay/CHEMBL798316		Inhibition of [3H]9-cis-RA binding to RXR alpha receptor	C/C(=C\C(=O)O)/C=C/C1(CC1)C2=CC3=C(C=C2)C(CCC3(C)C)(C)C	InChI=1S/C23H30O2/c1-16(14-20(24)25)8-9-23(12-13-23)17-6-7-18-19(15-17)22(4,5)11-10-21(18,2)3/h6-9,14-15H,10-13H2,1-5H3,(H,24,25)/b9-8+,16-14+	(2E,4E)-3-methyl-5-[1-(5,5,8,8-tetramethyl-5,6,7,8-tetrahydronaphthalen-2-yl)cyclopropyl]penta-2,4-dienoic acid	http://rdf.ebi.ac.uk/resource/chembl/molecule/CHEMBL93518	Ki	=	3	nM		8.52		http://dx.doi.org/10.1016/S0960-894X(97)10079-8
http://rdf.ebi.ac.uk/resource/chembl/activity/CHEMBL_ACT_108945	Retinoid X receptor alpha	http://rdf.ebi.ac.uk/terms/chembl#SingleProtein	http://rdf.ebi.ac.uk/resource/chembl/target/CHEMBL2061	Retinoic acid receptor RXR-alpha (Homo sapiens)	http://www.conceptwiki.org/concept/34e4f32c-68e8-44ad-a7ec-c56b71769fb6	Homo sapiens	http://rdf.ebi.ac.uk/resource/chembl/assay/CHEMBL772123		Retinoid activity at 10 e-5 M (9Z)- RA against RXR-alpha receptor receptor for gene transcriptional activation in transfected CV-1 cells	C/C(=C/C1=CC2=C(C=C1)C(CCC2(C)C)(C)C)/C3=CC=C(C=C3)C(=O)O	InChI=1S/C24H28O2/c1-16(18-7-9-19(10-8-18)22(25)26)14-17-6-11-20-21(15-17)24(4,5)13-12-23(20,2)3/h6-11,14-15H,12-13H2,1-5H3,(H,25,26)/b16-14-	4-[(1Z)-1-(5,5,8,8-tetramethyl-5,6,7,8-tetrahydronaphthalen-2-yl)prop-1-en-2-yl]benzoic acid	http://rdf.ebi.ac.uk/resource/chembl/molecule/CHEMBL86893	Activity	=	89	%			http://identifiers.org/pubmed/8410972
http://rdf.ebi.ac.uk/resource/chembl/activity/CHEMBL_ACT_108948	Retinoid X receptor alpha	http://rdf.ebi.ac.uk/terms/chembl#SingleProtein	http://rdf.ebi.ac.uk/resource/chembl/target/CHEMBL2061	Retinoic acid receptor RXR-alpha (Homo sapiens)	http://www.conceptwiki.org/concept/34e4f32c-68e8-44ad-a7ec-c56b71769fb6	Homo sapiens	http://rdf.ebi.ac.uk/resource/chembl/assay/CHEMBL772124		Effective concentration against RXR-alpha receptor	C/C(=C/C1=CC2=C(C=C1)C(CCC2(C)C)(C)C)/C3=CC=C(C=C3)C(=O)O	InChI=1S/C24H28O2/c1-16(18-7-9-19(10-8-18)22(25)26)14-17-6-11-20-21(15-17)24(4,5)13-12-23(20,2)3/h6-11,14-15H,12-13H2,1-5H3,(H,25,26)/b16-14-	4-[(1Z)-1-(5,5,8,8-tetramethyl-5,6,7,8-tetrahydronaphthalen-2-yl)prop-1-en-2-yl]benzoic acid	http://rdf.ebi.ac.uk/resource/chembl/molecule/CHEMBL86893	EC50	=	1100	nM		5.96	http://identifiers.org/pubmed/8410972
http://rdf.ebi.ac.uk/resource/chembl/activity/CHEMBL_ACT_1089938	Retinoid X receptor alpha	http://rdf.ebi.ac.uk/terms/chembl#SingleProtein	http://rdf.ebi.ac.uk/resource/chembl/target/CHEMBL2061	Retinoic acid receptor RXR-alpha (Homo sapiens)	http://www.conceptwiki.org/concept/34e4f32c-68e8-44ad-a7ec-c56b71769fb6	Homo sapiens	http://rdf.ebi.ac.uk/resource/chembl/assay/CHEMBL879373		Effective concentration against retinoid receptor isoform (RXR alpha) expressed in CV-1 cells	CC1(CCC(C2=C1C=C(C(=C2)Br)C(=O)C3=CC=C(C=C3)C(=O)O)(C)C)C	InChI=1S/C22H23BrO3/c1-21(2)9-10-22(3,4)17-12-18(23)15(11-16(17)21)19(24)13-5-7-14(8-6-13)20(25)26/h5-8,11-12H,9-10H2,1-4H3,(H,25,26)	4-[(3-bromo-5,5,8,8-tetramethyl-5,6,7,8-tetrahydronaphthalen-2-yl)carbonyl]benzoic acid	http://rdf.ebi.ac.uk/resource/chembl/molecule/CHEMBL101712	EC50	=	332	nM		6.48	http://identifiers.org/pubmed/8071941
http://rdf.ebi.ac.uk/resource/chembl/activity/CHEMBL_ACT_1089944	Retinoid X receptor alpha	http://rdf.ebi.ac.uk/terms/chembl#SingleProtein	http://rdf.ebi.ac.uk/resource/chembl/target/CHEMBL2061	Retinoic acid receptor RXR-alpha (Homo sapiens)	http://www.conceptwiki.org/concept/34e4f32c-68e8-44ad-a7ec-c56b71769fb6	Homo sapiens	http://rdf.ebi.ac.uk/resource/chembl/assay/CHEMBL798296	Homo sapiens	Inhibition of [3H]9-cis-RA binding to baculovirus expressed retinoid receptor RXR alpha	CC1(CCC(C2=C1C=C(C(=C2)Br)C(=O)C3=CC=C(C=C3)C(=O)O)(C)C)C	InChI=1S/C22H23BrO3/c1-21(2)9-10-22(3,4)17-12-18(23)15(11-16(17)21)19(24)13-5-7-14(8-6-13)20(25)26/h5-8,11-12H,9-10H2,1-4H3,(H,25,26)	4-[(3-bromo-5,5,8,8-tetramethyl-5,6,7,8-tetrahydronaphthalen-2-yl)carbonyl]benzoic acid	http://rdf.ebi.ac.uk/resource/chembl/molecule/CHEMBL101712	Kd	=	105	nM		6.98	http://identifiers.org/pubmed/8071941
http://rdf.ebi.ac.uk/resource/chembl/activity/CHEMBL_ACT_1090935	Retinoid X receptor alpha	http://rdf.ebi.ac.uk/terms/chembl#SingleProtein	http://rdf.ebi.ac.uk/resource/chembl/target/CHEMBL2061	Retinoic acid receptor RXR-alpha (Homo sapiens)	http://www.conceptwiki.org/concept/34e4f32c-68e8-44ad-a7ec-c56b71769fb6	Homo sapiens	http://rdf.ebi.ac.uk/resource/chembl/assay/CHEMBL803333	Homo sapiens	Transcriptional activation in CV-1 cells expressing human Retinoid X receptor RXR-alpha	CC1=C(C(CCC1)(C)C)/C=C/C(=C/C=C/C(=C/C(=O)O)/C)/C	InChI=1S/C20H28O2/c1-15(8-6-9-16(2)14-19(21)22)11-12-18-17(3)10-7-13-20(18,4)5/h6,8-9,11-12,14H,7,10,13H2,1-5H3,(H,21,22)/b9-6+,12-11+,15-8+,16-14+	Tretinoin	http://rdf.ebi.ac.uk/resource/chembl/molecule/CHEMBL38	EC50	=	1015	nM		5.99	http://identifiers.org/pubmed/12482435
http://rdf.ebi.ac.uk/resource/chembl/activity/CHEMBL_ACT_1090941	Retinoid X receptor alpha	http://rdf.ebi.ac.uk/terms/chembl#SingleProtein	http://rdf.ebi.ac.uk/resource/chembl/target/CHEMBL2061	Retinoic acid receptor RXR-alpha (Homo sapiens)	http://www.conceptwiki.org/concept/34e4f32c-68e8-44ad-a7ec-c56b71769fb6	Homo sapiens	http://rdf.ebi.ac.uk/resource/chembl/assay/CHEMBL798077	Homo sapiens	Inhibition of [3H]9-cis-RA binding to human Retinoid X receptor RXR alpha	CC1=C(C(CCC1)(C)C)/C=C/C(=C/C=C/C(=C/C(=O)O)/C)/C	InChI=1S/C20H28O2/c1-15(8-6-9-16(2)14-19(21)22)11-12-18-17(3)10-7-13-20(18,4)5/h6,8-9,11-12,14H,7,10,13H2,1-5H3,(H,21,22)/b9-6+,12-11+,15-8+,16-14+	Tretinoin	http://rdf.ebi.ac.uk/resource/chembl/molecule/CHEMBL38	Kd	=	53	nM		7.28	http://identifiers.org/pubmed/12482435
http://rdf.ebi.ac.uk/resource/chembl/activity/CHEMBL_ACT_1091054	Retinoid X receptor alpha	http://rdf.ebi.ac.uk/terms/chembl#SingleProtein	http://rdf.ebi.ac.uk/resource/chembl/target/CHEMBL2061	Retinoic acid receptor RXR-alpha (Homo sapiens)	http://www.conceptwiki.org/concept/34e4f32c-68e8-44ad-a7ec-c56b71769fb6	Homo sapiens	http://rdf.ebi.ac.uk/resource/chembl/assay/CHEMBL879373		Effective concentration against retinoid receptor isoform (RXR alpha) expressed in CV-1 cells	CC1(CCC(C2=C1C=C(C(=C2)O)C(=C)C3=CC=C(C=C3)C(=O)O)(C)C)C	InChI=1S/C23H26O3/c1-14(15-6-8-16(9-7-15)21(25)26)17-12-18-19(13-20(17)24)23(4,5)11-10-22(18,2)3/h6-9,12-13,24H,1,10-11H2,2-5H3,(H,25,26)	4-[1-(3-hydroxy-5,5,8,8-tetramethyl-5,6,7,8-tetrahydronaphthalen-2-yl)ethenyl]benzoic acid	http://rdf.ebi.ac.uk/resource/chembl/molecule/CHEMBL328419	EC50	=	455	nM		6.34	http://identifiers.org/pubmed/8071941
http://rdf.ebi.ac.uk/resource/chembl/activity/CHEMBL_ACT_1091060	Retinoid X receptor alpha	http://rdf.ebi.ac.uk/terms/chembl#SingleProtein	http://rdf.ebi.ac.uk/resource/chembl/target/CHEMBL2061	Retinoic acid receptor RXR-alpha (Homo sapiens)	http://www.conceptwiki.org/concept/34e4f32c-68e8-44ad-a7ec-c56b71769fb6	Homo sapiens	http://rdf.ebi.ac.uk/resource/chembl/assay/CHEMBL798296	Homo sapiens	Inhibition of [3H]9-cis-RA binding to baculovirus expressed retinoid receptor RXR alpha	CC1(CCC(C2=C1C=C(C(=C2)O)C(=C)C3=CC=C(C=C3)C(=O)O)(C)C)C	InChI=1S/C23H26O3/c1-14(15-6-8-16(9-7-15)21(25)26)17-12-18-19(13-20(17)24)23(4,5)11-10-22(18,2)3/h6-9,12-13,24H,1,10-11H2,2-5H3,(H,25,26)	4-[1-(3-hydroxy-5,5,8,8-tetramethyl-5,6,7,8-tetrahydronaphthalen-2-yl)ethenyl]benzoic acid	http://rdf.ebi.ac.uk/resource/chembl/molecule/CHEMBL328419	Kd	=	487	nM		6.31	http://identifiers.org/pubmed/8071941
http://rdf.ebi.ac.uk/resource/chembl/activity/CHEMBL_ACT_1092198	Retinoid X receptor alpha	http://rdf.ebi.ac.uk/terms/chembl#SingleProtein	http://rdf.ebi.ac.uk/resource/chembl/target/CHEMBL2061	Retinoic acid receptor RXR-alpha (Homo sapiens)	http://www.conceptwiki.org/concept/34e4f32c-68e8-44ad-a7ec-c56b71769fb6	Homo sapiens	http://rdf.ebi.ac.uk/resource/chembl/assay/CHEMBL879373		Effective concentration against retinoid receptor isoform (RXR alpha) expressed in CV-1 cells	CC1(CCC(C2=C1C=C(C(=C2)O)C(=O)C3=CC=C(C=C3)C(=O)O)(C)C)C	InChI=1S/C22H24O4/c1-21(2)9-10-22(3,4)17-12-18(23)15(11-16(17)21)19(24)13-5-7-14(8-6-13)20(25)26/h5-8,11-12,23H,9-10H2,1-4H3,(H,25,26)	4-[(3-hydroxy-5,5,8,8-tetramethyl-5,6,7,8-tetrahydronaphthalen-2-yl)carbonyl]benzoic acid	http://rdf.ebi.ac.uk/resource/chembl/molecule/CHEMBL100986	EC50	>	10000	nM			http://identifiers.org/pubmed/8071941
http://rdf.ebi.ac.uk/resource/chembl/activity/CHEMBL_ACT_1092204	Retinoid X receptor alpha	http://rdf.ebi.ac.uk/terms/chembl#SingleProtein	http://rdf.ebi.ac.uk/resource/chembl/target/CHEMBL2061	Retinoic acid receptor RXR-alpha (Homo sapiens)	http://www.conceptwiki.org/concept/34e4f32c-68e8-44ad-a7ec-c56b71769fb6	Homo sapiens	http://rdf.ebi.ac.uk/resource/chembl/assay/CHEMBL798296	Homo sapiens	Inhibition of [3H]9-cis-RA binding to baculovirus expressed retinoid receptor RXR alpha	CC1(CCC(C2=C1C=C(C(=C2)O)C(=O)C3=CC=C(C=C3)C(=O)O)(C)C)C	InChI=1S/C22H24O4/c1-21(2)9-10-22(3,4)17-12-18(23)15(11-16(17)21)19(24)13-5-7-14(8-6-13)20(25)26/h5-8,11-12,23H,9-10H2,1-4H3,(H,25,26)	4-[(3-hydroxy-5,5,8,8-tetramethyl-5,6,7,8-tetrahydronaphthalen-2-yl)carbonyl]benzoic acid	http://rdf.ebi.ac.uk/resource/chembl/molecule/CHEMBL100986	Kd	=	818	nM		6.09	http://identifiers.org/pubmed/8071941
http://rdf.ebi.ac.uk/resource/chembl/activity/CHEMBL_ACT_1092238	Retinoid X receptor alpha	http://rdf.ebi.ac.uk/terms/chembl#SingleProtein	http://rdf.ebi.ac.uk/resource/chembl/target/CHEMBL2061	Retinoic acid receptor RXR-alpha (Homo sapiens)	http://www.conceptwiki.org/concept/34e4f32c-68e8-44ad-a7ec-c56b71769fb6	Homo sapiens	http://rdf.ebi.ac.uk/resource/chembl/assay/CHEMBL879373		Effective concentration against retinoid receptor isoform (RXR alpha) expressed in CV-1 cells	CC1(CCC(C2=C1C=C(C(=C2)Cl)C(=C)C3=CC=C(C=C3)C(=O)O)(C)C)C	InChI=1S/C23H25ClO2/c1-14(15-6-8-16(9-7-15)21(25)26)17-12-18-19(13-20(17)24)23(4,5)11-10-22(18,2)3/h6-9,12-13H,1,10-11H2,2-5H3,(H,25,26)	4-[1-(3-chloro-5,5,8,8-tetramethyl-5,6,7,8-tetrahydronaphthalen-2-yl)ethenyl]benzoic acid	http://rdf.ebi.ac.uk/resource/chembl/molecule/CHEMBL101609	EC50	=	52	nM		7.28	http://identifiers.org/pubmed/8071941
http://rdf.ebi.ac.uk/resource/chembl/activity/CHEMBL_ACT_1092244	Retinoid X receptor alpha	http://rdf.ebi.ac.uk/terms/chembl#SingleProtein	http://rdf.ebi.ac.uk/resource/chembl/target/CHEMBL2061	Retinoic acid receptor RXR-alpha (Homo sapiens)	http://www.conceptwiki.org/concept/34e4f32c-68e8-44ad-a7ec-c56b71769fb6	Homo sapiens	http://rdf.ebi.ac.uk/resource/chembl/assay/CHEMBL798296	Homo sapiens	Inhibition of [3H]9-cis-RA binding to baculovirus expressed retinoid receptor RXR alpha	CC1(CCC(C2=C1C=C(C(=C2)Cl)C(=C)C3=CC=C(C=C3)C(=O)O)(C)C)C	InChI=1S/C23H25ClO2/c1-14(15-6-8-16(9-7-15)21(25)26)17-12-18-19(13-20(17)24)23(4,5)11-10-22(18,2)3/h6-9,12-13H,1,10-11H2,2-5H3,(H,25,26)	4-[1-(3-chloro-5,5,8,8-tetramethyl-5,6,7,8-tetrahydronaphthalen-2-yl)ethenyl]benzoic acid	http://rdf.ebi.ac.uk/resource/chembl/molecule/CHEMBL101609	Kd	=	27	nM		7.57	http://identifiers.org/pubmed/8071941
http://rdf.ebi.ac.uk/resource/chembl/activity/CHEMBL_ACT_1093022	Retinoid X receptor alpha	http://rdf.ebi.ac.uk/terms/chembl#SingleProtein	http://rdf.ebi.ac.uk/resource/chembl/target/CHEMBL2061	Retinoic acid receptor RXR-alpha (Homo sapiens)	http://www.conceptwiki.org/concept/34e4f32c-68e8-44ad-a7ec-c56b71769fb6	Homo sapiens	http://rdf.ebi.ac.uk/resource/chembl/assay/CHEMBL798311		Transcriptional activation in CV-1 cells expressing retinoid X receptor RXR alpha	CC1=CC2=C(C=C1C(=C)C3=CC=C(C=C3)C(=O)O)C(CCC2(C)C)(C)C	InChI=1S/C24H28O2/c1-15-13-20-21(24(5,6)12-11-23(20,3)4)14-19(15)16(2)17-7-9-18(10-8-17)22(25)26/h7-10,13-14H,2,11-12H2,1,3-6H3,(H,25,26)	Bexarotene	http://rdf.ebi.ac.uk/resource/chembl/molecule/CHEMBL1023	EC50	=	33	nM		7.48		http://dx.doi.org/10.1016/S0960-894X(97)10079-8
http://rdf.ebi.ac.uk/resource/chembl/activity/CHEMBL_ACT_1093028	Retinoid X receptor alpha	http://rdf.ebi.ac.uk/terms/chembl#SingleProtein	http://rdf.ebi.ac.uk/resource/chembl/target/CHEMBL2061	Retinoic acid receptor RXR-alpha (Homo sapiens)	http://www.conceptwiki.org/concept/34e4f32c-68e8-44ad-a7ec-c56b71769fb6	Homo sapiens	http://rdf.ebi.ac.uk/resource/chembl/assay/CHEMBL798313		Maximal transcriptional activation in CV-1 cells expressing RXR alpha receptor relative to ATRA	CC1=CC2=C(C=C1C(=C)C3=CC=C(C=C3)C(=O)O)C(CCC2(C)C)(C)C	InChI=1S/C24H28O2/c1-15-13-20-21(24(5,6)12-11-23(20,3)4)14-19(15)16(2)17-7-9-18(10-8-17)22(25)26/h7-10,13-14H,2,11-12H2,1,3-6H3,(H,25,26)	Bexarotene	http://rdf.ebi.ac.uk/resource/chembl/molecule/CHEMBL1023	Efficacy	=	83	%				http://dx.doi.org/10.1016/S0960-894X(97)10079-8
http://rdf.ebi.ac.uk/resource/chembl/activity/CHEMBL_ACT_1093034	Retinoid X receptor alpha	http://rdf.ebi.ac.uk/terms/chembl#SingleProtein	http://rdf.ebi.ac.uk/resource/chembl/target/CHEMBL2061	Retinoic acid receptor RXR-alpha (Homo sapiens)	http://www.conceptwiki.org/concept/34e4f32c-68e8-44ad-a7ec-c56b71769fb6	Homo sapiens	http://rdf.ebi.ac.uk/resource/chembl/assay/CHEMBL798316		Inhibition of [3H]9-cis-RA binding to RXR alpha receptor	CC1=CC2=C(C=C1C(=C)C3=CC=C(C=C3)C(=O)O)C(CCC2(C)C)(C)C	InChI=1S/C24H28O2/c1-15-13-20-21(24(5,6)12-11-23(20,3)4)14-19(15)16(2)17-7-9-18(10-8-17)22(25)26/h7-10,13-14H,2,11-12H2,1,3-6H3,(H,25,26)	Bexarotene	http://rdf.ebi.ac.uk/resource/chembl/molecule/CHEMBL1023	Ki	=	14	nM		7.85		http://dx.doi.org/10.1016/S0960-894X(97)10079-8
http://rdf.ebi.ac.uk/resource/chembl/activity/CHEMBL_ACT_1093229	Retinoid X receptor alpha	http://rdf.ebi.ac.uk/terms/chembl#SingleProtein	http://rdf.ebi.ac.uk/resource/chembl/target/CHEMBL2061	Retinoic acid receptor RXR-alpha (Homo sapiens)	http://www.conceptwiki.org/concept/34e4f32c-68e8-44ad-a7ec-c56b71769fb6	Homo sapiens	http://rdf.ebi.ac.uk/resource/chembl/assay/CHEMBL879373		Effective concentration against retinoid receptor isoform (RXR alpha) expressed in CV-1 cells	CCC1=CC2=C(C=C1C(=C)C3=CC=C(C=C3)C(=O)O)C(CCC2(C)C)(C)C	InChI=1S/C25H30O2/c1-7-17-14-21-22(25(5,6)13-12-24(21,3)4)15-20(17)16(2)18-8-10-19(11-9-18)23(26)27/h8-11,14-15H,2,7,12-13H2,1,3-6H3,(H,26,27)	4-[1-(3-ethyl-5,5,8,8-tetramethyl-5,6,7,8-tetrahydronaphthalen-2-yl)ethenyl]benzoic acid	http://rdf.ebi.ac.uk/resource/chembl/molecule/CHEMBL100623	EC50	=	115	nM		6.94	http://identifiers.org/pubmed/8071941
http://rdf.ebi.ac.uk/resource/chembl/activity/CHEMBL_ACT_1093235	Retinoid X receptor alpha	http://rdf.ebi.ac.uk/terms/chembl#SingleProtein	http://rdf.ebi.ac.uk/resource/chembl/target/CHEMBL2061	Retinoic acid receptor RXR-alpha (Homo sapiens)	http://www.conceptwiki.org/concept/34e4f32c-68e8-44ad-a7ec-c56b71769fb6	Homo sapiens	http://rdf.ebi.ac.uk/resource/chembl/assay/CHEMBL798296	Homo sapiens	Inhibition of [3H]9-cis-RA binding to baculovirus expressed retinoid receptor RXR alpha	CCC1=CC2=C(C=C1C(=C)C3=CC=C(C=C3)C(=O)O)C(CCC2(C)C)(C)C	InChI=1S/C25H30O2/c1-7-17-14-21-22(25(5,6)13-12-24(21,3)4)15-20(17)16(2)18-8-10-19(11-9-18)23(26)27/h8-11,14-15H,2,7,12-13H2,1,3-6H3,(H,26,27)	4-[1-(3-ethyl-5,5,8,8-tetramethyl-5,6,7,8-tetrahydronaphthalen-2-yl)ethenyl]benzoic acid	http://rdf.ebi.ac.uk/resource/chembl/molecule/CHEMBL100623	Kd	=	31	nM		7.51	http://identifiers.org/pubmed/8071941
http://rdf.ebi.ac.uk/resource/chembl/activity/CHEMBL_ACT_1094342	Retinoid X receptor alpha	http://rdf.ebi.ac.uk/terms/chembl#SingleProtein	http://rdf.ebi.ac.uk/resource/chembl/target/CHEMBL2061	Retinoic acid receptor RXR-alpha (Homo sapiens)	http://www.conceptwiki.org/concept/34e4f32c-68e8-44ad-a7ec-c56b71769fb6	Homo sapiens	http://rdf.ebi.ac.uk/resource/chembl/assay/CHEMBL800543	Homo sapiens	Transcriptional activation assay in CV-1 cells expressing human retinoid X receptor RXR alpha	C/C(=C\C(=O)O)/C=C/CC1(CC1)C2=CC3=C(C=C2)C(CCC3(C)C)(C)C	InChI=1S/C24H32O2/c1-17(15-21(25)26)7-6-10-24(13-14-24)18-8-9-19-20(16-18)23(4,5)12-11-22(19,2)3/h6-9,15-16H,10-14H2,1-5H3,(H,25,26)/b7-6+,17-15+	(2E,4E)-3-methyl-6-[1-(5,5,8,8-tetramethyl-5,6,7,8-tetrahydronaphthalen-2-yl)cyclopropyl]hexa-2,4-dienoic acid	http://rdf.ebi.ac.uk/resource/chembl/molecule/CHEMBL89331	EC50	=	13	nM		7.89	http://identifiers.org/pubmed/12482435
http://rdf.ebi.ac.uk/resource/chembl/activity/CHEMBL_ACT_1094348	Retinoid X receptor alpha	http://rdf.ebi.ac.uk/terms/chembl#SingleProtein	http://rdf.ebi.ac.uk/resource/chembl/target/CHEMBL2061	Retinoic acid receptor RXR-alpha (Homo sapiens)	http://www.conceptwiki.org/concept/34e4f32c-68e8-44ad-a7ec-c56b71769fb6	Homo sapiens	http://rdf.ebi.ac.uk/resource/chembl/assay/CHEMBL798077	Homo sapiens	Inhibition of [3H]9-cis-RA binding to human Retinoid X receptor RXR alpha	C/C(=C\C(=O)O)/C=C/CC1(CC1)C2=CC3=C(C=C2)C(CCC3(C)C)(C)C	InChI=1S/C24H32O2/c1-17(15-21(25)26)7-6-10-24(13-14-24)18-8-9-19-20(16-18)23(4,5)12-11-22(19,2)3/h6-9,15-16H,10-14H2,1-5H3,(H,25,26)/b7-6+,17-15+	(2E,4E)-3-methyl-6-[1-(5,5,8,8-tetramethyl-5,6,7,8-tetrahydronaphthalen-2-yl)cyclopropyl]hexa-2,4-dienoic acid	http://rdf.ebi.ac.uk/resource/chembl/molecule/CHEMBL89331	Kd	=	2	nM		8.7	http://identifiers.org/pubmed/12482435
http://rdf.ebi.ac.uk/resource/chembl/activity/CHEMBL_ACT_1094354	Retinoid X receptor alpha	http://rdf.ebi.ac.uk/terms/chembl#SingleProtein	http://rdf.ebi.ac.uk/resource/chembl/target/CHEMBL2061	Retinoic acid receptor RXR-alpha (Homo sapiens)	http://www.conceptwiki.org/concept/34e4f32c-68e8-44ad-a7ec-c56b71769fb6	Homo sapiens	http://rdf.ebi.ac.uk/resource/chembl/assay/CHEMBL803333	Homo sapiens	Transcriptional activation in CV-1 cells expressing human Retinoid X receptor RXR-alpha	CC1=C(C(CCC1)(C)C)/C=C/C(=C\C=C\C(=C\C(=O)O)\C)/C	InChI=1S/C20H28O2/c1-15(8-6-9-16(2)14-19(21)22)11-12-18-17(3)10-7-13-20(18,4)5/h6,8-9,11-12,14H,7,10,13H2,1-5H3,(H,21,22)/b9-6+,12-11+,15-8-,16-14+	alitretinoina	http://rdf.ebi.ac.uk/resource/chembl/molecule/CHEMBL705	EC50	=	195	nM		6.71	http://identifiers.org/pubmed/12482435
http://rdf.ebi.ac.uk/resource/chembl/activity/CHEMBL_ACT_1094360	Retinoid X receptor alpha	http://rdf.ebi.ac.uk/terms/chembl#SingleProtein	http://rdf.ebi.ac.uk/resource/chembl/target/CHEMBL2061	Retinoic acid receptor RXR-alpha (Homo sapiens)	http://www.conceptwiki.org/concept/34e4f32c-68e8-44ad-a7ec-c56b71769fb6	Homo sapiens	http://rdf.ebi.ac.uk/resource/chembl/assay/CHEMBL798077	Homo sapiens	Inhibition of [3H]9-cis-RA binding to human Retinoid X receptor RXR alpha	CC1=C(C(CCC1)(C)C)/C=C/C(=C\C=C\C(=C\C(=O)O)\C)/C	InChI=1S/C20H28O2/c1-15(8-6-9-16(2)14-19(21)22)11-12-18-17(3)10-7-13-20(18,4)5/h6,8-9,11-12,14H,7,10,13H2,1-5H3,(H,21,22)/b9-6+,12-11+,15-8-,16-14+	alitretinoina	http://rdf.ebi.ac.uk/resource/chembl/molecule/CHEMBL705	Kd	=	8	nM		8.1	http://identifiers.org/pubmed/12482435
http://rdf.ebi.ac.uk/resource/chembl/activity/CHEMBL_ACT_1095596	Retinoid X receptor alpha	http://rdf.ebi.ac.uk/terms/chembl#SingleProtein	http://rdf.ebi.ac.uk/resource/chembl/target/CHEMBL2061	Retinoic acid receptor RXR-alpha (Homo sapiens)	http://www.conceptwiki.org/concept/34e4f32c-68e8-44ad-a7ec-c56b71769fb6	Homo sapiens	http://rdf.ebi.ac.uk/resource/chembl/assay/CHEMBL879373		Effective concentration against retinoid receptor isoform (RXR alpha) expressed in CV-1 cells	CC1(CCC(C2=C1C=C(C(=C2)OC)C(=C)C3=CC=C(C=C3)C(=O)O)(C)C)C	InChI=1S/C24H28O3/c1-15(16-7-9-17(10-8-16)22(25)26)18-13-19-20(14-21(18)27-6)24(4,5)12-11-23(19,2)3/h7-10,13-14H,1,11-12H2,2-6H3,(H,25,26)	4-[1-(3-methoxy-5,5,8,8-tetramethyl-5,6,7,8-tetrahydronaphthalen-2-yl)ethenyl]benzoic acid	http://rdf.ebi.ac.uk/resource/chembl/molecule/CHEMBL101212	EC50	=	83	nM		7.08	http://identifiers.org/pubmed/8071941
http://rdf.ebi.ac.uk/resource/chembl/activity/CHEMBL_ACT_1095602	Retinoid X receptor alpha	http://rdf.ebi.ac.uk/terms/chembl#SingleProtein	http://rdf.ebi.ac.uk/resource/chembl/target/CHEMBL2061	Retinoic acid receptor RXR-alpha (Homo sapiens)	http://www.conceptwiki.org/concept/34e4f32c-68e8-44ad-a7ec-c56b71769fb6	Homo sapiens	http://rdf.ebi.ac.uk/resource/chembl/assay/CHEMBL798296	Homo sapiens	Inhibition of [3H]9-cis-RA binding to baculovirus expressed retinoid receptor RXR alpha	CC1(CCC(C2=C1C=C(C(=C2)OC)C(=C)C3=CC=C(C=C3)C(=O)O)(C)C)C	InChI=1S/C24H28O3/c1-15(16-7-9-17(10-8-16)22(25)26)18-13-19-20(14-21(18)27-6)24(4,5)12-11-23(19,2)3/h7-10,13-14H,1,11-12H2,2-6H3,(H,25,26)	4-[1-(3-methoxy-5,5,8,8-tetramethyl-5,6,7,8-tetrahydronaphthalen-2-yl)ethenyl]benzoic acid	http://rdf.ebi.ac.uk/resource/chembl/molecule/CHEMBL101212	Kd	=	96	nM		7.02	http://identifiers.org/pubmed/8071941
http://rdf.ebi.ac.uk/resource/chembl/activity/CHEMBL_ACT_1098842	Retinoid X receptor alpha	http://rdf.ebi.ac.uk/terms/chembl#SingleProtein	http://rdf.ebi.ac.uk/resource/chembl/target/CHEMBL2061	Retinoic acid receptor RXR-alpha (Homo sapiens)	http://www.conceptwiki.org/concept/34e4f32c-68e8-44ad-a7ec-c56b71769fb6	Homo sapiens	http://rdf.ebi.ac.uk/resource/chembl/assay/CHEMBL803333	Homo sapiens	Transcriptional activation in CV-1 cells expressing human Retinoid X receptor RXR-alpha	C/C(=C\C(=O)O)/C=C/CC1(CCCC1)C2=CC3=C(C=C2)C(CCC3(C)C)(C)C	InChI=1S/C26H36O2/c1-19(17-23(27)28)9-8-14-26(12-6-7-13-26)20-10-11-21-22(18-20)25(4,5)16-15-24(21,2)3/h8-11,17-18H,6-7,12-16H2,1-5H3,(H,27,28)/b9-8+,19-17+	(2E,4E)-3-methyl-6-[1-(5,5,8,8-tetramethyl-5,6,7,8-tetrahydronaphthalen-2-yl)cyclopentyl]hexa-2,4-dienoic acid	http://rdf.ebi.ac.uk/resource/chembl/molecule/CHEMBL90674	EC50	=	63	nM		7.2	http://identifiers.org/pubmed/12482435
http://rdf.ebi.ac.uk/resource/chembl/activity/CHEMBL_ACT_1098848	Retinoid X receptor alpha	http://rdf.ebi.ac.uk/terms/chembl#SingleProtein	http://rdf.ebi.ac.uk/resource/chembl/target/CHEMBL2061	Retinoic acid receptor RXR-alpha (Homo sapiens)	http://www.conceptwiki.org/concept/34e4f32c-68e8-44ad-a7ec-c56b71769fb6	Homo sapiens	http://rdf.ebi.ac.uk/resource/chembl/assay/CHEMBL798077	Homo sapiens	Inhibition of [3H]9-cis-RA binding to human Retinoid X receptor RXR alpha	C/C(=C\C(=O)O)/C=C/CC1(CCCC1)C2=CC3=C(C=C2)C(CCC3(C)C)(C)C	InChI=1S/C26H36O2/c1-19(17-23(27)28)9-8-14-26(12-6-7-13-26)20-10-11-21-22(18-20)25(4,5)16-15-24(21,2)3/h8-11,17-18H,6-7,12-16H2,1-5H3,(H,27,28)/b9-8+,19-17+	(2E,4E)-3-methyl-6-[1-(5,5,8,8-tetramethyl-5,6,7,8-tetrahydronaphthalen-2-yl)cyclopentyl]hexa-2,4-dienoic acid	http://rdf.ebi.ac.uk/resource/chembl/molecule/CHEMBL90674	Kd	=	41	nM		7.39	http://identifiers.org/pubmed/12482435
http://rdf.ebi.ac.uk/resource/chembl/activity/CHEMBL_ACT_1100086	Retinoid X receptor alpha	http://rdf.ebi.ac.uk/terms/chembl#SingleProtein	http://rdf.ebi.ac.uk/resource/chembl/target/CHEMBL2061	Retinoic acid receptor RXR-alpha (Homo sapiens)	http://www.conceptwiki.org/concept/34e4f32c-68e8-44ad-a7ec-c56b71769fb6	Homo sapiens	http://rdf.ebi.ac.uk/resource/chembl/assay/CHEMBL879373		Effective concentration against retinoid receptor isoform (RXR alpha) expressed in CV-1 cells	CC1(CCC(C2=C1C=C(C(=C2)F)C(=C)C3=CC=C(C=C3)C(=O)O)(C)C)C	InChI=1S/C23H25FO2/c1-14(15-6-8-16(9-7-15)21(25)26)17-12-18-19(13-20(17)24)23(4,5)11-10-22(18,2)3/h6-9,12-13H,1,10-11H2,2-5H3,(H,25,26)	4-[1-(3-fluoro-5,5,8,8-tetramethyl-5,6,7,8-tetrahydronaphthalen-2-yl)ethenyl]benzoic acid	http://rdf.ebi.ac.uk/resource/chembl/molecule/CHEMBL330593	EC50	=	197	nM		6.71	http://identifiers.org/pubmed/8071941
http://rdf.ebi.ac.uk/resource/chembl/activity/CHEMBL_ACT_1100092	Retinoid X receptor alpha	http://rdf.ebi.ac.uk/terms/chembl#SingleProtein	http://rdf.ebi.ac.uk/resource/chembl/target/CHEMBL2061	Retinoic acid receptor RXR-alpha (Homo sapiens)	http://www.conceptwiki.org/concept/34e4f32c-68e8-44ad-a7ec-c56b71769fb6	Homo sapiens	http://rdf.ebi.ac.uk/resource/chembl/assay/CHEMBL798296	Homo sapiens	Inhibition of [3H]9-cis-RA binding to baculovirus expressed retinoid receptor RXR alpha	CC1(CCC(C2=C1C=C(C(=C2)F)C(=C)C3=CC=C(C=C3)C(=O)O)(C)C)C	InChI=1S/C23H25FO2/c1-14(15-6-8-16(9-7-15)21(25)26)17-12-18-19(13-20(17)24)23(4,5)11-10-22(18,2)3/h6-9,12-13H,1,10-11H2,2-5H3,(H,25,26)	4-[1-(3-fluoro-5,5,8,8-tetramethyl-5,6,7,8-tetrahydronaphthalen-2-yl)ethenyl]benzoic acid	http://rdf.ebi.ac.uk/resource/chembl/molecule/CHEMBL330593	Kd	=	69	nM		7.16	http://identifiers.org/pubmed/8071941
http://rdf.ebi.ac.uk/resource/chembl/activity/CHEMBL_ACT_1100154	Retinoid X receptor alpha	http://rdf.ebi.ac.uk/terms/chembl#SingleProtein	http://rdf.ebi.ac.uk/resource/chembl/target/CHEMBL2061	Retinoic acid receptor RXR-alpha (Homo sapiens)	http://www.conceptwiki.org/concept/34e4f32c-68e8-44ad-a7ec-c56b71769fb6	Homo sapiens	http://rdf.ebi.ac.uk/resource/chembl/assay/CHEMBL879373		Effective concentration against retinoid receptor isoform (RXR alpha) expressed in CV-1 cells	CC1(CCC(C2=C1C=CC(=C2)C(=O)C3=CC=C(C=C3)C(=O)O)(C)C)C	InChI=1S/C22H24O3/c1-21(2)11-12-22(3,4)18-13-16(9-10-17(18)21)19(23)14-5-7-15(8-6-14)20(24)25/h5-10,13H,11-12H2,1-4H3,(H,24,25)	4-[(5,5,8,8-tetramethyl-5,6,7,8-tetrahydronaphthalen-2-yl)carbonyl]benzoic acid	http://rdf.ebi.ac.uk/resource/chembl/molecule/CHEMBL101308	EC50	=	2971	nM		5.53	http://identifiers.org/pubmed/8071941
http://rdf.ebi.ac.uk/resource/chembl/activity/CHEMBL_ACT_1100160	Retinoid X receptor alpha	http://rdf.ebi.ac.uk/terms/chembl#SingleProtein	http://rdf.ebi.ac.uk/resource/chembl/target/CHEMBL2061	Retinoic acid receptor RXR-alpha (Homo sapiens)	http://www.conceptwiki.org/concept/34e4f32c-68e8-44ad-a7ec-c56b71769fb6	Homo sapiens	http://rdf.ebi.ac.uk/resource/chembl/assay/CHEMBL798296	Homo sapiens	Inhibition of [3H]9-cis-RA binding to baculovirus expressed retinoid receptor RXR alpha	CC1(CCC(C2=C1C=CC(=C2)C(=O)C3=CC=C(C=C3)C(=O)O)(C)C)C	InChI=1S/C22H24O3/c1-21(2)11-12-22(3,4)18-13-16(9-10-17(18)21)19(23)14-5-7-15(8-6-14)20(24)25/h5-10,13H,11-12H2,1-4H3,(H,24,25)	4-[(5,5,8,8-tetramethyl-5,6,7,8-tetrahydronaphthalen-2-yl)carbonyl]benzoic acid	http://rdf.ebi.ac.uk/resource/chembl/molecule/CHEMBL101308	Kd	>	1000	nM			http://identifiers.org/pubmed/8071941
[truncated: 7,366 more rows]
