# Supplementary material for: The Application of the Open Pharmacological Concepts Triple Store (Open PHACTS) to Support Drug Discovery Research
Source: PLoS One. 2014 Dec 18;9(12):e115460. doi: 10.1371/journal.pone.0115460 (PMC4270790; doi:10.1371/journal.pone.0115460)
Supplement: S4 File — Compounds tested against DBP and VDR orthologues. KNIME workflows: in http://www.myexperiment.org/groups/1125.html. Pipeline Pilot script: in https://community.accelrys.com/docs/DOC-6473. (XLS) [file pone.0115460.s014.xls]

## Sheet: default
Compound name	about	Target Name	Target Type	CHEMBL Target ID	Target components	Target components CW	Target Organism	Assay ChEMBL ID	Assay Organism	Assay Description	SMILES	InChI	CHEMBL Molecule	Activity Type	Relation	Value	Unit	Activity comment	pChembl	PubMed ID	DOI	Iteration
(1R,2R,3R,5Z,7E,13xi,14xi,17xi)-2-methyl-9,10-secocholesta-5,7,10-triene-1,3,25-triol	http://rdf.ebi.ac.uk/resource/chembl/activity/CHEMBL_ACT_1101005	Vitamin D-binding protein	http://rdf.ebi.ac.uk/terms/chembl#SingleProtein	http://rdf.ebi.ac.uk/resource/chembl/target/CHEMBL2259	Vitamin D-binding protein (Homo sapiens)	http://www.conceptwiki.org/concept/03a0166a-43fe-4994-8654-e5394d1de901	Homo sapiens	http://rdf.ebi.ac.uk/resource/chembl/assay/CHEMBL818845	Bos taurus	Binding affinity for Vitamin D binding protein relative to 1-alpha, 25-dihydroxyvitamin D3	C[C@@H]1[C@@H](C/C(=C/C=C/2\CCCC3(C2CCC3[C@H](C)CCCC(C)(C)O)C)/C(=C)[C@@H]1O)O	InChI=1S/C28H46O3/c1-18(9-7-15-27(4,5)31)23-13-14-24-21(10-8-16-28(23,24)6)11-12-22-17-25(29)20(3)26(30)19(22)2/h11-12,18,20,23-26,29-31H,2,7-10,13-17H2,1,3-6H3/b21-11+,22-12-/t18-,20-,23?,24?,25-,26+,28?/m1/s1	http://rdf.ebi.ac.uk/resource/chembl/molecule/CHEMBL37045	Relative potency	=	1000				http://identifiers.org/pubmed/9871644		1
(1R,2R,3R,5Z,7E,13xi,14xi,17xi)-2-methyl-9,10-secocholesta-5,7,10-triene-1,3,25-triol	http://rdf.ebi.ac.uk/resource/chembl/activity/CHEMBL_ACT_313173	Vitamin D-binding protein	http://rdf.ebi.ac.uk/terms/chembl#SingleProtein	http://rdf.ebi.ac.uk/resource/chembl/target/CHEMBL2259	Vitamin D-binding protein (Homo sapiens)	http://www.conceptwiki.org/concept/03a0166a-43fe-4994-8654-e5394d1de901	Homo sapiens	http://rdf.ebi.ac.uk/resource/chembl/assay/CHEMBL818846		Binding affinity for calf serum vitamin D receptor interacting protein	C[C@@H]1[C@@H](C/C(=C/C=C/2\CCCC3(C2CCC3[C@H](C)CCCC(C)(C)O)C)/C(=C)[C@@H]1O)O	InChI=1S/C28H46O3/c1-18(9-7-15-27(4,5)31)23-13-14-24-21(10-8-16-28(23,24)6)11-12-22-17-25(29)20(3)26(30)19(22)2/h11-12,18,20,23-26,29-31H,2,7-10,13-17H2,1,3-6H3/b21-11+,22-12-/t18-,20-,23?,24?,25-,26+,28?/m1/s1	http://rdf.ebi.ac.uk/resource/chembl/molecule/CHEMBL37045	Relative potency	<	0.3				http://identifiers.org/pubmed/11063621		1
(1R,2R,3R,5Z,7E,13xi,14xi,17xi)-2-methyl-9,10-secocholesta-5,7,10-triene-1,3,25-triol	http://rdf.ebi.ac.uk/resource/chembl/activity/CHEMBL_ACT_326709	Vitamin D-binding protein	http://rdf.ebi.ac.uk/terms/chembl#SingleProtein	http://rdf.ebi.ac.uk/resource/chembl/target/CHEMBL2259	Vitamin D-binding protein (Homo sapiens)	http://www.conceptwiki.org/concept/03a0166a-43fe-4994-8654-e5394d1de901	Homo sapiens	http://rdf.ebi.ac.uk/resource/chembl/assay/CHEMBL818846		Binding affinity for calf serum vitamin D receptor interacting protein	C[C@@H]1[C@@H](C/C(=C/C=C/2\CCCC3(C2CCC3[C@H](C)CCCC(C)(C)O)C)/C(=C)[C@@H]1O)O	InChI=1S/C28H46O3/c1-18(9-7-15-27(4,5)31)23-13-14-24-21(10-8-16-28(23,24)6)11-12-22-17-25(29)20(3)26(30)19(22)2/h11-12,18,20,23-26,29-31H,2,7-10,13-17H2,1,3-6H3/b21-11+,22-12-/t18-,20-,23?,24?,25-,26+,28?/m1/s1	http://rdf.ebi.ac.uk/resource/chembl/molecule/CHEMBL37045	Relative potency	=	1000				http://identifiers.org/pubmed/11063621		1
(1R,2R,3R,5Z,7E,13xi,14xi,17xi)-2-methyl-9,10-secocholesta-5,7,10-triene-1,3,25-triol	http://rdf.ebi.ac.uk/resource/chembl/activity/CHEMBL_ACT_1101002	Vitamin D receptor	http://rdf.ebi.ac.uk/terms/chembl#SingleProtein	http://rdf.ebi.ac.uk/resource/chembl/target/CHEMBL3452	Vitamin D3 receptor (Bos taurus)	http://www.conceptwiki.org/concept/11f33abd-0488-4661-b9ea-048b093a89fa	Bos taurus	http://rdf.ebi.ac.uk/resource/chembl/assay/CHEMBL818870	Bos taurus	Binding affinity for bovine thymus Vitamin D3 receptor (VDR) relative to 1-alpha, 25-dihydroxyvitamin D3	C[C@@H]1[C@@H](C/C(=C/C=C/2\CCCC3(C2CCC3[C@H](C)CCCC(C)(C)O)C)/C(=C)[C@@H]1O)O	InChI=1S/C28H46O3/c1-18(9-7-15-27(4,5)31)23-13-14-24-21(10-8-16-28(23,24)6)11-12-22-17-25(29)20(3)26(30)19(22)2/h11-12,18,20,23-26,29-31H,2,7-10,13-17H2,1,3-6H3/b21-11+,22-12-/t18-,20-,23?,24?,25-,26+,28?/m1/s1	http://rdf.ebi.ac.uk/resource/chembl/molecule/CHEMBL37045	Relative potency	<	0.1				http://identifiers.org/pubmed/9871644		8
(1R,2R,3R,5Z,7E,13xi,14xi,17xi)-2-methyl-9,10-secocholesta-5,7,10-triene-1,3,25-triol	http://rdf.ebi.ac.uk/resource/chembl/activity/CHEMBL_ACT_282557	Vitamin D receptor	http://rdf.ebi.ac.uk/terms/chembl#SingleProtein	http://rdf.ebi.ac.uk/resource/chembl/target/CHEMBL3452	Vitamin D3 receptor (Bos taurus)	http://www.conceptwiki.org/concept/11f33abd-0488-4661-b9ea-048b093a89fa	Bos taurus	http://rdf.ebi.ac.uk/resource/chembl/assay/CHEMBL818835	Bos taurus	Affinity for bovine thymus VDR vitamin D receptor	C[C@@H]1[C@@H](C/C(=C/C=C/2\CCCC3(C2CCC3[C@H](C)CCCC(C)(C)O)C)/C(=C)[C@@H]1O)O	InChI=1S/C28H46O3/c1-18(9-7-15-27(4,5)31)23-13-14-24-21(10-8-16-28(23,24)6)11-12-22-17-25(29)20(3)26(30)19(22)2/h11-12,18,20,23-26,29-31H,2,7-10,13-17H2,1,3-6H3/b21-11+,22-12-/t18-,20-,23?,24?,25-,26+,28?/m1/s1	http://rdf.ebi.ac.uk/resource/chembl/molecule/CHEMBL37045	Activity	<	0.1				http://identifiers.org/pubmed/9873502		8
(1R,2R,3R,5Z,7E,13xi,14xi,17xi)-2-methyl-9,10-secocholesta-5,7,10-triene-1,3,25-triol	http://rdf.ebi.ac.uk/resource/chembl/activity/CHEMBL_ACT_313171	Vitamin D receptor	http://rdf.ebi.ac.uk/terms/chembl#SingleProtein	http://rdf.ebi.ac.uk/resource/chembl/target/CHEMBL3452	Vitamin D3 receptor (Bos taurus)	http://www.conceptwiki.org/concept/11f33abd-0488-4661-b9ea-048b093a89fa	Bos taurus	http://rdf.ebi.ac.uk/resource/chembl/assay/CHEMBL818343	Bos taurus	Binding affinity for bovine thymus Vitamin D3 receptor relative to 1-alpha, 25-Dihydroxyvitamin D3	C[C@@H]1[C@@H](C/C(=C/C=C/2\CCCC3(C2CCC3[C@H](C)CCCC(C)(C)O)C)/C(=C)[C@@H]1O)O	InChI=1S/C28H46O3/c1-18(9-7-15-27(4,5)31)23-13-14-24-21(10-8-16-28(23,24)6)11-12-22-17-25(29)20(3)26(30)19(22)2/h11-12,18,20,23-26,29-31H,2,7-10,13-17H2,1,3-6H3/b21-11+,22-12-/t18-,20-,23?,24?,25-,26+,28?/m1/s1	http://rdf.ebi.ac.uk/resource/chembl/molecule/CHEMBL37045	Relative potency	<	0.1				http://identifiers.org/pubmed/11063621		8
(1R,2R,3R,5Z,7E,13xi,14xi,17xi)-2-methyl-9,10-secocholesta-5,7,10-triene-1,3,25-triol	http://rdf.ebi.ac.uk/resource/chembl/activity/CHEMBL_ACT_326707	Vitamin D receptor	http://rdf.ebi.ac.uk/terms/chembl#SingleProtein	http://rdf.ebi.ac.uk/resource/chembl/target/CHEMBL3452	Vitamin D3 receptor (Bos taurus)	http://www.conceptwiki.org/concept/11f33abd-0488-4661-b9ea-048b093a89fa	Bos taurus	http://rdf.ebi.ac.uk/resource/chembl/assay/CHEMBL818871		Binding affinity for bovine thymus vitamin D3 receptor	C[C@@H]1[C@@H](C/C(=C/C=C/2\CCCC3(C2CCC3[C@H](C)CCCC(C)(C)O)C)/C(=C)[C@@H]1O)O	InChI=1S/C28H46O3/c1-18(9-7-15-27(4,5)31)23-13-14-24-21(10-8-16-28(23,24)6)11-12-22-17-25(29)20(3)26(30)19(22)2/h11-12,18,20,23-26,29-31H,2,7-10,13-17H2,1,3-6H3/b21-11+,22-12-/t18-,20-,23?,24?,25-,26+,28?/m1/s1	http://rdf.ebi.ac.uk/resource/chembl/molecule/CHEMBL37045	Relative potency	<	0.1				http://identifiers.org/pubmed/11063621		8
(1R,2R,3R,5Z,7E,14xi)-2-(3-hydroxypropoxy)-9,10-secocholesta-5,7,10-triene-1,3,25-triol	http://rdf.ebi.ac.uk/resource/chembl/activity/CHEMBL_ACT_1084239	Vitamin D receptor	http://rdf.ebi.ac.uk/terms/chembl#SingleProtein	http://rdf.ebi.ac.uk/resource/chembl/target/CHEMBL3452	Vitamin D3 receptor (Bos taurus)	http://www.conceptwiki.org/concept/11f33abd-0488-4661-b9ea-048b093a89fa	Bos taurus	http://rdf.ebi.ac.uk/resource/chembl/assay/CHEMBL848091	Bos taurus	Relative binding for bovine thymus vitamin D receptor (VDR) by displacement with [3H]1-alpha,25(OH)2D3	C[C@H](CCCC(C)(C)O)[C@H]1CCC\2[C@@]1(CCC/C2=C\C=C/3\C[C@H]([C@H]([C@@H](C3=C)O)OCCCO)O)C	InChI=1S/C30H50O5/c1-20(9-6-15-29(3,4)34)24-13-14-25-22(10-7-16-30(24,25)5)11-12-23-19-26(32)28(27(33)21(23)2)35-18-8-17-31/h11-12,20,24-28,31-34H,2,6-10,13-19H2,1,3-5H3/b22-11+,23-12-/t20-,24-,25?,26-,27-,28-,30-/m1/s1	http://rdf.ebi.ac.uk/resource/chembl/molecule/CHEMBL435571	Relative binding potency	=	0.7					http://dx.doi.org/10.1016/S0960-894X(01)80525-4	8
(1R,2R,3R,6Z,17beta)-17-[(2R)-6-Hydroxy-6-methyl-2-heptanyl]-2-(3-hydroxypropoxy)-9,10-secoestra-4,6,8-triene-1,3-diol	http://rdf.ebi.ac.uk/resource/chembl/activity/CHEMBL_ACT_2591402	Vitamin D-binding protein	http://rdf.ebi.ac.uk/terms/chembl#SingleProtein	http://rdf.ebi.ac.uk/resource/chembl/target/CHEMBL2259	Vitamin D-binding protein (Homo sapiens)	http://www.conceptwiki.org/concept/03a0166a-43fe-4994-8654-e5394d1de901	Homo sapiens	http://rdf.ebi.ac.uk/resource/chembl/assay/CHEMBL1014566	Homo sapiens	Binding affinity to human DBP at EC50 in 4 degC relative to 1-alpha,25-(OH)2D3	C[C@H](CCCC(C)(C)O)[C@H]1CC[C@@H]2[C@@]1(CCC=C2/C=C\C3=C[C@H]([C@@H]([C@@H](C3)O)OCCCO)O)C	InChI=1S/C29H48O5/c1-20(8-5-14-28(2,3)33)23-12-13-24-22(9-6-15-29(23,24)4)11-10-21-18-25(31)27(26(32)19-21)34-17-7-16-30/h9-11,18,20,23-27,30-33H,5-8,12-17,19H2,1-4H3/b11-10-/t20-,23-,24+,25-,26-,27+,29-/m1/s1	http://rdf.ebi.ac.uk/resource/chembl/molecule/CHEMBL465286	Activity	=	0.5	%			http://identifiers.org/pubmed/19006670		1
(1R,2R,3R,6Z,17beta)-17-[(2R)-6-Hydroxy-6-methyl-2-heptanyl]-2-(3-hydroxypropoxy)-9,10-secoestra-4,6,8-triene-1,3-diol	http://rdf.ebi.ac.uk/resource/chembl/activity/CHEMBL_ACT_2591401	Vitamin D3 receptor	http://rdf.ebi.ac.uk/terms/chembl#SingleProtein	http://rdf.ebi.ac.uk/resource/chembl/target/CHEMBL5304	Vitamin D3 receptor (Sus scrofa)	http://www.conceptwiki.org/concept/d91b8e8e-6b0b-4633-8508-1b25296e035a	Sus scrofa	http://rdf.ebi.ac.uk/resource/chembl/assay/CHEMBL1014565	Sus scrofa	Displacement of [3H]1-alpha,25-(OH)2D3 from pig VDR at EC50 relative to 1-alpha,25-(OH)2D3	C[C@H](CCCC(C)(C)O)[C@H]1CC[C@@H]2[C@@]1(CCC=C2/C=C\C3=C[C@H]([C@@H]([C@@H](C3)O)OCCCO)O)C	InChI=1S/C29H48O5/c1-20(8-5-14-28(2,3)33)23-12-13-24-22(9-6-15-29(23,24)4)11-10-21-18-25(31)27(26(32)19-21)34-17-7-16-30/h9-11,18,20,23-27,30-33H,5-8,12-17,19H2,1-4H3/b11-10-/t20-,23-,24+,25-,26-,27+,29-/m1/s1	http://rdf.ebi.ac.uk/resource/chembl/molecule/CHEMBL465286	Activity	=	0	%			http://identifiers.org/pubmed/19006670		9
(1R,2R,3R,6Z,17beta)-17-[(2R)-6-hydroxy-6-methylheptan-2-yl]-9,10-secoestra-4,6,8-triene-1,2,3-triol	http://rdf.ebi.ac.uk/resource/chembl/activity/CHEMBL_ACT_1946486	Vitamin D-binding protein	http://rdf.ebi.ac.uk/terms/chembl#SingleProtein	http://rdf.ebi.ac.uk/resource/chembl/target/CHEMBL2259	Vitamin D-binding protein (Homo sapiens)	http://www.conceptwiki.org/concept/03a0166a-43fe-4994-8654-e5394d1de901	Homo sapiens	http://rdf.ebi.ac.uk/resource/chembl/assay/CHEMBL894016	Homo sapiens	Binding affinity to human DBP relative to 1-alpha,25-(OH)2-D3	C[C@H](CCCC(C)(C)O)[C@H]1CC[C@@H]2[C@@]1(CCC=C2/C=C\C3=C[C@H]([C@@H]([C@@H](C3)O)O)O)C	InChI=1S/C26H42O4/c1-17(7-5-13-25(2,3)30)20-11-12-21-19(8-6-14-26(20,21)4)10-9-18-15-22(27)24(29)23(28)16-18/h8-10,15,17,20-24,27-30H,5-7,11-14,16H2,1-4H3/b10-9-/t17-,20-,21+,22-,23-,24+,26-/m1/s1	http://rdf.ebi.ac.uk/resource/chembl/molecule/CHEMBL394128	Activity	=	8	%			http://identifiers.org/pubmed/17412598		1
(1R,2R,3R,6Z,17beta)-17-[(2R)-6-hydroxy-6-methylheptan-2-yl]-9,10-secoestra-4,6,8-triene-1,2,3-triol	http://rdf.ebi.ac.uk/resource/chembl/activity/CHEMBL_ACT_1946482	Vitamin D3 receptor	http://rdf.ebi.ac.uk/terms/chembl#SingleProtein	http://rdf.ebi.ac.uk/resource/chembl/target/CHEMBL5304	Vitamin D3 receptor (Sus scrofa)	http://www.conceptwiki.org/concept/d91b8e8e-6b0b-4633-8508-1b25296e035a	Sus scrofa	http://rdf.ebi.ac.uk/resource/chembl/assay/CHEMBL894015	Sus scrofa	Displacement of [3H]1-alpha,25-(OH)2-D3 from VDR in pig intestinal mucosa relative to 1-alpha,25-(OH)2-D3	C[C@H](CCCC(C)(C)O)[C@H]1CC[C@@H]2[C@@]1(CCC=C2/C=C\C3=C[C@H]([C@@H]([C@@H](C3)O)O)O)C	InChI=1S/C26H42O4/c1-17(7-5-13-25(2,3)30)20-11-12-21-19(8-6-14-26(20,21)4)10-9-18-15-22(27)24(29)23(28)16-18/h8-10,15,17,20-24,27-30H,5-7,11-14,16H2,1-4H3/b10-9-/t17-,20-,21+,22-,23-,24+,26-/m1/s1	http://rdf.ebi.ac.uk/resource/chembl/molecule/CHEMBL394128	Activity	=	2	%			http://identifiers.org/pubmed/17412598		9
(1R,2R,3S,5Z,7E,13xi,14xi,17xi)-2-methyl-9,10-secocholesta-5,7,10-triene-1,3,25-triol	http://rdf.ebi.ac.uk/resource/chembl/activity/CHEMBL_ACT_1085383	Vitamin D-binding protein	http://rdf.ebi.ac.uk/terms/chembl#SingleProtein	http://rdf.ebi.ac.uk/resource/chembl/target/CHEMBL2259	Vitamin D-binding protein (Homo sapiens)	http://www.conceptwiki.org/concept/03a0166a-43fe-4994-8654-e5394d1de901	Homo sapiens	http://rdf.ebi.ac.uk/resource/chembl/assay/CHEMBL818845	Bos taurus	Binding affinity for Vitamin D binding protein relative to 1-alpha, 25-dihydroxyvitamin D3	C[C@@H]1[C@H](C/C(=C/C=C/2\CCCC3(C2CCC3[C@H](C)CCCC(C)(C)O)C)/C(=C)[C@@H]1O)O	InChI=1S/C28H46O3/c1-18(9-7-15-27(4,5)31)23-13-14-24-21(10-8-16-28(23,24)6)11-12-22-17-25(29)20(3)26(30)19(22)2/h11-12,18,20,23-26,29-31H,2,7-10,13-17H2,1,3-6H3/b21-11+,22-12-/t18-,20-,23?,24?,25+,26+,28?/m1/s1	http://rdf.ebi.ac.uk/resource/chembl/molecule/CHEMBL289987	Relative potency	=	1300				http://identifiers.org/pubmed/9871644		1
(1R,2R,3S,5Z,7E,13xi,14xi,17xi)-2-methyl-9,10-secocholesta-5,7,10-triene-1,3,25-triol	http://rdf.ebi.ac.uk/resource/chembl/activity/CHEMBL_ACT_1085380	Vitamin D receptor	http://rdf.ebi.ac.uk/terms/chembl#SingleProtein	http://rdf.ebi.ac.uk/resource/chembl/target/CHEMBL3452	Vitamin D3 receptor (Bos taurus)	http://www.conceptwiki.org/concept/11f33abd-0488-4661-b9ea-048b093a89fa	Bos taurus	http://rdf.ebi.ac.uk/resource/chembl/assay/CHEMBL818870	Bos taurus	Binding affinity for bovine thymus Vitamin D3 receptor (VDR) relative to 1-alpha, 25-dihydroxyvitamin D3	C[C@@H]1[C@H](C/C(=C/C=C/2\CCCC3(C2CCC3[C@H](C)CCCC(C)(C)O)C)/C(=C)[C@@H]1O)O	InChI=1S/C28H46O3/c1-18(9-7-15-27(4,5)31)23-13-14-24-21(10-8-16-28(23,24)6)11-12-22-17-25(29)20(3)26(30)19(22)2/h11-12,18,20,23-26,29-31H,2,7-10,13-17H2,1,3-6H3/b21-11+,22-12-/t18-,20-,23?,24?,25+,26+,28?/m1/s1	http://rdf.ebi.ac.uk/resource/chembl/molecule/CHEMBL289987	Relative potency	=	0.8				http://identifiers.org/pubmed/9871644		8
(1R,2R,3S,5Z,7E,13xi,14xi,17xi)-2-methyl-9,10-secocholesta-5,7,10-triene-1,3,25-triol	http://rdf.ebi.ac.uk/resource/chembl/activity/CHEMBL_ACT_298395	Vitamin D receptor	http://rdf.ebi.ac.uk/terms/chembl#SingleProtein	http://rdf.ebi.ac.uk/resource/chembl/target/CHEMBL3452	Vitamin D3 receptor (Bos taurus)	http://www.conceptwiki.org/concept/11f33abd-0488-4661-b9ea-048b093a89fa	Bos taurus	http://rdf.ebi.ac.uk/resource/chembl/assay/CHEMBL818835	Bos taurus	Affinity for bovine thymus VDR vitamin D receptor	C[C@@H]1[C@H](C/C(=C/C=C/2\CCCC3(C2CCC3[C@H](C)CCCC(C)(C)O)C)/C(=C)[C@@H]1O)O	InChI=1S/C28H46O3/c1-18(9-7-15-27(4,5)31)23-13-14-24-21(10-8-16-28(23,24)6)11-12-22-17-25(29)20(3)26(30)19(22)2/h11-12,18,20,23-26,29-31H,2,7-10,13-17H2,1,3-6H3/b21-11+,22-12-/t18-,20-,23?,24?,25+,26+,28?/m1/s1	http://rdf.ebi.ac.uk/resource/chembl/molecule/CHEMBL289987	Activity	=	7				http://identifiers.org/pubmed/9873502		8
(1R,2R,3S,5Z,7E,13xi,14xi,17xi,20S)-2-methyl-9,10-secocholesta-5,7,10-triene-1,3,25-triol	http://rdf.ebi.ac.uk/resource/chembl/activity/CHEMBL_ACT_323269	Vitamin D-binding protein	http://rdf.ebi.ac.uk/terms/chembl#SingleProtein	http://rdf.ebi.ac.uk/resource/chembl/target/CHEMBL2259	Vitamin D-binding protein (Homo sapiens)	http://www.conceptwiki.org/concept/03a0166a-43fe-4994-8654-e5394d1de901	Homo sapiens	http://rdf.ebi.ac.uk/resource/chembl/assay/CHEMBL818846		Binding affinity for calf serum vitamin D receptor interacting protein	C[C@@H]1[C@H](C/C(=C/C=C/2\CCCC3(C2CCC3[C@@H](C)CCCC(C)(C)O)C)/C(=C)[C@@H]1O)O	InChI=1S/C28H46O3/c1-18(9-7-15-27(4,5)31)23-13-14-24-21(10-8-16-28(23,24)6)11-12-22-17-25(29)20(3)26(30)19(22)2/h11-12,18,20,23-26,29-31H,2,7-10,13-17H2,1,3-6H3/b21-11+,22-12-/t18-,20+,23?,24?,25-,26-,28?/m0/s1	http://rdf.ebi.ac.uk/resource/chembl/molecule/CHEMBL132465	Relative potency	<	0.3				http://identifiers.org/pubmed/11063621		1
(1R,2R,3S,5Z,7E,13xi,14xi,17xi,20S)-2-methyl-9,10-secocholesta-5,7,10-triene-1,3,25-triol	http://rdf.ebi.ac.uk/resource/chembl/activity/CHEMBL_ACT_330708	Vitamin D-binding protein	http://rdf.ebi.ac.uk/terms/chembl#SingleProtein	http://rdf.ebi.ac.uk/resource/chembl/target/CHEMBL2259	Vitamin D-binding protein (Homo sapiens)	http://www.conceptwiki.org/concept/03a0166a-43fe-4994-8654-e5394d1de901	Homo sapiens	http://rdf.ebi.ac.uk/resource/chembl/assay/CHEMBL818846		Binding affinity for calf serum vitamin D receptor interacting protein	C[C@@H]1[C@H](C/C(=C/C=C/2\CCCC3(C2CCC3[C@@H](C)CCCC(C)(C)O)C)/C(=C)[C@@H]1O)O	InChI=1S/C28H46O3/c1-18(9-7-15-27(4,5)31)23-13-14-24-21(10-8-16-28(23,24)6)11-12-22-17-25(29)20(3)26(30)19(22)2/h11-12,18,20,23-26,29-31H,2,7-10,13-17H2,1,3-6H3/b21-11+,22-12-/t18-,20+,23?,24?,25-,26-,28?/m0/s1	http://rdf.ebi.ac.uk/resource/chembl/molecule/CHEMBL132465	Relative potency	=	1300				http://identifiers.org/pubmed/11063621		1
(1R,2R,3S,5Z,7E,13xi,14xi,17xi,20S)-2-methyl-9,10-secocholesta-5,7,10-triene-1,3,25-triol	http://rdf.ebi.ac.uk/resource/chembl/activity/CHEMBL_ACT_323266	Vitamin D receptor	http://rdf.ebi.ac.uk/terms/chembl#SingleProtein	http://rdf.ebi.ac.uk/resource/chembl/target/CHEMBL3452	Vitamin D3 receptor (Bos taurus)	http://www.conceptwiki.org/concept/11f33abd-0488-4661-b9ea-048b093a89fa	Bos taurus	http://rdf.ebi.ac.uk/resource/chembl/assay/CHEMBL818871		Binding affinity for bovine thymus vitamin D3 receptor	C[C@@H]1[C@H](C/C(=C/C=C/2\CCCC3(C2CCC3[C@@H](C)CCCC(C)(C)O)C)/C(=C)[C@@H]1O)O	InChI=1S/C28H46O3/c1-18(9-7-15-27(4,5)31)23-13-14-24-21(10-8-16-28(23,24)6)11-12-22-17-25(29)20(3)26(30)19(22)2/h11-12,18,20,23-26,29-31H,2,7-10,13-17H2,1,3-6H3/b21-11+,22-12-/t18-,20+,23?,24?,25-,26-,28?/m0/s1	http://rdf.ebi.ac.uk/resource/chembl/molecule/CHEMBL132465	Relative potency	=	7				http://identifiers.org/pubmed/11063621		8
(1R,2R,3S,5Z,7E,13xi,14xi,17xi,20S)-2-methyl-9,10-secocholesta-5,7,10-triene-1,3,25-triol	http://rdf.ebi.ac.uk/resource/chembl/activity/CHEMBL_ACT_330706	Vitamin D receptor	http://rdf.ebi.ac.uk/terms/chembl#SingleProtein	http://rdf.ebi.ac.uk/resource/chembl/target/CHEMBL3452	Vitamin D3 receptor (Bos taurus)	http://www.conceptwiki.org/concept/11f33abd-0488-4661-b9ea-048b093a89fa	Bos taurus	http://rdf.ebi.ac.uk/resource/chembl/assay/CHEMBL818871		Binding affinity for bovine thymus vitamin D3 receptor	C[C@@H]1[C@H](C/C(=C/C=C/2\CCCC3(C2CCC3[C@@H](C)CCCC(C)(C)O)C)/C(=C)[C@@H]1O)O	InChI=1S/C28H46O3/c1-18(9-7-15-27(4,5)31)23-13-14-24-21(10-8-16-28(23,24)6)11-12-22-17-25(29)20(3)26(30)19(22)2/h11-12,18,20,23-26,29-31H,2,7-10,13-17H2,1,3-6H3/b21-11+,22-12-/t18-,20+,23?,24?,25-,26-,28?/m0/s1	http://rdf.ebi.ac.uk/resource/chembl/molecule/CHEMBL132465	Relative potency	=	0.8				http://identifiers.org/pubmed/11063621		8
(1R,2S,3R,5Z,7E,13xi,14xi,17xi)-2-methyl-9,10-secocholesta-5,7,10-triene-1,3,25-triol	http://rdf.ebi.ac.uk/resource/chembl/activity/CHEMBL_ACT_1087516	Vitamin D-binding protein	http://rdf.ebi.ac.uk/terms/chembl#SingleProtein	http://rdf.ebi.ac.uk/resource/chembl/target/CHEMBL2259	Vitamin D-binding protein (Homo sapiens)	http://www.conceptwiki.org/concept/03a0166a-43fe-4994-8654-e5394d1de901	Homo sapiens	http://rdf.ebi.ac.uk/resource/chembl/assay/CHEMBL818845	Bos taurus	Binding affinity for Vitamin D binding protein relative to 1-alpha, 25-dihydroxyvitamin D3	C[C@H]1[C@@H](C/C(=C/C=C/2\CCCC3(C2CCC3[C@H](C)CCCC(C)(C)O)C)/C(=C)[C@@H]1O)O	InChI=1S/C28H46O3/c1-18(9-7-15-27(4,5)31)23-13-14-24-21(10-8-16-28(23,24)6)11-12-22-17-25(29)20(3)26(30)19(22)2/h11-12,18,20,23-26,29-31H,2,7-10,13-17H2,1,3-6H3/b21-11+,22-12-/t18-,20+,23?,24?,25-,26+,28?/m1/s1	http://rdf.ebi.ac.uk/resource/chembl/molecule/CHEMBL290296	Relative potency	=	200				http://identifiers.org/pubmed/9871644		1
(1R,2S,3R,5Z,7E,13xi,14xi,17xi)-2-methyl-9,10-secocholesta-5,7,10-triene-1,3,25-triol	http://rdf.ebi.ac.uk/resource/chembl/activity/CHEMBL_ACT_314491	Vitamin D-binding protein	http://rdf.ebi.ac.uk/terms/chembl#SingleProtein	http://rdf.ebi.ac.uk/resource/chembl/target/CHEMBL2259	Vitamin D-binding protein (Homo sapiens)	http://www.conceptwiki.org/concept/03a0166a-43fe-4994-8654-e5394d1de901	Homo sapiens	http://rdf.ebi.ac.uk/resource/chembl/assay/CHEMBL818846		Binding affinity for calf serum vitamin D receptor interacting protein	C[C@H]1[C@@H](C/C(=C/C=C/2\CCCC3(C2CCC3[C@H](C)CCCC(C)(C)O)C)/C(=C)[C@@H]1O)O	InChI=1S/C28H46O3/c1-18(9-7-15-27(4,5)31)23-13-14-24-21(10-8-16-28(23,24)6)11-12-22-17-25(29)20(3)26(30)19(22)2/h11-12,18,20,23-26,29-31H,2,7-10,13-17H2,1,3-6H3/b21-11+,22-12-/t18-,20+,23?,24?,25-,26+,28?/m1/s1	http://rdf.ebi.ac.uk/resource/chembl/molecule/CHEMBL290296	Relative potency	<	0.3				http://identifiers.org/pubmed/11063621		1
(1R,2S,3R,5Z,7E,13xi,14xi,17xi)-2-methyl-9,10-secocholesta-5,7,10-triene-1,3,25-triol	http://rdf.ebi.ac.uk/resource/chembl/activity/CHEMBL_ACT_324327	Vitamin D-binding protein	http://rdf.ebi.ac.uk/terms/chembl#SingleProtein	http://rdf.ebi.ac.uk/resource/chembl/target/CHEMBL2259	Vitamin D-binding protein (Homo sapiens)	http://www.conceptwiki.org/concept/03a0166a-43fe-4994-8654-e5394d1de901	Homo sapiens	http://rdf.ebi.ac.uk/resource/chembl/assay/CHEMBL818846		Binding affinity for calf serum vitamin D receptor interacting protein	C[C@H]1[C@@H](C/C(=C/C=C/2\CCCC3(C2CCC3[C@H](C)CCCC(C)(C)O)C)/C(=C)[C@@H]1O)O	InChI=1S/C28H46O3/c1-18(9-7-15-27(4,5)31)23-13-14-24-21(10-8-16-28(23,24)6)11-12-22-17-25(29)20(3)26(30)19(22)2/h11-12,18,20,23-26,29-31H,2,7-10,13-17H2,1,3-6H3/b21-11+,22-12-/t18-,20+,23?,24?,25-,26+,28?/m1/s1	http://rdf.ebi.ac.uk/resource/chembl/molecule/CHEMBL290296	Relative potency	=	200				http://identifiers.org/pubmed/11063621		1
(1R,2S,3R,5Z,7E,13xi,14xi,17xi)-2-methyl-9,10-secocholesta-5,7,10-triene-1,3,25-triol	http://rdf.ebi.ac.uk/resource/chembl/activity/CHEMBL_ACT_1087513	Vitamin D receptor	http://rdf.ebi.ac.uk/terms/chembl#SingleProtein	http://rdf.ebi.ac.uk/resource/chembl/target/CHEMBL3452	Vitamin D3 receptor (Bos taurus)	http://www.conceptwiki.org/concept/11f33abd-0488-4661-b9ea-048b093a89fa	Bos taurus	http://rdf.ebi.ac.uk/resource/chembl/assay/CHEMBL818870	Bos taurus	Binding affinity for bovine thymus Vitamin D3 receptor (VDR) relative to 1-alpha, 25-dihydroxyvitamin D3	C[C@H]1[C@@H](C/C(=C/C=C/2\CCCC3(C2CCC3[C@H](C)CCCC(C)(C)O)C)/C(=C)[C@@H]1O)O	InChI=1S/C28H46O3/c1-18(9-7-15-27(4,5)31)23-13-14-24-21(10-8-16-28(23,24)6)11-12-22-17-25(29)20(3)26(30)19(22)2/h11-12,18,20,23-26,29-31H,2,7-10,13-17H2,1,3-6H3/b21-11+,22-12-/t18-,20+,23?,24?,25-,26+,28?/m1/s1	http://rdf.ebi.ac.uk/resource/chembl/molecule/CHEMBL290296	Relative potency	<	0.1				http://identifiers.org/pubmed/9871644		8
(1R,2S,3R,5Z,7E,13xi,14xi,17xi)-2-methyl-9,10-secocholesta-5,7,10-triene-1,3,25-triol	http://rdf.ebi.ac.uk/resource/chembl/activity/CHEMBL_ACT_278889	Vitamin D receptor	http://rdf.ebi.ac.uk/terms/chembl#SingleProtein	http://rdf.ebi.ac.uk/resource/chembl/target/CHEMBL3452	Vitamin D3 receptor (Bos taurus)	http://www.conceptwiki.org/concept/11f33abd-0488-4661-b9ea-048b093a89fa	Bos taurus	http://rdf.ebi.ac.uk/resource/chembl/assay/CHEMBL818835	Bos taurus	Affinity for bovine thymus VDR vitamin D receptor	C[C@H]1[C@@H](C/C(=C/C=C/2\CCCC3(C2CCC3[C@H](C)CCCC(C)(C)O)C)/C(=C)[C@@H]1O)O	InChI=1S/C28H46O3/c1-18(9-7-15-27(4,5)31)23-13-14-24-21(10-8-16-28(23,24)6)11-12-22-17-25(29)20(3)26(30)19(22)2/h11-12,18,20,23-26,29-31H,2,7-10,13-17H2,1,3-6H3/b21-11+,22-12-/t18-,20+,23?,24?,25-,26+,28?/m1/s1	http://rdf.ebi.ac.uk/resource/chembl/molecule/CHEMBL290296	Activity	<	0.1				http://identifiers.org/pubmed/9873502		8
(1R,2S,3R,5Z,7E,13xi,14xi,17xi)-2-methyl-9,10-secocholesta-5,7,10-triene-1,3,25-triol	http://rdf.ebi.ac.uk/resource/chembl/activity/CHEMBL_ACT_314489	Vitamin D receptor	http://rdf.ebi.ac.uk/terms/chembl#SingleProtein	http://rdf.ebi.ac.uk/resource/chembl/target/CHEMBL3452	Vitamin D3 receptor (Bos taurus)	http://www.conceptwiki.org/concept/11f33abd-0488-4661-b9ea-048b093a89fa	Bos taurus	http://rdf.ebi.ac.uk/resource/chembl/assay/CHEMBL818871		Binding affinity for bovine thymus vitamin D3 receptor	C[C@H]1[C@@H](C/C(=C/C=C/2\CCCC3(C2CCC3[C@H](C)CCCC(C)(C)O)C)/C(=C)[C@@H]1O)O	InChI=1S/C28H46O3/c1-18(9-7-15-27(4,5)31)23-13-14-24-21(10-8-16-28(23,24)6)11-12-22-17-25(29)20(3)26(30)19(22)2/h11-12,18,20,23-26,29-31H,2,7-10,13-17H2,1,3-6H3/b21-11+,22-12-/t18-,20+,23?,24?,25-,26+,28?/m1/s1	http://rdf.ebi.ac.uk/resource/chembl/molecule/CHEMBL290296	Relative potency	<	0.1				http://identifiers.org/pubmed/11063621		8
(1R,2S,3R,5Z,7E,13xi,14xi,17xi)-2-methyl-9,10-secocholesta-5,7,10-triene-1,3,25-triol	http://rdf.ebi.ac.uk/resource/chembl/activity/CHEMBL_ACT_324325	Vitamin D receptor	http://rdf.ebi.ac.uk/terms/chembl#SingleProtein	http://rdf.ebi.ac.uk/resource/chembl/target/CHEMBL3452	Vitamin D3 receptor (Bos taurus)	http://www.conceptwiki.org/concept/11f33abd-0488-4661-b9ea-048b093a89fa	Bos taurus	http://rdf.ebi.ac.uk/resource/chembl/assay/CHEMBL818871		Binding affinity for bovine thymus vitamin D3 receptor	C[C@H]1[C@@H](C/C(=C/C=C/2\CCCC3(C2CCC3[C@H](C)CCCC(C)(C)O)C)/C(=C)[C@@H]1O)O	InChI=1S/C28H46O3/c1-18(9-7-15-27(4,5)31)23-13-14-24-21(10-8-16-28(23,24)6)11-12-22-17-25(29)20(3)26(30)19(22)2/h11-12,18,20,23-26,29-31H,2,7-10,13-17H2,1,3-6H3/b21-11+,22-12-/t18-,20+,23?,24?,25-,26+,28?/m1/s1	http://rdf.ebi.ac.uk/resource/chembl/molecule/CHEMBL290296	Relative potency	<	0.1				http://identifiers.org/pubmed/11063621		8
(1R,2S,3R,5Z,7E,17beta)-17-[(2R)-6-Hydroxy-6-methyl-2-heptanyl]-2,3-epoxy-9,10-secoestra-5,7-dien-1-ol	http://rdf.ebi.ac.uk/resource/chembl/activity/CHEMBL_ACT_3220460	Vitamin D-binding protein	http://rdf.ebi.ac.uk/terms/chembl#SingleProtein	http://rdf.ebi.ac.uk/resource/chembl/target/CHEMBL2259	Vitamin D-binding protein (Homo sapiens)	http://www.conceptwiki.org/concept/03a0166a-43fe-4994-8654-e5394d1de901	Homo sapiens	http://rdf.ebi.ac.uk/resource/chembl/assay/CHEMBL1116618	Homo sapiens	Binding affinity to human vitamin D binding protein at EC50 relative to 1-alpha,25-(OH)2D3	C[C@H](CCCC(C)(C)O)[C@H]1CC[C@@H]\2[C@@]1(CCC/C2=C\C=C/3\C[C@H]([C@H]4[C@@H](C3)O4)O)C	InChI=1S/C26H42O3/c1-17(7-5-13-25(2,3)28)20-11-12-21-19(8-6-14-26(20,21)4)10-9-18-15-22(27)24-23(16-18)29-24/h9-10,17,20-24,27-28H,5-8,11-16H2,1-4H3/b18-9-,19-10+/t17-,20-,21+,22-,23-,24+,26-/m1/s1	http://rdf.ebi.ac.uk/resource/chembl/molecule/CHEMBL1079071	Activity	=	45	%			http://identifiers.org/pubmed/19739672		1
(1R,2S,3R,5Z,7E,17beta)-17-[(2R)-6-Hydroxy-6-methyl-2-heptanyl]-2,3-epoxy-9,10-secoestra-5,7-dien-1-ol	http://rdf.ebi.ac.uk/resource/chembl/activity/CHEMBL_ACT_3220454	Vitamin D3 receptor	http://rdf.ebi.ac.uk/terms/chembl#SingleProtein	http://rdf.ebi.ac.uk/resource/chembl/target/CHEMBL5304	Vitamin D3 receptor (Sus scrofa)	http://www.conceptwiki.org/concept/d91b8e8e-6b0b-4633-8508-1b25296e035a	Sus scrofa	http://rdf.ebi.ac.uk/resource/chembl/assay/CHEMBL1116616	Sus scrofa	Displacement of [3H]1-alpha,25-(OH)2D3 from VDR in pig intestinal mucosa at EC50 relative to 1-alpha,25-(OH)2D3	C[C@H](CCCC(C)(C)O)[C@H]1CC[C@@H]\2[C@@]1(CCC/C2=C\C=C/3\C[C@H]([C@H]4[C@@H](C3)O4)O)C	InChI=1S/C26H42O3/c1-17(7-5-13-25(2,3)28)20-11-12-21-19(8-6-14-26(20,21)4)10-9-18-15-22(27)24-23(16-18)29-24/h9-10,17,20-24,27-28H,5-8,11-16H2,1-4H3/b18-9-,19-10+/t17-,20-,21+,22-,23-,24+,26-/m1/s1	http://rdf.ebi.ac.uk/resource/chembl/molecule/CHEMBL1079071	Activity	=	0.4	%			http://identifiers.org/pubmed/19739672		9
(1R,2S,3R,6Z,17beta)-17-[(2R)-6-Hydroxy-6-methyl-2-heptanyl]-2,3-epoxy-9,10-secoestra-5(10),6,8-trien-1-ol	http://rdf.ebi.ac.uk/resource/chembl/activity/CHEMBL_ACT_2591405	Vitamin D-binding protein	http://rdf.ebi.ac.uk/terms/chembl#SingleProtein	http://rdf.ebi.ac.uk/resource/chembl/target/CHEMBL2259	Vitamin D-binding protein (Homo sapiens)	http://www.conceptwiki.org/concept/03a0166a-43fe-4994-8654-e5394d1de901	Homo sapiens	http://rdf.ebi.ac.uk/resource/chembl/assay/CHEMBL1014566	Homo sapiens	Binding affinity to human DBP at EC50 in 4 degC relative to 1-alpha,25-(OH)2D3	C[C@H](CCCC(C)(C)O)[C@H]1CC[C@@H]2[C@@]1(CCC=C2/C=C\C3=C[C@H]([C@H]4[C@@H](C3)O4)O)C	InChI=1S/C26H40O3/c1-17(7-5-13-25(2,3)28)20-11-12-21-19(8-6-14-26(20,21)4)10-9-18-15-22(27)24-23(16-18)29-24/h8-10,15,17,20-24,27-28H,5-7,11-14,16H2,1-4H3/b10-9-/t17-,20-,21+,22-,23-,24+,26-/m1/s1	http://rdf.ebi.ac.uk/resource/chembl/molecule/CHEMBL464260	Activity	=	0.9	%			http://identifiers.org/pubmed/19006670		1
(1R,2S,3R,6Z,17beta)-17-[(2R)-6-Hydroxy-6-methyl-2-heptanyl]-2,3-epoxy-9,10-secoestra-5(10),6,8-trien-1-ol	http://rdf.ebi.ac.uk/resource/chembl/activity/CHEMBL_ACT_2591404	Vitamin D3 receptor	http://rdf.ebi.ac.uk/terms/chembl#SingleProtein	http://rdf.ebi.ac.uk/resource/chembl/target/CHEMBL5304	Vitamin D3 receptor (Sus scrofa)	http://www.conceptwiki.org/concept/d91b8e8e-6b0b-4633-8508-1b25296e035a	Sus scrofa	http://rdf.ebi.ac.uk/resource/chembl/assay/CHEMBL1014565	Sus scrofa	Displacement of [3H]1-alpha,25-(OH)2D3 from pig VDR at EC50 relative to 1-alpha,25-(OH)2D3	C[C@H](CCCC(C)(C)O)[C@H]1CC[C@@H]2[C@@]1(CCC=C2/C=C\C3=C[C@H]([C@H]4[C@@H](C3)O4)O)C	InChI=1S/C26H40O3/c1-17(7-5-13-25(2,3)28)20-11-12-21-19(8-6-14-26(20,21)4)10-9-18-15-22(27)24-23(16-18)29-24/h8-10,15,17,20-24,27-28H,5-7,11-14,16H2,1-4H3/b10-9-/t17-,20-,21+,22-,23-,24+,26-/m1/s1	http://rdf.ebi.ac.uk/resource/chembl/molecule/CHEMBL464260	Activity	=	0	%			http://identifiers.org/pubmed/19006670		9
(1R,2S,3R,6Z,17beta)-17-[(2R)-6-hydroxy-6-methylheptan-2-yl]-9,10-secoestra-4,6,8-triene-1,2,3-triol	http://rdf.ebi.ac.uk/resource/chembl/activity/CHEMBL_ACT_1946484	Vitamin D-binding protein	http://rdf.ebi.ac.uk/terms/chembl#SingleProtein	http://rdf.ebi.ac.uk/resource/chembl/target/CHEMBL2259	Vitamin D-binding protein (Homo sapiens)	http://www.conceptwiki.org/concept/03a0166a-43fe-4994-8654-e5394d1de901	Homo sapiens	http://rdf.ebi.ac.uk/resource/chembl/assay/CHEMBL894016	Homo sapiens	Binding affinity to human DBP relative to 1-alpha,25-(OH)2-D3	C[C@H](CCCC(C)(C)O)[C@H]1CC[C@@H]2[C@@]1(CCC=C2/C=C\C3=C[C@H]([C@H]([C@@H](C3)O)O)O)C	InChI=1S/C26H42O4/c1-17(7-5-13-25(2,3)30)20-11-12-21-19(8-6-14-26(20,21)4)10-9-18-15-22(27)24(29)23(28)16-18/h8-10,15,17,20-24,27-30H,5-7,11-14,16H2,1-4H3/b10-9-/t17-,20-,21+,22-,23-,24-,26-/m1/s1	http://rdf.ebi.ac.uk/resource/chembl/molecule/CHEMBL234768	Activity	=	4	%			http://identifiers.org/pubmed/17412598		1
(1R,2S,3R,6Z,17beta)-17-[(2R)-6-hydroxy-6-methylheptan-2-yl]-9,10-secoestra-4,6,8-triene-1,2,3-triol	http://rdf.ebi.ac.uk/resource/chembl/activity/CHEMBL_ACT_1946480	Vitamin D3 receptor	http://rdf.ebi.ac.uk/terms/chembl#SingleProtein	http://rdf.ebi.ac.uk/resource/chembl/target/CHEMBL5304	Vitamin D3 receptor (Sus scrofa)	http://www.conceptwiki.org/concept/d91b8e8e-6b0b-4633-8508-1b25296e035a	Sus scrofa	http://rdf.ebi.ac.uk/resource/chembl/assay/CHEMBL894015	Sus scrofa	Displacement of [3H]1-alpha,25-(OH)2-D3 from VDR in pig intestinal mucosa relative to 1-alpha,25-(OH)2-D3	C[C@H](CCCC(C)(C)O)[C@H]1CC[C@@H]2[C@@]1(CCC=C2/C=C\C3=C[C@H]([C@H]([C@@H](C3)O)O)O)C	InChI=1S/C26H42O4/c1-17(7-5-13-25(2,3)30)20-11-12-21-19(8-6-14-26(20,21)4)10-9-18-15-22(27)24(29)23(28)16-18/h8-10,15,17,20-24,27-30H,5-7,11-14,16H2,1-4H3/b10-9-/t17-,20-,21+,22-,23-,24-,26-/m1/s1	http://rdf.ebi.ac.uk/resource/chembl/molecule/CHEMBL234768	Activity	=	0.2	%			http://identifiers.org/pubmed/17412598		9
(1R,2S,3S,5Z,7E,13xi,14xi,17xi)-2-methyl-9,10-secocholesta-5,7,10-triene-1,3,25-triol	http://rdf.ebi.ac.uk/resource/chembl/activity/CHEMBL_ACT_1096490	Vitamin D-binding protein	http://rdf.ebi.ac.uk/terms/chembl#SingleProtein	http://rdf.ebi.ac.uk/resource/chembl/target/CHEMBL2259	Vitamin D-binding protein (Homo sapiens)	http://www.conceptwiki.org/concept/03a0166a-43fe-4994-8654-e5394d1de901	Homo sapiens	http://rdf.ebi.ac.uk/resource/chembl/assay/CHEMBL818845	Bos taurus	Binding affinity for Vitamin D binding protein relative to 1-alpha, 25-dihydroxyvitamin D3	C[C@H]1[C@H](C/C(=C/C=C/2\CCCC3(C2CCC3[C@H](C)CCCC(C)(C)O)C)/C(=C)[C@@H]1O)O	InChI=1S/C28H46O3/c1-18(9-7-15-27(4,5)31)23-13-14-24-21(10-8-16-28(23,24)6)11-12-22-17-25(29)20(3)26(30)19(22)2/h11-12,18,20,23-26,29-31H,2,7-10,13-17H2,1,3-6H3/b21-11+,22-12-/t18-,20+,23?,24?,25+,26+,28?/m1/s1	http://rdf.ebi.ac.uk/resource/chembl/molecule/CHEMBL38607	Relative potency	=	1200				http://identifiers.org/pubmed/9871644		1
(1R,2S,3S,5Z,7E,13xi,14xi,17xi)-2-methyl-9,10-secocholesta-5,7,10-triene-1,3,25-triol	http://rdf.ebi.ac.uk/resource/chembl/activity/CHEMBL_ACT_305176	Vitamin D-binding protein	http://rdf.ebi.ac.uk/terms/chembl#SingleProtein	http://rdf.ebi.ac.uk/resource/chembl/target/CHEMBL2259	Vitamin D-binding protein (Homo sapiens)	http://www.conceptwiki.org/concept/03a0166a-43fe-4994-8654-e5394d1de901	Homo sapiens	http://rdf.ebi.ac.uk/resource/chembl/assay/CHEMBL818846		Binding affinity for calf serum vitamin D receptor interacting protein	C[C@H]1[C@H](C/C(=C/C=C/2\CCCC3(C2CCC3C(C)CCCC(C)(C)O)C)/C(=C)[C@@H]1O)O	InChI=1S/C28H46O3/c1-18(9-7-15-27(4,5)31)23-13-14-24-21(10-8-16-28(23,24)6)11-12-22-17-25(29)20(3)26(30)19(22)2/h11-12,18,20,23-26,29-31H,2,7-10,13-17H2,1,3-6H3/b21-11+,22-12-/t18?,20-,23?,24?,25-,26-,28?/m0/s1	http://rdf.ebi.ac.uk/resource/chembl/molecule/CHEMBL135468	Relative potency	=	1200				http://identifiers.org/pubmed/11063621		1
(1R,2S,3S,5Z,7E,13xi,14xi,17xi)-2-methyl-9,10-secocholesta-5,7,10-triene-1,3,25-triol	http://rdf.ebi.ac.uk/resource/chembl/activity/CHEMBL_ACT_321752	Vitamin D-binding protein	http://rdf.ebi.ac.uk/terms/chembl#SingleProtein	http://rdf.ebi.ac.uk/resource/chembl/target/CHEMBL2259	Vitamin D-binding protein (Homo sapiens)	http://www.conceptwiki.org/concept/03a0166a-43fe-4994-8654-e5394d1de901	Homo sapiens	http://rdf.ebi.ac.uk/resource/chembl/assay/CHEMBL818846		Binding affinity for calf serum vitamin D receptor interacting protein	C[C@H]1[C@H](C/C(=C/C=C/2\CCCC3(C2CCC3C(C)CCCC(C)(C)O)C)/C(=C)[C@@H]1O)O	InChI=1S/C28H46O3/c1-18(9-7-15-27(4,5)31)23-13-14-24-21(10-8-16-28(23,24)6)11-12-22-17-25(29)20(3)26(30)19(22)2/h11-12,18,20,23-26,29-31H,2,7-10,13-17H2,1,3-6H3/b21-11+,22-12-/t18?,20-,23?,24?,25-,26-,28?/m0/s1	http://rdf.ebi.ac.uk/resource/chembl/molecule/CHEMBL135468	Relative potency	<	0.3				http://identifiers.org/pubmed/11063621		1
(1R,2S,3S,5Z,7E,13xi,14xi,17xi)-2-methyl-9,10-secocholesta-5,7,10-triene-1,3,25-triol	http://rdf.ebi.ac.uk/resource/chembl/activity/CHEMBL_ACT_1096487	Vitamin D receptor	http://rdf.ebi.ac.uk/terms/chembl#SingleProtein	http://rdf.ebi.ac.uk/resource/chembl/target/CHEMBL3452	Vitamin D3 receptor (Bos taurus)	http://www.conceptwiki.org/concept/11f33abd-0488-4661-b9ea-048b093a89fa	Bos taurus	http://rdf.ebi.ac.uk/resource/chembl/assay/CHEMBL818870	Bos taurus	Binding affinity for bovine thymus Vitamin D3 receptor (VDR) relative to 1-alpha, 25-dihydroxyvitamin D3	C[C@H]1[C@H](C/C(=C/C=C/2\CCCC3(C2CCC3[C@H](C)CCCC(C)(C)O)C)/C(=C)[C@@H]1O)O	InChI=1S/C28H46O3/c1-18(9-7-15-27(4,5)31)23-13-14-24-21(10-8-16-28(23,24)6)11-12-22-17-25(29)20(3)26(30)19(22)2/h11-12,18,20,23-26,29-31H,2,7-10,13-17H2,1,3-6H3/b21-11+,22-12-/t18-,20+,23?,24?,25+,26+,28?/m1/s1	http://rdf.ebi.ac.uk/resource/chembl/molecule/CHEMBL38607	Relative potency	<	0.1				http://identifiers.org/pubmed/9871644		8
(1R,2S,3S,5Z,7E,13xi,14xi,17xi)-2-methyl-9,10-secocholesta-5,7,10-triene-1,3,25-triol	http://rdf.ebi.ac.uk/resource/chembl/activity/CHEMBL_ACT_294593	Vitamin D receptor	http://rdf.ebi.ac.uk/terms/chembl#SingleProtein	http://rdf.ebi.ac.uk/resource/chembl/target/CHEMBL3452	Vitamin D3 receptor (Bos taurus)	http://www.conceptwiki.org/concept/11f33abd-0488-4661-b9ea-048b093a89fa	Bos taurus	http://rdf.ebi.ac.uk/resource/chembl/assay/CHEMBL818835	Bos taurus	Affinity for bovine thymus VDR vitamin D receptor	C[C@H]1[C@H](C/C(=C/C=C/2\CCCC3(C2CCC3[C@H](C)CCCC(C)(C)O)C)/C(=C)[C@@H]1O)O	InChI=1S/C28H46O3/c1-18(9-7-15-27(4,5)31)23-13-14-24-21(10-8-16-28(23,24)6)11-12-22-17-25(29)20(3)26(30)19(22)2/h11-12,18,20,23-26,29-31H,2,7-10,13-17H2,1,3-6H3/b21-11+,22-12-/t18-,20+,23?,24?,25+,26+,28?/m1/s1	http://rdf.ebi.ac.uk/resource/chembl/molecule/CHEMBL38607	Activity	<	0.1				http://identifiers.org/pubmed/9873502		8
(1R,2S,3S,5Z,7E,13xi,14xi,17xi)-2-methyl-9,10-secocholesta-5,7,10-triene-1,3,25-triol	http://rdf.ebi.ac.uk/resource/chembl/activity/CHEMBL_ACT_305174	Vitamin D receptor	http://rdf.ebi.ac.uk/terms/chembl#SingleProtein	http://rdf.ebi.ac.uk/resource/chembl/target/CHEMBL3452	Vitamin D3 receptor (Bos taurus)	http://www.conceptwiki.org/concept/11f33abd-0488-4661-b9ea-048b093a89fa	Bos taurus	http://rdf.ebi.ac.uk/resource/chembl/assay/CHEMBL818871		Binding affinity for bovine thymus vitamin D3 receptor	C[C@H]1[C@H](C/C(=C/C=C/2\CCCC3(C2CCC3C(C)CCCC(C)(C)O)C)/C(=C)[C@@H]1O)O	InChI=1S/C28H46O3/c1-18(9-7-15-27(4,5)31)23-13-14-24-21(10-8-16-28(23,24)6)11-12-22-17-25(29)20(3)26(30)19(22)2/h11-12,18,20,23-26,29-31H,2,7-10,13-17H2,1,3-6H3/b21-11+,22-12-/t18?,20-,23?,24?,25-,26-,28?/m0/s1	http://rdf.ebi.ac.uk/resource/chembl/molecule/CHEMBL135468	Relative potency	<	0.1				http://identifiers.org/pubmed/11063621		8
(1R,2S,3S,5Z,7E,13xi,14xi,17xi)-2-methyl-9,10-secocholesta-5,7,10-triene-1,3,25-triol	http://rdf.ebi.ac.uk/resource/chembl/activity/CHEMBL_ACT_321750	Vitamin D receptor	http://rdf.ebi.ac.uk/terms/chembl#SingleProtein	http://rdf.ebi.ac.uk/resource/chembl/target/CHEMBL3452	Vitamin D3 receptor (Bos taurus)	http://www.conceptwiki.org/concept/11f33abd-0488-4661-b9ea-048b093a89fa	Bos taurus	http://rdf.ebi.ac.uk/resource/chembl/assay/CHEMBL818871		Binding affinity for bovine thymus vitamin D3 receptor	C[C@H]1[C@H](C/C(=C/C=C/2\CCCC3(C2CCC3C(C)CCCC(C)(C)O)C)/C(=C)[C@@H]1O)O	InChI=1S/C28H46O3/c1-18(9-7-15-27(4,5)31)23-13-14-24-21(10-8-16-28(23,24)6)11-12-22-17-25(29)20(3)26(30)19(22)2/h11-12,18,20,23-26,29-31H,2,7-10,13-17H2,1,3-6H3/b21-11+,22-12-/t18?,20-,23?,24?,25-,26-,28?/m0/s1	http://rdf.ebi.ac.uk/resource/chembl/molecule/CHEMBL135468	Relative potency	<	0.1				http://identifiers.org/pubmed/11063621		8
(1R,2S,3S,6Z,17beta)-17-[(2R)-6-hydroxy-6-methylheptan-2-yl]-9,10-secoestra-4,6,8-triene-1,2,3-triol	http://rdf.ebi.ac.uk/resource/chembl/activity/CHEMBL_ACT_1946487	Vitamin D-binding protein	http://rdf.ebi.ac.uk/terms/chembl#SingleProtein	http://rdf.ebi.ac.uk/resource/chembl/target/CHEMBL2259	Vitamin D-binding protein (Homo sapiens)	http://www.conceptwiki.org/concept/03a0166a-43fe-4994-8654-e5394d1de901	Homo sapiens	http://rdf.ebi.ac.uk/resource/chembl/assay/CHEMBL894016	Homo sapiens	Binding affinity to human DBP relative to 1-alpha,25-(OH)2-D3	C[C@H](CCCC(C)(C)O)[C@H]1CC[C@@H]2[C@@]1(CCC=C2/C=C\C3=C[C@@H]([C@H]([C@@H](C3)O)O)O)C	InChI=1S/C26H42O4/c1-17(7-5-13-25(2,3)30)20-11-12-21-19(8-6-14-26(20,21)4)10-9-18-15-22(27)24(29)23(28)16-18/h8-10,15,17,20-24,27-30H,5-7,11-14,16H2,1-4H3/b10-9-/t17-,20-,21+,22+,23-,24-,26-/m1/s1	http://rdf.ebi.ac.uk/resource/chembl/molecule/CHEMBL232888	Activity	=	2	%			http://identifiers.org/pubmed/17412598		1
(1R,2S,3S,6Z,17beta)-17-[(2R)-6-hydroxy-6-methylheptan-2-yl]-9,10-secoestra-4,6,8-triene-1,2,3-triol	http://rdf.ebi.ac.uk/resource/chembl/activity/CHEMBL_ACT_1946483	Vitamin D3 receptor	http://rdf.ebi.ac.uk/terms/chembl#SingleProtein	http://rdf.ebi.ac.uk/resource/chembl/target/CHEMBL5304	Vitamin D3 receptor (Sus scrofa)	http://www.conceptwiki.org/concept/d91b8e8e-6b0b-4633-8508-1b25296e035a	Sus scrofa	http://rdf.ebi.ac.uk/resource/chembl/assay/CHEMBL894015	Sus scrofa	Displacement of [3H]1-alpha,25-(OH)2-D3 from VDR in pig intestinal mucosa relative to 1-alpha,25-(OH)2-D3	C[C@H](CCCC(C)(C)O)[C@H]1CC[C@@H]2[C@@]1(CCC=C2/C=C\C3=C[C@@H]([C@H]([C@@H](C3)O)O)O)C	InChI=1S/C26H42O4/c1-17(7-5-13-25(2,3)30)20-11-12-21-19(8-6-14-26(20,21)4)10-9-18-15-22(27)24(29)23(28)16-18/h8-10,15,17,20-24,27-30H,5-7,11-14,16H2,1-4H3/b10-9-/t17-,20-,21+,22+,23-,24-,26-/m1/s1	http://rdf.ebi.ac.uk/resource/chembl/molecule/CHEMBL232888	Activity	<	0.1	%			http://identifiers.org/pubmed/17412598		9
(1R,3E,5R,6S)-3-[(2E)-2-[(1R,3aS,7aR)-1-[(1R)-5-hydroxy-1,5-dimethyl-hexyl]-7a-methyl-2,3,3a,5,6,7-hexahydro-1H-inden-4-ylidene]ethylidene]-7-oxabicyclo[4.1.0]heptan-5-ol	http://rdf.ebi.ac.uk/resource/chembl/activity/CHEMBL_ACT_3220461	Vitamin D-binding protein	http://rdf.ebi.ac.uk/terms/chembl#SingleProtein	http://rdf.ebi.ac.uk/resource/chembl/target/CHEMBL2259	Vitamin D-binding protein (Homo sapiens)	http://www.conceptwiki.org/concept/03a0166a-43fe-4994-8654-e5394d1de901	Homo sapiens	http://rdf.ebi.ac.uk/resource/chembl/assay/CHEMBL1116618	Homo sapiens	Binding affinity to human vitamin D binding protein at EC50 relative to 1-alpha,25-(OH)2D3	C[C@H](CCCC(C)(C)O)[C@H]1CC[C@@H]\2[C@@]1(CCC/C2=C\C=C\3/C[C@H]([C@H]4[C@@H](C3)O4)O)C	InChI=1S/C26H42O3/c1-17(7-5-13-25(2,3)28)20-11-12-21-19(8-6-14-26(20,21)4)10-9-18-15-22(27)24-23(16-18)29-24/h9-10,17,20-24,27-28H,5-8,11-16H2,1-4H3/b18-9+,19-10+/t17-,20-,21+,22-,23-,24+,26-/m1/s1	http://rdf.ebi.ac.uk/resource/chembl/molecule/CHEMBL1079072	Activity	=	38	%			http://identifiers.org/pubmed/19739672		1
(1R,3E,5R,6S)-3-[(2E)-2-[(1R,3aS,7aR)-1-[(1R)-5-hydroxy-1,5-dimethyl-hexyl]-7a-methyl-2,3,3a,5,6,7-hexahydro-1H-inden-4-ylidene]ethylidene]-7-oxabicyclo[4.1.0]heptan-5-ol	http://rdf.ebi.ac.uk/resource/chembl/activity/CHEMBL_ACT_3220455	Vitamin D3 receptor	http://rdf.ebi.ac.uk/terms/chembl#SingleProtein	http://rdf.ebi.ac.uk/resource/chembl/target/CHEMBL5304	Vitamin D3 receptor (Sus scrofa)	http://www.conceptwiki.org/concept/d91b8e8e-6b0b-4633-8508-1b25296e035a	Sus scrofa	http://rdf.ebi.ac.uk/resource/chembl/assay/CHEMBL1116616	Sus scrofa	Displacement of [3H]1-alpha,25-(OH)2D3 from VDR in pig intestinal mucosa at EC50 relative to 1-alpha,25-(OH)2D3	C[C@H](CCCC(C)(C)O)[C@H]1CC[C@@H]\2[C@@]1(CCC/C2=C\C=C\3/C[C@H]([C@H]4[C@@H](C3)O4)O)C	InChI=1S/C26H42O3/c1-17(7-5-13-25(2,3)28)20-11-12-21-19(8-6-14-26(20,21)4)10-9-18-15-22(27)24-23(16-18)29-24/h9-10,17,20-24,27-28H,5-8,11-16H2,1-4H3/b18-9+,19-10+/t17-,20-,21+,22-,23-,24+,26-/m1/s1	http://rdf.ebi.ac.uk/resource/chembl/molecule/CHEMBL1079072	Activity	=	25	%			http://identifiers.org/pubmed/19739672		9
(1R,3R)-5-[(2E)-2-[(1R,3aS,7aR)-1-[(1R)-5-hydroxy-1,5-dimethyl-hexyl]-7a-methyl-2,3,3a,5,6,7-hexahydro-1H-inden-4-ylidene]ethylidene]cyclohexane-1,2,3-triol	http://rdf.ebi.ac.uk/resource/chembl/activity/CHEMBL_ACT_3220456	Vitamin D-binding protein	http://rdf.ebi.ac.uk/terms/chembl#SingleProtein	http://rdf.ebi.ac.uk/resource/chembl/target/CHEMBL2259	Vitamin D-binding protein (Homo sapiens)	http://www.conceptwiki.org/concept/03a0166a-43fe-4994-8654-e5394d1de901	Homo sapiens	http://rdf.ebi.ac.uk/resource/chembl/assay/CHEMBL1116618	Homo sapiens	Binding affinity to human vitamin D binding protein at EC50 relative to 1-alpha,25-(OH)2D3	C[C@@H]([C@@H]1[C@@]2([C@H](/C(=C/C=C3C[C@H]([C@@H]([C@@H](C3)O)O)O)/CCC2)CC1)C)CCCC(O)(C)C	InChI=1S/C26H44O4/c1-17(7-5-13-25(2,3)30)20-11-12-21-19(8-6-14-26(20,21)4)10-9-18-15-22(27)24(29)23(28)16-18/h9-10,17,20-24,27-30H,5-8,11-16H2,1-4H3/b18-9-,19-10+/t17-,20-,21+,22-,23-,24+,26-/m1/s1	http://rdf.ebi.ac.uk/resource/chembl/molecule/CHEMBL1078588	Activity	=	4	%			http://identifiers.org/pubmed/19739672		1
(1R,3R)-5-[(2E)-2-[(1R,3aS,7aR)-1-[(1R)-5-hydroxy-1,5-dimethyl-hexyl]-7a-methyl-2,3,3a,5,6,7-hexahydro-1H-inden-4-ylidene]ethylidene]cyclohexane-1,2,3-triol	http://rdf.ebi.ac.uk/resource/chembl/activity/CHEMBL_ACT_3220457	Vitamin D-binding protein	http://rdf.ebi.ac.uk/terms/chembl#SingleProtein	http://rdf.ebi.ac.uk/resource/chembl/target/CHEMBL2259	Vitamin D-binding protein (Homo sapiens)	http://www.conceptwiki.org/concept/03a0166a-43fe-4994-8654-e5394d1de901	Homo sapiens	http://rdf.ebi.ac.uk/resource/chembl/assay/CHEMBL1116618	Homo sapiens	Binding affinity to human vitamin D binding protein at EC50 relative to 1-alpha,25-(OH)2D3	C[C@@H]([C@@H]1[C@@]2([C@H](/C(=C/C=C3C[C@H]([C@@H]([C@@H](C3)O)O)O)/CCC2)CC1)C)CCCC(O)(C)C	InChI=1S/C26H44O4/c1-17(7-5-13-25(2,3)30)20-11-12-21-19(8-6-14-26(20,21)4)10-9-18-15-22(27)24(29)23(28)16-18/h9-10,17,20-24,27-30H,5-8,11-16H2,1-4H3/b18-9-,19-10+/t17-,20-,21+,22-,23-,24-,26-/m1/s1	http://rdf.ebi.ac.uk/resource/chembl/molecule/CHEMBL1078757	Activity	=	3	%			http://identifiers.org/pubmed/19739672		1
(1R,3R)-5-[(2E)-2-[(1R,3aS,7aR)-1-[(1R)-5-hydroxy-1,5-dimethyl-hexyl]-7a-methyl-2,3,3a,5,6,7-hexahydro-1H-inden-4-ylidene]ethylidene]cyclohexane-1,2,3-triol	http://rdf.ebi.ac.uk/resource/chembl/activity/CHEMBL_ACT_3220450	Vitamin D3 receptor	http://rdf.ebi.ac.uk/terms/chembl#SingleProtein	http://rdf.ebi.ac.uk/resource/chembl/target/CHEMBL5304	Vitamin D3 receptor (Sus scrofa)	http://www.conceptwiki.org/concept/d91b8e8e-6b0b-4633-8508-1b25296e035a	Sus scrofa	http://rdf.ebi.ac.uk/resource/chembl/assay/CHEMBL1116616	Sus scrofa	Displacement of [3H]1-alpha,25-(OH)2D3 from VDR in pig intestinal mucosa at EC50 relative to 1-alpha,25-(OH)2D3	C[C@@H]([C@@H]1[C@@]2([C@H](/C(=C/C=C3C[C@H]([C@@H]([C@@H](C3)O)O)O)/CCC2)CC1)C)CCCC(O)(C)C	InChI=1S/C26H44O4/c1-17(7-5-13-25(2,3)30)20-11-12-21-19(8-6-14-26(20,21)4)10-9-18-15-22(27)24(29)23(28)16-18/h9-10,17,20-24,27-30H,5-8,11-16H2,1-4H3/b18-9-,19-10+/t17-,20-,21+,22-,23-,24+,26-/m1/s1	http://rdf.ebi.ac.uk/resource/chembl/molecule/CHEMBL1078588	Activity	=	20	%			http://identifiers.org/pubmed/19739672		9
(1R,3R)-5-[(2E)-2-[(1R,3aS,7aR)-1-[(1R)-5-hydroxy-1,5-dimethyl-hexyl]-7a-methyl-2,3,3a,5,6,7-hexahydro-1H-inden-4-ylidene]ethylidene]cyclohexane-1,2,3-triol	http://rdf.ebi.ac.uk/resource/chembl/activity/CHEMBL_ACT_3220451	Vitamin D3 receptor	http://rdf.ebi.ac.uk/terms/chembl#SingleProtein	http://rdf.ebi.ac.uk/resource/chembl/target/CHEMBL5304	Vitamin D3 receptor (Sus scrofa)	http://www.conceptwiki.org/concept/d91b8e8e-6b0b-4633-8508-1b25296e035a	Sus scrofa	http://rdf.ebi.ac.uk/resource/chembl/assay/CHEMBL1116616	Sus scrofa	Displacement of [3H]1-alpha,25-(OH)2D3 from VDR in pig intestinal mucosa at EC50 relative to 1-alpha,25-(OH)2D3	C[C@@H]([C@@H]1[C@@]2([C@H](/C(=C/C=C3C[C@H]([C@@H]([C@@H](C3)O)O)O)/CCC2)CC1)C)CCCC(O)(C)C	InChI=1S/C26H44O4/c1-17(7-5-13-25(2,3)30)20-11-12-21-19(8-6-14-26(20,21)4)10-9-18-15-22(27)24(29)23(28)16-18/h9-10,17,20-24,27-30H,5-8,11-16H2,1-4H3/b18-9-,19-10+/t17-,20-,21+,22-,23-,24-,26-/m1/s1	http://rdf.ebi.ac.uk/resource/chembl/molecule/CHEMBL1078757	Activity	=	10	%			http://identifiers.org/pubmed/19739672		9
(1R,3R)-5-[(2E)-2-[(1R,3aS,7aR)-1-[(1R)-5-hydroxy-1,5-dimethyl-hexyl]-7a-methyl-2,3,3a,5,6,7-hexahydro-1H-inden-4-ylidene]ethylidene]cyclohexane-1,2,3-triol	http://rdf.ebi.ac.uk/resource/chembl/activity/CHEMBL_ACT_3220471	Vitamin D3 receptor	http://rdf.ebi.ac.uk/terms/chembl#SingleProtein	http://rdf.ebi.ac.uk/resource/chembl/target/CHEMBL5304	Vitamin D3 receptor (Sus scrofa)	http://www.conceptwiki.org/concept/d91b8e8e-6b0b-4633-8508-1b25296e035a	Sus scrofa	http://rdf.ebi.ac.uk/resource/chembl/assay/CHEMBL1116622	Sus scrofa	Ratio of 1-alpha,25-(OH)2D3 to compound affinity for binding to VDR in pig intestinal mucosa	C[C@@H]([C@@H]1[C@@]2([C@H](/C(=C/C=C3C[C@H]([C@@H]([C@@H](C3)O)O)O)/CCC2)CC1)C)CCCC(O)(C)C	InChI=1S/C26H44O4/c1-17(7-5-13-25(2,3)30)20-11-12-21-19(8-6-14-26(20,21)4)10-9-18-15-22(27)24(29)23(28)16-18/h9-10,17,20-24,27-30H,5-8,11-16H2,1-4H3/b18-9-,19-10+/t17-,20-,21+,22-,23-,24+,26-/m1/s1	http://rdf.ebi.ac.uk/resource/chembl/molecule/CHEMBL1078588	Ratio	=	5				http://identifiers.org/pubmed/19739672		9
(1R,3R)-5-[(2E)-2-[(1R,3aS,7aR)-1-[(1R)-5-hydroxy-1,5-dimethyl-hexyl]-7a-methyl-2,3,3a,5,6,7-hexahydro-1H-inden-4-ylidene]ethylidene]cyclohexane-1,2,3-triol	http://rdf.ebi.ac.uk/resource/chembl/activity/CHEMBL_ACT_3220472	Vitamin D3 receptor	http://rdf.ebi.ac.uk/terms/chembl#SingleProtein	http://rdf.ebi.ac.uk/resource/chembl/target/CHEMBL5304	Vitamin D3 receptor (Sus scrofa)	http://www.conceptwiki.org/concept/d91b8e8e-6b0b-4633-8508-1b25296e035a	Sus scrofa	http://rdf.ebi.ac.uk/resource/chembl/assay/CHEMBL1116622	Sus scrofa	Ratio of 1-alpha,25-(OH)2D3 to compound affinity for binding to VDR in pig intestinal mucosa	C[C@@H]([C@@H]1[C@@]2([C@H](/C(=C/C=C3C[C@H]([C@@H]([C@@H](C3)O)O)O)/CCC2)CC1)C)CCCC(O)(C)C	InChI=1S/C26H44O4/c1-17(7-5-13-25(2,3)30)20-11-12-21-19(8-6-14-26(20,21)4)10-9-18-15-22(27)24(29)23(28)16-18/h9-10,17,20-24,27-30H,5-8,11-16H2,1-4H3/b18-9-,19-10+/t17-,20-,21+,22-,23-,24-,26-/m1/s1	http://rdf.ebi.ac.uk/resource/chembl/molecule/CHEMBL1078757	Ratio	=	10				http://identifiers.org/pubmed/19739672		9
(1R,3R,5Z,7E,14xi)-9,10-secocholesta-5,7,10-triene-1,3,25-triol	http://rdf.ebi.ac.uk/resource/chembl/activity/CHEMBL_ACT_1082058	Vitamin D receptor	http://rdf.ebi.ac.uk/terms/chembl#SingleProtein	http://rdf.ebi.ac.uk/resource/chembl/target/CHEMBL3452	Vitamin D3 receptor (Bos taurus)	http://www.conceptwiki.org/concept/11f33abd-0488-4661-b9ea-048b093a89fa	Bos taurus	http://rdf.ebi.ac.uk/resource/chembl/assay/CHEMBL848091	Bos taurus	Relative binding for bovine thymus vitamin D receptor (VDR) by displacement with [3H]1-alpha,25(OH)2D3	C[C@H](CCCC(C)(C)O)[C@H]1CCC\2[C@@]1(CCC/C2=C\C=C/3\C[C@H](C[C@H](C3=C)O)O)C	InChI=1S/C27H44O3/c1-18(8-6-14-26(3,4)30)23-12-13-24-20(9-7-15-27(23,24)5)10-11-21-16-22(28)17-25(29)19(21)2/h10-11,18,22-25,28-30H,2,6-9,12-17H2,1,3-5H3/b20-10+,21-11-/t18-,22-,23-,24?,25-,27-/m1/s1	http://rdf.ebi.ac.uk/resource/chembl/molecule/CHEMBL36592	Relative binding potency	=	0.2					http://dx.doi.org/10.1016/S0960-894X(01)80525-4	8
(1R,3R,5Z,7E,9xi,14xi)-20-(3-hydroxy-3-methylbutoxy)-9,10-secopregna-5,7,10-triene-1,3-diol	http://rdf.ebi.ac.uk/resource/chembl/activity/CHEMBL_ACT_1080838	Vitamin D receptor	http://rdf.ebi.ac.uk/terms/chembl#SingleProtein	http://rdf.ebi.ac.uk/resource/chembl/target/CHEMBL3452	Vitamin D3 receptor (Bos taurus)	http://www.conceptwiki.org/concept/11f33abd-0488-4661-b9ea-048b093a89fa	Bos taurus	http://rdf.ebi.ac.uk/resource/chembl/assay/CHEMBL848091	Bos taurus	Relative binding for bovine thymus vitamin D receptor (VDR) by displacement with [3H]1-alpha,25(OH)2D3	C[C@@H]([C@H]1CCC\2[C@@]1(CCC/C2=C\C=C/3\C[C@H](C[C@H](C3=C)O)O)C)OCCC(C)(C)O	InChI=1S/C26H42O4/c1-17-20(15-21(27)16-24(17)28)9-8-19-7-6-12-26(5)22(10-11-23(19)26)18(2)30-14-13-25(3,4)29/h8-9,18,21-24,27-29H,1,6-7,10-16H2,2-5H3/b19-8+,20-9-/t18-,21+,22+,23?,24+,26+/m0/s1	http://rdf.ebi.ac.uk/resource/chembl/molecule/CHEMBL416971	Relative binding potency	=	0.007					http://dx.doi.org/10.1016/S0960-894X(01)80525-4	8
(1R,3S)-5-[(2E)-2-[(1R,3aS,7aR)-1-[(1R)-5-hydroxy-1,5-dimethyl-hexyl]-7a-methyl-2,3,3a,5,6,7-hexahydro-1H-inden-4-ylidene]ethylidene]cyclohexane-1,2,3-triol	http://rdf.ebi.ac.uk/resource/chembl/activity/CHEMBL_ACT_3220458	Vitamin D-binding protein	http://rdf.ebi.ac.uk/terms/chembl#SingleProtein	http://rdf.ebi.ac.uk/resource/chembl/target/CHEMBL2259	Vitamin D-binding protein (Homo sapiens)	http://www.conceptwiki.org/concept/03a0166a-43fe-4994-8654-e5394d1de901	Homo sapiens	http://rdf.ebi.ac.uk/resource/chembl/assay/CHEMBL1116618	Homo sapiens	Binding affinity to human vitamin D binding protein at EC50 relative to 1-alpha,25-(OH)2D3	C[C@H](CCCC(C)(C)O)[C@H]1CC[C@@H]\2[C@@]1(CCC/C2=C\C=C3C[C@H]([C@@H]([C@H](C3)O)O)O)C	InChI=1S/C26H44O4/c1-17(7-5-13-25(2,3)30)20-11-12-21-19(8-6-14-26(20,21)4)10-9-18-15-22(27)24(29)23(28)16-18/h9-10,17,20-24,27-30H,5-8,11-16H2,1-4H3/b18-9-,19-10+/t17-,20-,21+,22-,23+,24+,26-/m1/s1	http://rdf.ebi.ac.uk/resource/chembl/molecule/CHEMBL1078758	Activity	=	3	%			http://identifiers.org/pubmed/19739672		1
(1R,3S)-5-[(2E)-2-[(1R,3aS,7aR)-1-[(1R)-5-hydroxy-1,5-dimethyl-hexyl]-7a-methyl-2,3,3a,5,6,7-hexahydro-1H-inden-4-ylidene]ethylidene]cyclohexane-1,2,3-triol	http://rdf.ebi.ac.uk/resource/chembl/activity/CHEMBL_ACT_3220452	Vitamin D3 receptor	http://rdf.ebi.ac.uk/terms/chembl#SingleProtein	http://rdf.ebi.ac.uk/resource/chembl/target/CHEMBL5304	Vitamin D3 receptor (Sus scrofa)	http://www.conceptwiki.org/concept/d91b8e8e-6b0b-4633-8508-1b25296e035a	Sus scrofa	http://rdf.ebi.ac.uk/resource/chembl/assay/CHEMBL1116616	Sus scrofa	Displacement of [3H]1-alpha,25-(OH)2D3 from VDR in pig intestinal mucosa at EC50 relative to 1-alpha,25-(OH)2D3	C[C@H](CCCC(C)(C)O)[C@H]1CC[C@@H]\2[C@@]1(CCC/C2=C\C=C3C[C@H]([C@@H]([C@H](C3)O)O)O)C	InChI=1S/C26H44O4/c1-17(7-5-13-25(2,3)30)20-11-12-21-19(8-6-14-26(20,21)4)10-9-18-15-22(27)24(29)23(28)16-18/h9-10,17,20-24,27-30H,5-8,11-16H2,1-4H3/b18-9-,19-10+/t17-,20-,21+,22-,23+,24+,26-/m1/s1	http://rdf.ebi.ac.uk/resource/chembl/molecule/CHEMBL1078758	Activity	=	0.4	%			http://identifiers.org/pubmed/19739672		9
(1S,2R,3R,5Z,7E,13xi,14xi,17xi)-2-methyl-9,10-secocholesta-5,7,10-triene-1,3,25-triol	http://rdf.ebi.ac.uk/resource/chembl/activity/CHEMBL_ACT_1102188	Vitamin D-binding protein	http://rdf.ebi.ac.uk/terms/chembl#SingleProtein	http://rdf.ebi.ac.uk/resource/chembl/target/CHEMBL2259	Vitamin D-binding protein (Homo sapiens)	http://www.conceptwiki.org/concept/03a0166a-43fe-4994-8654-e5394d1de901	Homo sapiens	http://rdf.ebi.ac.uk/resource/chembl/assay/CHEMBL818845	Bos taurus	Binding affinity for Vitamin D binding protein relative to 1-alpha, 25-dihydroxyvitamin D3	C[C@@H]1[C@@H](C/C(=C/C=C/2\CCCC3(C2CCC3[C@H](C)CCCC(C)(C)O)C)/C(=C)[C@H]1O)O	InChI=1S/C28H46O3/c1-18(9-7-15-27(4,5)31)23-13-14-24-21(10-8-16-28(23,24)6)11-12-22-17-25(29)20(3)26(30)19(22)2/h11-12,18,20,23-26,29-31H,2,7-10,13-17H2,1,3-6H3/b21-11+,22-12-/t18-,20-,23?,24?,25-,26-,28?/m1/s1	http://rdf.ebi.ac.uk/resource/chembl/molecule/CHEMBL416790	Relative potency	=	79				http://identifiers.org/pubmed/9871644		1
(1S,2R,3R,5Z,7E,13xi,14xi,17xi)-2-methyl-9,10-secocholesta-5,7,10-triene-1,3,25-triol	http://rdf.ebi.ac.uk/resource/chembl/activity/CHEMBL_ACT_311820	Vitamin D-binding protein	http://rdf.ebi.ac.uk/terms/chembl#SingleProtein	http://rdf.ebi.ac.uk/resource/chembl/target/CHEMBL2259	Vitamin D-binding protein (Homo sapiens)	http://www.conceptwiki.org/concept/03a0166a-43fe-4994-8654-e5394d1de901	Homo sapiens	http://rdf.ebi.ac.uk/resource/chembl/assay/CHEMBL818846		Binding affinity for calf serum vitamin D receptor interacting protein	C[C@@H]1[C@@H](C/C(=C/C=C/2\CCCC3(C2CCC3[C@H](C)CCCC(C)(C)O)C)/C(=C)[C@H]1O)O	InChI=1S/C28H46O3/c1-18(9-7-15-27(4,5)31)23-13-14-24-21(10-8-16-28(23,24)6)11-12-22-17-25(29)20(3)26(30)19(22)2/h11-12,18,20,23-26,29-31H,2,7-10,13-17H2,1,3-6H3/b21-11+,22-12-/t18-,20-,23?,24?,25-,26-,28?/m1/s1	http://rdf.ebi.ac.uk/resource/chembl/molecule/CHEMBL416790	Relative potency	=	79				http://identifiers.org/pubmed/11063621		1
(1S,2R,3R,5Z,7E,13xi,14xi,17xi)-2-methyl-9,10-secocholesta-5,7,10-triene-1,3,25-triol	http://rdf.ebi.ac.uk/resource/chembl/activity/CHEMBL_ACT_316858	Vitamin D-binding protein	http://rdf.ebi.ac.uk/terms/chembl#SingleProtein	http://rdf.ebi.ac.uk/resource/chembl/target/CHEMBL2259	Vitamin D-binding protein (Homo sapiens)	http://www.conceptwiki.org/concept/03a0166a-43fe-4994-8654-e5394d1de901	Homo sapiens	http://rdf.ebi.ac.uk/resource/chembl/assay/CHEMBL818846		Binding affinity for calf serum vitamin D receptor interacting protein	C[C@@H]1[C@@H](C/C(=C/C=C/2\CCCC3(C2CCC3[C@H](C)CCCC(C)(C)O)C)/C(=C)[C@H]1O)O	InChI=1S/C28H46O3/c1-18(9-7-15-27(4,5)31)23-13-14-24-21(10-8-16-28(23,24)6)11-12-22-17-25(29)20(3)26(30)19(22)2/h11-12,18,20,23-26,29-31H,2,7-10,13-17H2,1,3-6H3/b21-11+,22-12-/t18-,20-,23?,24?,25-,26-,28?/m1/s1	http://rdf.ebi.ac.uk/resource/chembl/molecule/CHEMBL416790	Relative potency	<	0.3				http://identifiers.org/pubmed/11063621		1
(1S,2R,3R,5Z,7E,13xi,14xi,17xi)-2-methyl-9,10-secocholesta-5,7,10-triene-1,3,25-triol	http://rdf.ebi.ac.uk/resource/chembl/activity/CHEMBL_ACT_1102185	Vitamin D receptor	http://rdf.ebi.ac.uk/terms/chembl#SingleProtein	http://rdf.ebi.ac.uk/resource/chembl/target/CHEMBL3452	Vitamin D3 receptor (Bos taurus)	http://www.conceptwiki.org/concept/11f33abd-0488-4661-b9ea-048b093a89fa	Bos taurus	http://rdf.ebi.ac.uk/resource/chembl/assay/CHEMBL818870	Bos taurus	Binding affinity for bovine thymus Vitamin D3 receptor (VDR) relative to 1-alpha, 25-dihydroxyvitamin D3	C[C@@H]1[C@@H](C/C(=C/C=C/2\CCCC3(C2CCC3[C@H](C)CCCC(C)(C)O)C)/C(=C)[C@H]1O)O	InChI=1S/C28H46O3/c1-18(9-7-15-27(4,5)31)23-13-14-24-21(10-8-16-28(23,24)6)11-12-22-17-25(29)20(3)26(30)19(22)2/h11-12,18,20,23-26,29-31H,2,7-10,13-17H2,1,3-6H3/b21-11+,22-12-/t18-,20-,23?,24?,25-,26-,28?/m1/s1	http://rdf.ebi.ac.uk/resource/chembl/molecule/CHEMBL416790	Relative potency	=	13				http://identifiers.org/pubmed/9871644		8
(1S,2R,3R,5Z,7E,13xi,14xi,17xi)-2-methyl-9,10-secocholesta-5,7,10-triene-1,3,25-triol	http://rdf.ebi.ac.uk/resource/chembl/activity/CHEMBL_ACT_302176	Vitamin D receptor	http://rdf.ebi.ac.uk/terms/chembl#SingleProtein	http://rdf.ebi.ac.uk/resource/chembl/target/CHEMBL3452	Vitamin D3 receptor (Bos taurus)	http://www.conceptwiki.org/concept/11f33abd-0488-4661-b9ea-048b093a89fa	Bos taurus	http://rdf.ebi.ac.uk/resource/chembl/assay/CHEMBL818835	Bos taurus	Affinity for bovine thymus VDR vitamin D receptor	C[C@@H]1[C@@H](C/C(=C/C=C/2\CCCC3(C2CCC3[C@H](C)CCCC(C)(C)O)C)/C(=C)[C@H]1O)O	InChI=1S/C28H46O3/c1-18(9-7-15-27(4,5)31)23-13-14-24-21(10-8-16-28(23,24)6)11-12-22-17-25(29)20(3)26(30)19(22)2/h11-12,18,20,23-26,29-31H,2,7-10,13-17H2,1,3-6H3/b21-11+,22-12-/t18-,20-,23?,24?,25-,26-,28?/m1/s1	http://rdf.ebi.ac.uk/resource/chembl/molecule/CHEMBL416790	Activity	=	160				http://identifiers.org/pubmed/9873502		8
(1S,2R,3R,5Z,7E,13xi,14xi,17xi)-2-methyl-9,10-secocholesta-5,7,10-triene-1,3,25-triol	http://rdf.ebi.ac.uk/resource/chembl/activity/CHEMBL_ACT_311817	Vitamin D receptor	http://rdf.ebi.ac.uk/terms/chembl#SingleProtein	http://rdf.ebi.ac.uk/resource/chembl/target/CHEMBL3452	Vitamin D3 receptor (Bos taurus)	http://www.conceptwiki.org/concept/11f33abd-0488-4661-b9ea-048b093a89fa	Bos taurus	http://rdf.ebi.ac.uk/resource/chembl/assay/CHEMBL818871		Binding affinity for bovine thymus vitamin D3 receptor	C[C@@H]1[C@@H](C/C(=C/C=C/2\CCCC3(C2CCC3[C@H](C)CCCC(C)(C)O)C)/C(=C)[C@H]1O)O	InChI=1S/C28H46O3/c1-18(9-7-15-27(4,5)31)23-13-14-24-21(10-8-16-28(23,24)6)11-12-22-17-25(29)20(3)26(30)19(22)2/h11-12,18,20,23-26,29-31H,2,7-10,13-17H2,1,3-6H3/b21-11+,22-12-/t18-,20-,23?,24?,25-,26-,28?/m1/s1	http://rdf.ebi.ac.uk/resource/chembl/molecule/CHEMBL416790	Relative potency	=	13				http://identifiers.org/pubmed/11063621		8
(1S,2R,3R,5Z,7E,13xi,14xi,17xi)-2-methyl-9,10-secocholesta-5,7,10-triene-1,3,25-triol	http://rdf.ebi.ac.uk/resource/chembl/activity/CHEMBL_ACT_316855	Vitamin D receptor	http://rdf.ebi.ac.uk/terms/chembl#SingleProtein	http://rdf.ebi.ac.uk/resource/chembl/target/CHEMBL3452	Vitamin D3 receptor (Bos taurus)	http://www.conceptwiki.org/concept/11f33abd-0488-4661-b9ea-048b093a89fa	Bos taurus	http://rdf.ebi.ac.uk/resource/chembl/assay/CHEMBL818871		Binding affinity for bovine thymus vitamin D3 receptor	C[C@@H]1[C@@H](C/C(=C/C=C/2\CCCC3(C2CCC3[C@H](C)CCCC(C)(C)O)C)/C(=C)[C@H]1O)O	InChI=1S/C28H46O3/c1-18(9-7-15-27(4,5)31)23-13-14-24-21(10-8-16-28(23,24)6)11-12-22-17-25(29)20(3)26(30)19(22)2/h11-12,18,20,23-26,29-31H,2,7-10,13-17H2,1,3-6H3/b21-11+,22-12-/t18-,20-,23?,24?,25-,26-,28?/m1/s1	http://rdf.ebi.ac.uk/resource/chembl/molecule/CHEMBL416790	Relative potency	=	160				http://identifiers.org/pubmed/11063621		8
(1S,2R,3R,5Z,7E,14xi)-2-(3-hydroxypropoxy)-9,10-secocholesta-5,7,10-triene-1,3,25-triol	http://rdf.ebi.ac.uk/resource/chembl/activity/CHEMBL_ACT_1097504	Vitamin D receptor	http://rdf.ebi.ac.uk/terms/chembl#SingleProtein	http://rdf.ebi.ac.uk/resource/chembl/target/CHEMBL3452	Vitamin D3 receptor (Bos taurus)	http://www.conceptwiki.org/concept/11f33abd-0488-4661-b9ea-048b093a89fa	Bos taurus	http://rdf.ebi.ac.uk/resource/chembl/assay/CHEMBL848091	Bos taurus	Relative binding for bovine thymus vitamin D receptor (VDR) by displacement with [3H]1-alpha,25(OH)2D3	C[C@H](CCCC(C)(C)O)[C@H]1CCC\2[C@@]1(CCC/C2=C\C=C/3\C[C@H]([C@H]([C@H](C3=C)O)OCCCO)O)C	InChI=1S/C30H50O5/c1-20(9-6-15-29(3,4)34)24-13-14-25-22(10-7-16-30(24,25)5)11-12-23-19-26(32)28(27(33)21(23)2)35-18-8-17-31/h11-12,20,24-28,31-34H,2,6-10,13-19H2,1,3-5H3/b22-11+,23-12-/t20-,24-,25?,26-,27+,28-,30-/m1/s1	http://rdf.ebi.ac.uk/resource/chembl/molecule/CHEMBL39501	Relative binding potency	=	0.003					http://dx.doi.org/10.1016/S0960-894X(01)80525-4	8
(1S,2R,3S,5Z,7E,13xi,14xi,17xi)-2-methyl-9,10-secocholesta-5,7,10-triene-1,3,25-triol	http://rdf.ebi.ac.uk/resource/chembl/activity/CHEMBL_ACT_1079786	Vitamin D-binding protein	http://rdf.ebi.ac.uk/terms/chembl#SingleProtein	http://rdf.ebi.ac.uk/resource/chembl/target/CHEMBL2259	Vitamin D-binding protein (Homo sapiens)	http://www.conceptwiki.org/concept/03a0166a-43fe-4994-8654-e5394d1de901	Homo sapiens	http://rdf.ebi.ac.uk/resource/chembl/assay/CHEMBL818845	Bos taurus	Binding affinity for Vitamin D binding protein relative to 1-alpha, 25-dihydroxyvitamin D3	C[C@@H]1[C@H](C/C(=C/C=C/2\CCCC3(C2CCC3[C@H](C)CCCC(C)(C)O)C)/C(=C)[C@H]1O)O	InChI=1S/C28H46O3/c1-18(9-7-15-27(4,5)31)23-13-14-24-21(10-8-16-28(23,24)6)11-12-22-17-25(29)20(3)26(30)19(22)2/h11-12,18,20,23-26,29-31H,2,7-10,13-17H2,1,3-6H3/b21-11+,22-12-/t18-,20-,23?,24?,25+,26-,28?/m1/s1	http://rdf.ebi.ac.uk/resource/chembl/molecule/CHEMBL37680	Relative potency	=	21				http://identifiers.org/pubmed/9871644		1
(1S,2R,3S,5Z,7E,13xi,14xi,17xi)-2-methyl-9,10-secocholesta-5,7,10-triene-1,3,25-triol	http://rdf.ebi.ac.uk/resource/chembl/activity/CHEMBL_ACT_1079783	Vitamin D receptor	http://rdf.ebi.ac.uk/terms/chembl#SingleProtein	http://rdf.ebi.ac.uk/resource/chembl/target/CHEMBL3452	Vitamin D3 receptor (Bos taurus)	http://www.conceptwiki.org/concept/11f33abd-0488-4661-b9ea-048b093a89fa	Bos taurus	http://rdf.ebi.ac.uk/resource/chembl/assay/CHEMBL818870	Bos taurus	Binding affinity for bovine thymus Vitamin D3 receptor (VDR) relative to 1-alpha, 25-dihydroxyvitamin D3	C[C@@H]1[C@H](C/C(=C/C=C/2\CCCC3(C2CCC3[C@H](C)CCCC(C)(C)O)C)/C(=C)[C@H]1O)O	InChI=1S/C28H46O3/c1-18(9-7-15-27(4,5)31)23-13-14-24-21(10-8-16-28(23,24)6)11-12-22-17-25(29)20(3)26(30)19(22)2/h11-12,18,20,23-26,29-31H,2,7-10,13-17H2,1,3-6H3/b21-11+,22-12-/t18-,20-,23?,24?,25+,26-,28?/m1/s1	http://rdf.ebi.ac.uk/resource/chembl/molecule/CHEMBL37680	Relative potency	=	0.3				http://identifiers.org/pubmed/9871644		8
(1S,2R,3S,5Z,7E,13xi,14xi,17xi)-2-methyl-9,10-secocholesta-5,7,10-triene-1,3,25-triol	http://rdf.ebi.ac.uk/resource/chembl/activity/CHEMBL_ACT_284794	Vitamin D receptor	http://rdf.ebi.ac.uk/terms/chembl#SingleProtein	http://rdf.ebi.ac.uk/resource/chembl/target/CHEMBL3452	Vitamin D3 receptor (Bos taurus)	http://www.conceptwiki.org/concept/11f33abd-0488-4661-b9ea-048b093a89fa	Bos taurus	http://rdf.ebi.ac.uk/resource/chembl/assay/CHEMBL818835	Bos taurus	Affinity for bovine thymus VDR vitamin D receptor	C[C@@H]1[C@H](C/C(=C/C=C/2\CCCC3(C2CCC3[C@H](C)CCCC(C)(C)O)C)/C(=C)[C@H]1O)O	InChI=1S/C28H46O3/c1-18(9-7-15-27(4,5)31)23-13-14-24-21(10-8-16-28(23,24)6)11-12-22-17-25(29)20(3)26(30)19(22)2/h11-12,18,20,23-26,29-31H,2,7-10,13-17H2,1,3-6H3/b21-11+,22-12-/t18-,20-,23?,24?,25+,26-,28?/m1/s1	http://rdf.ebi.ac.uk/resource/chembl/molecule/CHEMBL37680	Activity	<	0.1				http://identifiers.org/pubmed/9873502		8
(1S,2R,3S,5Z,7E,13xi,14xi,17xi,20S)-2-methyl-9,10-secocholesta-5,7,10-triene-1,3,25-triol	http://rdf.ebi.ac.uk/resource/chembl/activity/CHEMBL_ACT_330715	Vitamin D-binding protein	http://rdf.ebi.ac.uk/terms/chembl#SingleProtein	http://rdf.ebi.ac.uk/resource/chembl/target/CHEMBL2259	Vitamin D-binding protein (Homo sapiens)	http://www.conceptwiki.org/concept/03a0166a-43fe-4994-8654-e5394d1de901	Homo sapiens	http://rdf.ebi.ac.uk/resource/chembl/assay/CHEMBL818846		Binding affinity for calf serum vitamin D receptor interacting protein	C[C@@H]1[C@H](C/C(=C/C=C/2\CCCC3(C2CCC3[C@@H](C)CCCC(C)(C)O)C)/C(=C)[C@H]1O)O	InChI=1S/C28H46O3/c1-18(9-7-15-27(4,5)31)23-13-14-24-21(10-8-16-28(23,24)6)11-12-22-17-25(29)20(3)26(30)19(22)2/h11-12,18,20,23-26,29-31H,2,7-10,13-17H2,1,3-6H3/b21-11+,22-12-/t18-,20+,23?,24?,25-,26+,28?/m0/s1	http://rdf.ebi.ac.uk/resource/chembl/molecule/CHEMBL336861	Relative potency	<	0.3				http://identifiers.org/pubmed/11063621		1
(1S,2R,3S,5Z,7E,13xi,14xi,17xi,20S)-2-methyl-9,10-secocholesta-5,7,10-triene-1,3,25-triol	http://rdf.ebi.ac.uk/resource/chembl/activity/CHEMBL_ACT_342374	Vitamin D-binding protein	http://rdf.ebi.ac.uk/terms/chembl#SingleProtein	http://rdf.ebi.ac.uk/resource/chembl/target/CHEMBL2259	Vitamin D-binding protein (Homo sapiens)	http://www.conceptwiki.org/concept/03a0166a-43fe-4994-8654-e5394d1de901	Homo sapiens	http://rdf.ebi.ac.uk/resource/chembl/assay/CHEMBL818846		Binding affinity for calf serum vitamin D receptor interacting protein	C[C@@H]1[C@H](C/C(=C/C=C/2\CCCC3(C2CCC3[C@@H](C)CCCC(C)(C)O)C)/C(=C)[C@H]1O)O	InChI=1S/C28H46O3/c1-18(9-7-15-27(4,5)31)23-13-14-24-21(10-8-16-28(23,24)6)11-12-22-17-25(29)20(3)26(30)19(22)2/h11-12,18,20,23-26,29-31H,2,7-10,13-17H2,1,3-6H3/b21-11+,22-12-/t18-,20+,23?,24?,25-,26+,28?/m0/s1	http://rdf.ebi.ac.uk/resource/chembl/molecule/CHEMBL336861	Relative potency	=	21				http://identifiers.org/pubmed/11063621		1
(1S,2R,3S,5Z,7E,13xi,14xi,17xi,20S)-2-methyl-9,10-secocholesta-5,7,10-triene-1,3,25-triol	http://rdf.ebi.ac.uk/resource/chembl/activity/CHEMBL_ACT_330713	Vitamin D receptor	http://rdf.ebi.ac.uk/terms/chembl#SingleProtein	http://rdf.ebi.ac.uk/resource/chembl/target/CHEMBL3452	Vitamin D3 receptor (Bos taurus)	http://www.conceptwiki.org/concept/11f33abd-0488-4661-b9ea-048b093a89fa	Bos taurus	http://rdf.ebi.ac.uk/resource/chembl/assay/CHEMBL818871		Binding affinity for bovine thymus vitamin D3 receptor	C[C@@H]1[C@H](C/C(=C/C=C/2\CCCC3(C2CCC3[C@@H](C)CCCC(C)(C)O)C)/C(=C)[C@H]1O)O	InChI=1S/C28H46O3/c1-18(9-7-15-27(4,5)31)23-13-14-24-21(10-8-16-28(23,24)6)11-12-22-17-25(29)20(3)26(30)19(22)2/h11-12,18,20,23-26,29-31H,2,7-10,13-17H2,1,3-6H3/b21-11+,22-12-/t18-,20+,23?,24?,25-,26+,28?/m0/s1	http://rdf.ebi.ac.uk/resource/chembl/molecule/CHEMBL336861	Relative potency	<	0.1				http://identifiers.org/pubmed/11063621		8
(1S,2R,3S,5Z,7E,13xi,14xi,17xi,20S)-2-methyl-9,10-secocholesta-5,7,10-triene-1,3,25-triol	http://rdf.ebi.ac.uk/resource/chembl/activity/CHEMBL_ACT_342372	Vitamin D receptor	http://rdf.ebi.ac.uk/terms/chembl#SingleProtein	http://rdf.ebi.ac.uk/resource/chembl/target/CHEMBL3452	Vitamin D3 receptor (Bos taurus)	http://www.conceptwiki.org/concept/11f33abd-0488-4661-b9ea-048b093a89fa	Bos taurus	http://rdf.ebi.ac.uk/resource/chembl/assay/CHEMBL818871		Binding affinity for bovine thymus vitamin D3 receptor	C[C@@H]1[C@H](C/C(=C/C=C/2\CCCC3(C2CCC3[C@@H](C)CCCC(C)(C)O)C)/C(=C)[C@H]1O)O	InChI=1S/C28H46O3/c1-18(9-7-15-27(4,5)31)23-13-14-24-21(10-8-16-28(23,24)6)11-12-22-17-25(29)20(3)26(30)19(22)2/h11-12,18,20,23-26,29-31H,2,7-10,13-17H2,1,3-6H3/b21-11+,22-12-/t18-,20+,23?,24?,25-,26+,28?/m0/s1	http://rdf.ebi.ac.uk/resource/chembl/molecule/CHEMBL336861	Relative potency	=	0.3				http://identifiers.org/pubmed/11063621		8
(1S,2S,3R,5Z,7E,13xi,14xi,17xi)-2-(2-hydroxyethyl)-9,10-secocholesta-5,7,10-triene-1,3,25-triol	http://rdf.ebi.ac.uk/resource/chembl/activity/CHEMBL_ACT_1177521	Vitamin D receptor	http://rdf.ebi.ac.uk/terms/chembl#SingleProtein	http://rdf.ebi.ac.uk/resource/chembl/target/CHEMBL3452	Vitamin D3 receptor (Bos taurus)	http://www.conceptwiki.org/concept/11f33abd-0488-4661-b9ea-048b093a89fa	Bos taurus	http://rdf.ebi.ac.uk/resource/chembl/assay/CHEMBL848090	Bos taurus	Binding affinity for bovine thymus vitamin D receptor (VDR)	C[C@H](CCCC(C)(C)O)C1CCC\2C1(CCC/C2=C\C=C/3\C[C@H]([C@@H]([C@@H](C3=C)O)CCO)O)C	InChI=1S/C29H48O4/c1-19(8-6-15-28(3,4)33)24-12-13-25-21(9-7-16-29(24,25)5)10-11-22-18-26(31)23(14-17-30)27(32)20(22)2/h10-11,19,23-27,30-33H,2,6-9,12-18H2,1,3-5H3/b21-10+,22-11-/t19-,23+,24?,25?,26-,27-,29?/m1/s1	http://rdf.ebi.ac.uk/resource/chembl/molecule/CHEMBL14843	Activity	=	70				http://identifiers.org/pubmed/10843234		8
(1S,2S,3R,5Z,7E,13xi,14xi,17xi)-2-(3-hydroxypropyl)-9,10-secocholesta-5,7,10-triene-1,3,25-triol	http://rdf.ebi.ac.uk/resource/chembl/activity/CHEMBL_ACT_1158872	Vitamin D receptor	http://rdf.ebi.ac.uk/terms/chembl#SingleProtein	http://rdf.ebi.ac.uk/resource/chembl/target/CHEMBL3452	Vitamin D3 receptor (Bos taurus)	http://www.conceptwiki.org/concept/11f33abd-0488-4661-b9ea-048b093a89fa	Bos taurus	http://rdf.ebi.ac.uk/resource/chembl/assay/CHEMBL848090	Bos taurus	Binding affinity for bovine thymus vitamin D receptor (VDR)	C[C@H](CCCC(C)(C)O)C1CCC\2C1(CCC/C2=C\C=C/3\C[C@H]([C@@H]([C@@H](C3=C)O)CCCO)O)C	InChI=1S/C30H50O4/c1-20(9-6-16-29(3,4)34)25-14-15-26-22(10-7-17-30(25,26)5)12-13-23-19-27(32)24(11-8-18-31)28(33)21(23)2/h12-13,20,24-28,31-34H,2,6-11,14-19H2,1,3-5H3/b22-12+,23-13-/t20-,24+,25?,26?,27-,28-,30?/m1/s1	http://rdf.ebi.ac.uk/resource/chembl/molecule/CHEMBL14407	Activity	=	300				http://identifiers.org/pubmed/10843234		8
(1S,2S,3R,5Z,7E,13xi,14xi,17xi)-2-(hydroxymethyl)-9,10-secocholesta-5,7,10-triene-1,3,25-triol	http://rdf.ebi.ac.uk/resource/chembl/activity/CHEMBL_ACT_1146104	Vitamin D receptor	http://rdf.ebi.ac.uk/terms/chembl#SingleProtein	http://rdf.ebi.ac.uk/resource/chembl/target/CHEMBL3452	Vitamin D3 receptor (Bos taurus)	http://www.conceptwiki.org/concept/11f33abd-0488-4661-b9ea-048b093a89fa	Bos taurus	http://rdf.ebi.ac.uk/resource/chembl/assay/CHEMBL848090	Bos taurus	Binding affinity for bovine thymus vitamin D receptor (VDR)	C[C@H](CCCC(C)(C)O)C1CCC\2C1(CCC/C2=C\C=C/3\C[C@H]([C@@H]([C@@H](C3=C)O)CO)O)C	InChI=1S/C28H46O4/c1-18(8-6-14-27(3,4)32)23-12-13-24-20(9-7-15-28(23,24)5)10-11-21-16-25(30)22(17-29)26(31)19(21)2/h10-11,18,22-26,29-32H,2,6-9,12-17H2,1,3-5H3/b20-10+,21-11-/t18-,22+,23?,24?,25-,26-,28?/m1/s1	http://rdf.ebi.ac.uk/resource/chembl/molecule/CHEMBL14749	Activity	=	20				http://identifiers.org/pubmed/10843234		8
(1S,2S,3R,5Z,7E,13xi,14xi,17xi)-2-ethyl-9,10-secocholesta-5,7,10-triene-1,3,25-triol	http://rdf.ebi.ac.uk/resource/chembl/activity/CHEMBL_ACT_1157584	Vitamin D receptor	http://rdf.ebi.ac.uk/terms/chembl#SingleProtein	http://rdf.ebi.ac.uk/resource/chembl/target/CHEMBL3452	Vitamin D3 receptor (Bos taurus)	http://www.conceptwiki.org/concept/11f33abd-0488-4661-b9ea-048b093a89fa	Bos taurus	http://rdf.ebi.ac.uk/resource/chembl/assay/CHEMBL848090	Bos taurus	Binding affinity for bovine thymus vitamin D receptor (VDR)	CC[C@H]1[C@@H](C/C(=C/C=C/2\CCCC3(C2CCC3[C@H](C)CCCC(C)(C)O)C)/C(=C)[C@H]1O)O	InChI=1S/C29H48O3/c1-7-23-26(30)18-22(20(3)27(23)31)13-12-21-11-9-17-29(6)24(14-15-25(21)29)19(2)10-8-16-28(4,5)32/h12-13,19,23-27,30-32H,3,7-11,14-18H2,1-2,4-6H3/b21-12+,22-13-/t19-,23+,24?,25?,26-,27-,29?/m1/s1	http://rdf.ebi.ac.uk/resource/chembl/molecule/CHEMBL14842	Activity	=	40				http://identifiers.org/pubmed/10843234		8
(1S,2S,3R,5Z,7E,13xi,14xi,17xi)-2-methyl-9,10-secocholesta-5,7,10-triene-1,3,25-triol	http://rdf.ebi.ac.uk/resource/chembl/activity/CHEMBL_ACT_1089761	Vitamin D-binding protein	http://rdf.ebi.ac.uk/terms/chembl#SingleProtein	http://rdf.ebi.ac.uk/resource/chembl/target/CHEMBL2259	Vitamin D-binding protein (Homo sapiens)	http://www.conceptwiki.org/concept/03a0166a-43fe-4994-8654-e5394d1de901	Homo sapiens	http://rdf.ebi.ac.uk/resource/chembl/assay/CHEMBL818845	Bos taurus	Binding affinity for Vitamin D binding protein relative to 1-alpha, 25-dihydroxyvitamin D3	C[C@H]1[C@@H](C/C(=C/C=C/2\CCCC3(C2CCC3[C@H](C)CCCC(C)(C)O)C)/C(=C)[C@H]1O)O	InChI=1S/C28H46O3/c1-18(9-7-15-27(4,5)31)23-13-14-24-21(10-8-16-28(23,24)6)11-12-22-17-25(29)20(3)26(30)19(22)2/h11-12,18,20,23-26,29-31H,2,7-10,13-17H2,1,3-6H3/b21-11+,22-12-/t18-,20+,23?,24?,25-,26-,28?/m1/s1	http://rdf.ebi.ac.uk/resource/chembl/molecule/CHEMBL14776	Relative potency	=	68				http://identifiers.org/pubmed/9871644		1
(1S,2S,3R,5Z,7E,13xi,14xi,17xi)-2-methyl-9,10-secocholesta-5,7,10-triene-1,3,25-triol	http://rdf.ebi.ac.uk/resource/chembl/activity/CHEMBL_ACT_323277	Vitamin D-binding protein	http://rdf.ebi.ac.uk/terms/chembl#SingleProtein	http://rdf.ebi.ac.uk/resource/chembl/target/CHEMBL2259	Vitamin D-binding protein (Homo sapiens)	http://www.conceptwiki.org/concept/03a0166a-43fe-4994-8654-e5394d1de901	Homo sapiens	http://rdf.ebi.ac.uk/resource/chembl/assay/CHEMBL818846		Binding affinity for calf serum vitamin D receptor interacting protein	C[C@H]1[C@@H](C/C(=C/C=C/2\CCCC3(C2CCC3[C@H](C)CCCC(C)(C)O)C)/C(=C)[C@H]1O)O	InChI=1S/C28H46O3/c1-18(9-7-15-27(4,5)31)23-13-14-24-21(10-8-16-28(23,24)6)11-12-22-17-25(29)20(3)26(30)19(22)2/h11-12,18,20,23-26,29-31H,2,7-10,13-17H2,1,3-6H3/b21-11+,22-12-/t18-,20+,23?,24?,25-,26-,28?/m1/s1	http://rdf.ebi.ac.uk/resource/chembl/molecule/CHEMBL14776	Relative potency	<	0.3				http://identifiers.org/pubmed/11063621		1
(1S,2S,3R,5Z,7E,13xi,14xi,17xi)-2-methyl-9,10-secocholesta-5,7,10-triene-1,3,25-triol	http://rdf.ebi.ac.uk/resource/chembl/activity/CHEMBL_ACT_345013	Vitamin D-binding protein	http://rdf.ebi.ac.uk/terms/chembl#SingleProtein	http://rdf.ebi.ac.uk/resource/chembl/target/CHEMBL2259	Vitamin D-binding protein (Homo sapiens)	http://www.conceptwiki.org/concept/03a0166a-43fe-4994-8654-e5394d1de901	Homo sapiens	http://rdf.ebi.ac.uk/resource/chembl/assay/CHEMBL818846		Binding affinity for calf serum vitamin D receptor interacting protein	C[C@H]1[C@@H](C/C(=C/C=C/2\CCCC3(C2CCC3[C@H](C)CCCC(C)(C)O)C)/C(=C)[C@H]1O)O	InChI=1S/C28H46O3/c1-18(9-7-15-27(4,5)31)23-13-14-24-21(10-8-16-28(23,24)6)11-12-22-17-25(29)20(3)26(30)19(22)2/h11-12,18,20,23-26,29-31H,2,7-10,13-17H2,1,3-6H3/b21-11+,22-12-/t18-,20+,23?,24?,25-,26-,28?/m1/s1	http://rdf.ebi.ac.uk/resource/chembl/molecule/CHEMBL14776	Relative potency	=	68				http://identifiers.org/pubmed/11063621		1
(1S,2S,3R,5Z,7E,13xi,14xi,17xi)-2-methyl-9,10-secocholesta-5,7,10-triene-1,3,25-triol	http://rdf.ebi.ac.uk/resource/chembl/activity/CHEMBL_ACT_1089758	Vitamin D receptor	http://rdf.ebi.ac.uk/terms/chembl#SingleProtein	http://rdf.ebi.ac.uk/resource/chembl/target/CHEMBL3452	Vitamin D3 receptor (Bos taurus)	http://www.conceptwiki.org/concept/11f33abd-0488-4661-b9ea-048b093a89fa	Bos taurus	http://rdf.ebi.ac.uk/resource/chembl/assay/CHEMBL818870	Bos taurus	Binding affinity for bovine thymus Vitamin D3 receptor (VDR) relative to 1-alpha, 25-dihydroxyvitamin D3	C[C@H]1[C@@H](C/C(=C/C=C/2\CCCC3(C2CCC3[C@H](C)CCCC(C)(C)O)C)/C(=C)[C@H]1O)O	InChI=1S/C28H46O3/c1-18(9-7-15-27(4,5)31)23-13-14-24-21(10-8-16-28(23,24)6)11-12-22-17-25(29)20(3)26(30)19(22)2/h11-12,18,20,23-26,29-31H,2,7-10,13-17H2,1,3-6H3/b21-11+,22-12-/t18-,20+,23?,24?,25-,26-,28?/m1/s1	http://rdf.ebi.ac.uk/resource/chembl/molecule/CHEMBL14776	Relative potency	=	400				http://identifiers.org/pubmed/9871644		8
(1S,2S,3R,5Z,7E,13xi,14xi,17xi)-2-methyl-9,10-secocholesta-5,7,10-triene-1,3,25-triol	http://rdf.ebi.ac.uk/resource/chembl/activity/CHEMBL_ACT_1165680	Vitamin D receptor	http://rdf.ebi.ac.uk/terms/chembl#SingleProtein	http://rdf.ebi.ac.uk/resource/chembl/target/CHEMBL3452	Vitamin D3 receptor (Bos taurus)	http://www.conceptwiki.org/concept/11f33abd-0488-4661-b9ea-048b093a89fa	Bos taurus	http://rdf.ebi.ac.uk/resource/chembl/assay/CHEMBL848090	Bos taurus	Binding affinity for bovine thymus vitamin D receptor (VDR)	C[C@H]1[C@@H](C/C(=C/C=C/2\CCCC3(C2CCC3[C@H](C)CCCC(C)(C)O)C)/C(=C)[C@H]1O)O	InChI=1S/C28H46O3/c1-18(9-7-15-27(4,5)31)23-13-14-24-21(10-8-16-28(23,24)6)11-12-22-17-25(29)20(3)26(30)19(22)2/h11-12,18,20,23-26,29-31H,2,7-10,13-17H2,1,3-6H3/b21-11+,22-12-/t18-,20+,23?,24?,25-,26-,28?/m1/s1	http://rdf.ebi.ac.uk/resource/chembl/molecule/CHEMBL14776	Activity	=	400				http://identifiers.org/pubmed/10843234		8
(1S,2S,3R,5Z,7E,13xi,14xi,17xi)-2-methyl-9,10-secocholesta-5,7,10-triene-1,3,25-triol	http://rdf.ebi.ac.uk/resource/chembl/activity/CHEMBL_ACT_291981	Vitamin D receptor	http://rdf.ebi.ac.uk/terms/chembl#SingleProtein	http://rdf.ebi.ac.uk/resource/chembl/target/CHEMBL3452	Vitamin D3 receptor (Bos taurus)	http://www.conceptwiki.org/concept/11f33abd-0488-4661-b9ea-048b093a89fa	Bos taurus	http://rdf.ebi.ac.uk/resource/chembl/assay/CHEMBL818835	Bos taurus	Affinity for bovine thymus VDR vitamin D receptor	C[C@H]1[C@@H](C/C(=C/C=C/2\CCCC3(C2CCC3[C@H](C)CCCC(C)(C)O)C)/C(=C)[C@H]1O)O	InChI=1S/C28H46O3/c1-18(9-7-15-27(4,5)31)23-13-14-24-21(10-8-16-28(23,24)6)11-12-22-17-25(29)20(3)26(30)19(22)2/h11-12,18,20,23-26,29-31H,2,7-10,13-17H2,1,3-6H3/b21-11+,22-12-/t18-,20+,23?,24?,25-,26-,28?/m1/s1	http://rdf.ebi.ac.uk/resource/chembl/molecule/CHEMBL14776	Activity	=	1200				http://identifiers.org/pubmed/9873502		8
(1S,2S,3R,5Z,7E,13xi,14xi,17xi)-2-methyl-9,10-secocholesta-5,7,10-triene-1,3,25-triol	http://rdf.ebi.ac.uk/resource/chembl/activity/CHEMBL_ACT_323274	Vitamin D receptor	http://rdf.ebi.ac.uk/terms/chembl#SingleProtein	http://rdf.ebi.ac.uk/resource/chembl/target/CHEMBL3452	Vitamin D3 receptor (Bos taurus)	http://www.conceptwiki.org/concept/11f33abd-0488-4661-b9ea-048b093a89fa	Bos taurus	http://rdf.ebi.ac.uk/resource/chembl/assay/CHEMBL818871		Binding affinity for bovine thymus vitamin D3 receptor	C[C@H]1[C@@H](C/C(=C/C=C/2\CCCC3(C2CCC3[C@H](C)CCCC(C)(C)O)C)/C(=C)[C@H]1O)O	InChI=1S/C28H46O3/c1-18(9-7-15-27(4,5)31)23-13-14-24-21(10-8-16-28(23,24)6)11-12-22-17-25(29)20(3)26(30)19(22)2/h11-12,18,20,23-26,29-31H,2,7-10,13-17H2,1,3-6H3/b21-11+,22-12-/t18-,20+,23?,24?,25-,26-,28?/m1/s1	http://rdf.ebi.ac.uk/resource/chembl/molecule/CHEMBL14776	Relative potency	=	1200				http://identifiers.org/pubmed/11063621		8
(1S,2S,3R,5Z,7E,13xi,14xi,17xi)-2-methyl-9,10-secocholesta-5,7,10-triene-1,3,25-triol	http://rdf.ebi.ac.uk/resource/chembl/activity/CHEMBL_ACT_345010	Vitamin D receptor	http://rdf.ebi.ac.uk/terms/chembl#SingleProtein	http://rdf.ebi.ac.uk/resource/chembl/target/CHEMBL3452	Vitamin D3 receptor (Bos taurus)	http://www.conceptwiki.org/concept/11f33abd-0488-4661-b9ea-048b093a89fa	Bos taurus	http://rdf.ebi.ac.uk/resource/chembl/assay/CHEMBL818871		Binding affinity for bovine thymus vitamin D3 receptor	C[C@H]1[C@@H](C/C(=C/C=C/2\CCCC3(C2CCC3[C@H](C)CCCC(C)(C)O)C)/C(=C)[C@H]1O)O	InChI=1S/C28H46O3/c1-18(9-7-15-27(4,5)31)23-13-14-24-21(10-8-16-28(23,24)6)11-12-22-17-25(29)20(3)26(30)19(22)2/h11-12,18,20,23-26,29-31H,2,7-10,13-17H2,1,3-6H3/b21-11+,22-12-/t18-,20+,23?,24?,25-,26-,28?/m1/s1	http://rdf.ebi.ac.uk/resource/chembl/molecule/CHEMBL14776	Relative potency	=	400				http://identifiers.org/pubmed/11063621		8
(1S,2S,3R,5Z,7E,13xi,14xi,17xi)-2-propyl-9,10-secocholesta-5,7,10-triene-1,3,25-triol	http://rdf.ebi.ac.uk/resource/chembl/activity/CHEMBL_ACT_1157588	Vitamin D receptor	http://rdf.ebi.ac.uk/terms/chembl#SingleProtein	http://rdf.ebi.ac.uk/resource/chembl/target/CHEMBL3452	Vitamin D3 receptor (Bos taurus)	http://www.conceptwiki.org/concept/11f33abd-0488-4661-b9ea-048b093a89fa	Bos taurus	http://rdf.ebi.ac.uk/resource/chembl/assay/CHEMBL848090	Bos taurus	Binding affinity for bovine thymus vitamin D receptor (VDR)	CCC[C@H]1[C@@H](C/C(=C/C=C/2\CCCC3(C2CCC3[C@H](C)CCCC(C)(C)O)C)/C(=C)[C@H]1O)O	InChI=1S/C30H50O3/c1-7-10-24-27(31)19-23(21(3)28(24)32)14-13-22-12-9-18-30(6)25(15-16-26(22)30)20(2)11-8-17-29(4,5)33/h13-14,20,24-28,31-33H,3,7-12,15-19H2,1-2,4-6H3/b22-13+,23-14-/t20-,24+,25?,26?,27-,28-,30?/m1/s1	http://rdf.ebi.ac.uk/resource/chembl/molecule/CHEMBL278966	Activity	=	20				http://identifiers.org/pubmed/10843234		8
(1S,2S,3R,6Z,17beta)-17-[(2R)-6-hydroxy-6-methylheptan-2-yl]-9,10-secoestra-4,6,8-triene-1,2,3-triol	http://rdf.ebi.ac.uk/resource/chembl/activity/CHEMBL_ACT_1946485	Vitamin D-binding protein	http://rdf.ebi.ac.uk/terms/chembl#SingleProtein	http://rdf.ebi.ac.uk/resource/chembl/target/CHEMBL2259	Vitamin D-binding protein (Homo sapiens)	http://www.conceptwiki.org/concept/03a0166a-43fe-4994-8654-e5394d1de901	Homo sapiens	http://rdf.ebi.ac.uk/resource/chembl/assay/CHEMBL894016	Homo sapiens	Binding affinity to human DBP relative to 1-alpha,25-(OH)2-D3	C[C@H](CCCC(C)(C)O)[C@H]1CC[C@@H]2[C@@]1(CCC=C2/C=C\C3=C[C@H]([C@H]([C@H](C3)O)O)O)C	InChI=1S/C26H42O4/c1-17(7-5-13-25(2,3)30)20-11-12-21-19(8-6-14-26(20,21)4)10-9-18-15-22(27)24(29)23(28)16-18/h8-10,15,17,20-24,27-30H,5-7,11-14,16H2,1-4H3/b10-9-/t17-,20-,21+,22-,23+,24-,26-/m1/s1	http://rdf.ebi.ac.uk/resource/chembl/molecule/CHEMBL232889	Activity	=	7	%			http://identifiers.org/pubmed/17412598		1
(1S,2S,3R,6Z,17beta)-17-[(2R)-6-hydroxy-6-methylheptan-2-yl]-9,10-secoestra-4,6,8-triene-1,2,3-triol	http://rdf.ebi.ac.uk/resource/chembl/activity/CHEMBL_ACT_1946481	Vitamin D3 receptor	http://rdf.ebi.ac.uk/terms/chembl#SingleProtein	http://rdf.ebi.ac.uk/resource/chembl/target/CHEMBL5304	Vitamin D3 receptor (Sus scrofa)	http://www.conceptwiki.org/concept/d91b8e8e-6b0b-4633-8508-1b25296e035a	Sus scrofa	http://rdf.ebi.ac.uk/resource/chembl/assay/CHEMBL894015	Sus scrofa	Displacement of [3H]1-alpha,25-(OH)2-D3 from VDR in pig intestinal mucosa relative to 1-alpha,25-(OH)2-D3	C[C@H](CCCC(C)(C)O)[C@H]1CC[C@@H]2[C@@]1(CCC=C2/C=C\C3=C[C@H]([C@H]([C@H](C3)O)O)O)C	InChI=1S/C26H42O4/c1-17(7-5-13-25(2,3)30)20-11-12-21-19(8-6-14-26(20,21)4)10-9-18-15-22(27)24(29)23(28)16-18/h8-10,15,17,20-24,27-30H,5-7,11-14,16H2,1-4H3/b10-9-/t17-,20-,21+,22-,23+,24-,26-/m1/s1	http://rdf.ebi.ac.uk/resource/chembl/molecule/CHEMBL232889	Activity	<	0.1	%			http://identifiers.org/pubmed/17412598		9
(1S,2S,3S,5Z,7E)-2-(3-Hydroxypropoxy)-9,10-secocholesta-5,7,10-triene-1,3,25-triol	http://rdf.ebi.ac.uk/resource/chembl/activity/CHEMBL_ACT_2698381	Vitamin D-binding protein	http://rdf.ebi.ac.uk/terms/chembl#SingleProtein	http://rdf.ebi.ac.uk/resource/chembl/target/CHEMBL2259	Vitamin D-binding protein (Homo sapiens)	http://www.conceptwiki.org/concept/03a0166a-43fe-4994-8654-e5394d1de901	Homo sapiens	http://rdf.ebi.ac.uk/resource/chembl/assay/CHEMBL1054818		Binding affinity to vitamin D-binding protein relative to 1-alpha,25-dihydroxyvitamin D3	C[C@H](CCCC(C)(C)O)[C@H]1CC[C@@H]\2[C@@]1(CCC/C2=C\C=C/3\C[C@@H]([C@@H]([C@H](C3=C)O)OCCCO)O)C	InChI=1S/C30H50O5/c1-20(9-6-15-29(3,4)34)24-13-14-25-22(10-7-16-30(24,25)5)11-12-23-19-26(32)28(27(33)21(23)2)35-18-8-17-31/h11-12,20,24-28,31-34H,2,6-10,13-19H2,1,3-5H3/b22-11+,23-12-/t20-,24-,25+,26+,27+,28+,30-/m1/s1	http://rdf.ebi.ac.uk/resource/chembl/molecule/CHEMBL551326	Activity	=	2				http://identifiers.org/pubmed/19482479		1
(1S,2S,3S,5Z,7E)-2-(3-Hydroxypropoxy)-9,10-secocholesta-5,7,10-triene-1,3,25-triol	http://rdf.ebi.ac.uk/resource/chembl/activity/CHEMBL_ACT_2698382	Vitamin D receptor	http://rdf.ebi.ac.uk/terms/chembl#SingleProtein	http://rdf.ebi.ac.uk/resource/chembl/target/CHEMBL3452	Vitamin D3 receptor (Bos taurus)	http://www.conceptwiki.org/concept/11f33abd-0488-4661-b9ea-048b093a89fa	Bos taurus	http://rdf.ebi.ac.uk/resource/chembl/assay/CHEMBL1054819	Bos taurus	Binding affinity to bovine thymus VDR relative to 1-alpha,25-dihydroxyvitamin D3	C[C@H](CCCC(C)(C)O)[C@H]1CC[C@@H]\2[C@@]1(CCC/C2=C\C=C/3\C[C@@H]([C@@H]([C@H](C3=C)O)OCCCO)O)C	InChI=1S/C30H50O5/c1-20(9-6-15-29(3,4)34)24-13-14-25-22(10-7-16-30(24,25)5)11-12-23-19-26(32)28(27(33)21(23)2)35-18-8-17-31/h11-12,20,24-28,31-34H,2,6-10,13-19H2,1,3-5H3/b22-11+,23-12-/t20-,24-,25+,26+,27+,28+,30-/m1/s1	http://rdf.ebi.ac.uk/resource/chembl/molecule/CHEMBL551326	Activity	=	13	%			http://identifiers.org/pubmed/19482479		8
(1S,2S,3S,5Z,7E,13xi,14xi,17xi)-2-methyl-9,10-secocholesta-5,7,10-triene-1,3,25-triol	http://rdf.ebi.ac.uk/resource/chembl/activity/CHEMBL_ACT_1072630	Vitamin D-binding protein	http://rdf.ebi.ac.uk/terms/chembl#SingleProtein	http://rdf.ebi.ac.uk/resource/chembl/target/CHEMBL2259	Vitamin D-binding protein (Homo sapiens)	http://www.conceptwiki.org/concept/03a0166a-43fe-4994-8654-e5394d1de901	Homo sapiens	http://rdf.ebi.ac.uk/resource/chembl/assay/CHEMBL818845	Bos taurus	Binding affinity for Vitamin D binding protein relative to 1-alpha, 25-dihydroxyvitamin D3	C[C@H]1[C@H](C/C(=C/C=C/2\CCCC3(C2CCC3[C@H](C)CCCC(C)(C)O)C)/C(=C)[C@H]1O)O	InChI=1S/C28H46O3/c1-18(9-7-15-27(4,5)31)23-13-14-24-21(10-8-16-28(23,24)6)11-12-22-17-25(29)20(3)26(30)19(22)2/h11-12,18,20,23-26,29-31H,2,7-10,13-17H2,1,3-6H3/b21-11+,22-12-/t18-,20+,23?,24?,25+,26-,28?/m1/s1	http://rdf.ebi.ac.uk/resource/chembl/molecule/CHEMBL39276	Relative potency	=	45				http://identifiers.org/pubmed/9871644		1
(1S,2S,3S,5Z,7E,13xi,14xi,17xi)-2-methyl-9,10-secocholesta-5,7,10-triene-1,3,25-triol	http://rdf.ebi.ac.uk/resource/chembl/activity/CHEMBL_ACT_342381	Vitamin D-binding protein	http://rdf.ebi.ac.uk/terms/chembl#SingleProtein	http://rdf.ebi.ac.uk/resource/chembl/target/CHEMBL2259	Vitamin D-binding protein (Homo sapiens)	http://www.conceptwiki.org/concept/03a0166a-43fe-4994-8654-e5394d1de901	Homo sapiens	http://rdf.ebi.ac.uk/resource/chembl/assay/CHEMBL818846		Binding affinity for calf serum vitamin D receptor interacting protein	C[C@H]1[C@H](C/C(=C/C=C/2\CCCC3(C2CCC3C(C)CCCC(C)(C)O)C)/C(=C)[C@H]1O)O	InChI=1S/C28H46O3/c1-18(9-7-15-27(4,5)31)23-13-14-24-21(10-8-16-28(23,24)6)11-12-22-17-25(29)20(3)26(30)19(22)2/h11-12,18,20,23-26,29-31H,2,7-10,13-17H2,1,3-6H3/b21-11+,22-12-/t18?,20-,23?,24?,25-,26+,28?/m0/s1	http://rdf.ebi.ac.uk/resource/chembl/molecule/CHEMBL335767	Relative potency	=	45				http://identifiers.org/pubmed/11063621		1
(1S,2S,3S,5Z,7E,13xi,14xi,17xi)-2-methyl-9,10-secocholesta-5,7,10-triene-1,3,25-triol	http://rdf.ebi.ac.uk/resource/chembl/activity/CHEMBL_ACT_342389	Vitamin D-binding protein	http://rdf.ebi.ac.uk/terms/chembl#SingleProtein	http://rdf.ebi.ac.uk/resource/chembl/target/CHEMBL2259	Vitamin D-binding protein (Homo sapiens)	http://www.conceptwiki.org/concept/03a0166a-43fe-4994-8654-e5394d1de901	Homo sapiens	http://rdf.ebi.ac.uk/resource/chembl/assay/CHEMBL818846		Binding affinity for calf serum vitamin D receptor interacting protein	C[C@H]1[C@H](C/C(=C/C=C/2\CCCC3(C2CCC3C(C)CCCC(C)(C)O)C)/C(=C)[C@H]1O)O	InChI=1S/C28H46O3/c1-18(9-7-15-27(4,5)31)23-13-14-24-21(10-8-16-28(23,24)6)11-12-22-17-25(29)20(3)26(30)19(22)2/h11-12,18,20,23-26,29-31H,2,7-10,13-17H2,1,3-6H3/b21-11+,22-12-/t18?,20-,23?,24?,25-,26+,28?/m0/s1	http://rdf.ebi.ac.uk/resource/chembl/molecule/CHEMBL335767	Relative potency	<	0.3				http://identifiers.org/pubmed/11063621		1
(1S,2S,3S,5Z,7E,13xi,14xi,17xi)-2-methyl-9,10-secocholesta-5,7,10-triene-1,3,25-triol	http://rdf.ebi.ac.uk/resource/chembl/activity/CHEMBL_ACT_1072627	Vitamin D receptor	http://rdf.ebi.ac.uk/terms/chembl#SingleProtein	http://rdf.ebi.ac.uk/resource/chembl/target/CHEMBL3452	Vitamin D3 receptor (Bos taurus)	http://www.conceptwiki.org/concept/11f33abd-0488-4661-b9ea-048b093a89fa	Bos taurus	http://rdf.ebi.ac.uk/resource/chembl/assay/CHEMBL818870	Bos taurus	Binding affinity for bovine thymus Vitamin D3 receptor (VDR) relative to 1-alpha, 25-dihydroxyvitamin D3	C[C@H]1[C@H](C/C(=C/C=C/2\CCCC3(C2CCC3[C@H](C)CCCC(C)(C)O)C)/C(=C)[C@H]1O)O	InChI=1S/C28H46O3/c1-18(9-7-15-27(4,5)31)23-13-14-24-21(10-8-16-28(23,24)6)11-12-22-17-25(29)20(3)26(30)19(22)2/h11-12,18,20,23-26,29-31H,2,7-10,13-17H2,1,3-6H3/b21-11+,22-12-/t18-,20+,23?,24?,25+,26-,28?/m1/s1	http://rdf.ebi.ac.uk/resource/chembl/molecule/CHEMBL39276	Relative potency	=	4				http://identifiers.org/pubmed/9871644		8
(1S,2S,3S,5Z,7E,13xi,14xi,17xi)-2-methyl-9,10-secocholesta-5,7,10-triene-1,3,25-triol	http://rdf.ebi.ac.uk/resource/chembl/activity/CHEMBL_ACT_294590	Vitamin D receptor	http://rdf.ebi.ac.uk/terms/chembl#SingleProtein	http://rdf.ebi.ac.uk/resource/chembl/target/CHEMBL3452	Vitamin D3 receptor (Bos taurus)	http://www.conceptwiki.org/concept/11f33abd-0488-4661-b9ea-048b093a89fa	Bos taurus	http://rdf.ebi.ac.uk/resource/chembl/assay/CHEMBL818835	Bos taurus	Affinity for bovine thymus VDR vitamin D receptor	C[C@H]1[C@H](C/C(=C/C=C/2\CCCC3(C2CCC3[C@H](C)CCCC(C)(C)O)C)/C(=C)[C@H]1O)O	InChI=1S/C28H46O3/c1-18(9-7-15-27(4,5)31)23-13-14-24-21(10-8-16-28(23,24)6)11-12-22-17-25(29)20(3)26(30)19(22)2/h11-12,18,20,23-26,29-31H,2,7-10,13-17H2,1,3-6H3/b21-11+,22-12-/t18-,20+,23?,24?,25+,26-,28?/m1/s1	http://rdf.ebi.ac.uk/resource/chembl/molecule/CHEMBL39276	Activity	=	17				http://identifiers.org/pubmed/9873502		8
(1S,2S,3S,5Z,7E,13xi,14xi,17xi)-2-methyl-9,10-secocholesta-5,7,10-triene-1,3,25-triol	http://rdf.ebi.ac.uk/resource/chembl/activity/CHEMBL_ACT_342379	Vitamin D receptor	http://rdf.ebi.ac.uk/terms/chembl#SingleProtein	http://rdf.ebi.ac.uk/resource/chembl/target/CHEMBL3452	Vitamin D3 receptor (Bos taurus)	http://www.conceptwiki.org/concept/11f33abd-0488-4661-b9ea-048b093a89fa	Bos taurus	http://rdf.ebi.ac.uk/resource/chembl/assay/CHEMBL818871		Binding affinity for bovine thymus vitamin D3 receptor	C[C@H]1[C@H](C/C(=C/C=C/2\CCCC3(C2CCC3C(C)CCCC(C)(C)O)C)/C(=C)[C@H]1O)O	InChI=1S/C28H46O3/c1-18(9-7-15-27(4,5)31)23-13-14-24-21(10-8-16-28(23,24)6)11-12-22-17-25(29)20(3)26(30)19(22)2/h11-12,18,20,23-26,29-31H,2,7-10,13-17H2,1,3-6H3/b21-11+,22-12-/t18?,20-,23?,24?,25-,26+,28?/m0/s1	http://rdf.ebi.ac.uk/resource/chembl/molecule/CHEMBL335767	Relative potency	=	4				http://identifiers.org/pubmed/11063621		8
(1S,2S,3S,5Z,7E,13xi,14xi,17xi)-2-methyl-9,10-secocholesta-5,7,10-triene-1,3,25-triol	http://rdf.ebi.ac.uk/resource/chembl/activity/CHEMBL_ACT_342386	Vitamin D receptor	http://rdf.ebi.ac.uk/terms/chembl#SingleProtein	http://rdf.ebi.ac.uk/resource/chembl/target/CHEMBL3452	Vitamin D3 receptor (Bos taurus)	http://www.conceptwiki.org/concept/11f33abd-0488-4661-b9ea-048b093a89fa	Bos taurus	http://rdf.ebi.ac.uk/resource/chembl/assay/CHEMBL818871		Binding affinity for bovine thymus vitamin D3 receptor	C[C@H]1[C@H](C/C(=C/C=C/2\CCCC3(C2CCC3C(C)CCCC(C)(C)O)C)/C(=C)[C@H]1O)O	InChI=1S/C28H46O3/c1-18(9-7-15-27(4,5)31)23-13-14-24-21(10-8-16-28(23,24)6)11-12-22-17-25(29)20(3)26(30)19(22)2/h11-12,18,20,23-26,29-31H,2,7-10,13-17H2,1,3-6H3/b21-11+,22-12-/t18?,20-,23?,24?,25-,26+,28?/m0/s1	http://rdf.ebi.ac.uk/resource/chembl/molecule/CHEMBL335767	Relative potency	=	17				http://identifiers.org/pubmed/11063621		8
(1S,3R)-5-[(2E)-2-[(1R,3aS,7aR)-1-[(1R)-5-hydroxy-1,5-dimethyl-hexyl]-7a-methyl-2,3,3a,5,6,7-hexahydro-1H-inden-4-ylidene]ethylidene]cyclohexane-1,2,3-triol	http://rdf.ebi.ac.uk/resource/chembl/activity/CHEMBL_ACT_3220459	Vitamin D-binding protein	http://rdf.ebi.ac.uk/terms/chembl#SingleProtein	http://rdf.ebi.ac.uk/resource/chembl/target/CHEMBL2259	Vitamin D-binding protein (Homo sapiens)	http://www.conceptwiki.org/concept/03a0166a-43fe-4994-8654-e5394d1de901	Homo sapiens	http://rdf.ebi.ac.uk/resource/chembl/assay/CHEMBL1116618	Homo sapiens	Binding affinity to human vitamin D binding protein at EC50 relative to 1-alpha,25-(OH)2D3	C[C@H](CCCC(C)(C)O)[C@H]1CC[C@@H]\2[C@@]1(CCC/C2=C\C=C3C[C@H]([C@@H]([C@H](C3)O)O)O)C	InChI=1S/C26H44O4/c1-17(7-5-13-25(2,3)30)20-11-12-21-19(8-6-14-26(20,21)4)10-9-18-15-22(27)24(29)23(28)16-18/h9-10,17,20-24,27-30H,5-8,11-16H2,1-4H3/b18-9-,19-10+/t17-,20-,21+,22+,23-,24-,26-/m1/s1	http://rdf.ebi.ac.uk/resource/chembl/molecule/CHEMBL1078883	Activity	=	14	%			http://identifiers.org/pubmed/19739672		1
(1S,3R)-5-[(2E)-2-[(1R,3aS,7aR)-1-[(1R)-5-hydroxy-1,5-dimethyl-hexyl]-7a-methyl-2,3,3a,5,6,7-hexahydro-1H-inden-4-ylidene]ethylidene]cyclohexane-1,2,3-triol	http://rdf.ebi.ac.uk/resource/chembl/activity/CHEMBL_ACT_3220453	Vitamin D3 receptor	http://rdf.ebi.ac.uk/terms/chembl#SingleProtein	http://rdf.ebi.ac.uk/resource/chembl/target/CHEMBL5304	Vitamin D3 receptor (Sus scrofa)	http://www.conceptwiki.org/concept/d91b8e8e-6b0b-4633-8508-1b25296e035a	Sus scrofa	http://rdf.ebi.ac.uk/resource/chembl/assay/CHEMBL1116616	Sus scrofa	Displacement of [3H]1-alpha,25-(OH)2D3 from VDR in pig intestinal mucosa at EC50 relative to 1-alpha,25-(OH)2D3	C[C@H](CCCC(C)(C)O)[C@H]1CC[C@@H]\2[C@@]1(CCC/C2=C\C=C3C[C@H]([C@@H]([C@H](C3)O)O)O)C	InChI=1S/C26H44O4/c1-17(7-5-13-25(2,3)30)20-11-12-21-19(8-6-14-26(20,21)4)10-9-18-15-22(27)24(29)23(28)16-18/h9-10,17,20-24,27-30H,5-8,11-16H2,1-4H3/b18-9-,19-10+/t17-,20-,21+,22+,23-,24-,26-/m1/s1	http://rdf.ebi.ac.uk/resource/chembl/molecule/CHEMBL1078883	Activity	=	5	%			http://identifiers.org/pubmed/19739672		9
(1S,3R,5Z,7E,13xi,14xi,17xi)-9,10-secocholesta-5,7,10-triene-1,3,25-triol	http://rdf.ebi.ac.uk/resource/chembl/activity/CHEMBL_ACT_1073921	Vitamin D-binding protein	http://rdf.ebi.ac.uk/terms/chembl#SingleProtein	http://rdf.ebi.ac.uk/resource/chembl/target/CHEMBL2259	Vitamin D-binding protein (Homo sapiens)	http://www.conceptwiki.org/concept/03a0166a-43fe-4994-8654-e5394d1de901	Homo sapiens	http://rdf.ebi.ac.uk/resource/chembl/assay/CHEMBL818844	Bos taurus	Binding affinity for Vitamin D binding protein	C[C@H](CCCC(C)(C)O)C1CCC\2C1(CCC/C2=C\C=C/3\C[C@H](C[C@@H](C3=C)O)O)C	InChI=1S/C27H44O3/c1-18(8-6-14-26(3,4)30)23-12-13-24-20(9-7-15-27(23,24)5)10-11-21-16-22(28)17-25(29)19(21)2/h10-11,18,22-25,28-30H,2,6-9,12-17H2,1,3-5H3/b20-10+,21-11-/t18-,22-,23?,24?,25+,27?/m1/s1	http://rdf.ebi.ac.uk/resource/chembl/molecule/CHEMBL267223	Relative potency	=	100				http://identifiers.org/pubmed/9871644		1
(1S,3R,5Z,7E,13xi,14xi,17xi)-9,10-secocholesta-5,7,10-triene-1,3,25-triol	http://rdf.ebi.ac.uk/resource/chembl/activity/CHEMBL_ACT_316840	Vitamin D-binding protein	http://rdf.ebi.ac.uk/terms/chembl#SingleProtein	http://rdf.ebi.ac.uk/resource/chembl/target/CHEMBL2259	Vitamin D-binding protein (Homo sapiens)	http://www.conceptwiki.org/concept/03a0166a-43fe-4994-8654-e5394d1de901	Homo sapiens	http://rdf.ebi.ac.uk/resource/chembl/assay/CHEMBL818846		Binding affinity for calf serum vitamin D receptor interacting protein	C[C@H](CCCC(C)(C)O)C1CCC\2C1(CCC/C2=C\C=C/3\C[C@H](C[C@@H](C3=C)O)O)C	InChI=1S/C27H44O3/c1-18(8-6-14-26(3,4)30)23-12-13-24-20(9-7-15-27(23,24)5)10-11-21-16-22(28)17-25(29)19(21)2/h10-11,18,22-25,28-30H,2,6-9,12-17H2,1,3-5H3/b20-10+,21-11-/t18-,22-,23?,24?,25+,27?/m1/s1	http://rdf.ebi.ac.uk/resource/chembl/molecule/CHEMBL267223	Relative potency	=	100				http://identifiers.org/pubmed/11063621		1
(1S,3R,5Z,7E,13xi,14xi,17xi)-9,10-secocholesta-5,7,10-triene-1,3,25-triol	http://rdf.ebi.ac.uk/resource/chembl/activity/CHEMBL_ACT_1073918	Vitamin D receptor	http://rdf.ebi.ac.uk/terms/chembl#SingleProtein	http://rdf.ebi.ac.uk/resource/chembl/target/CHEMBL3452	Vitamin D3 receptor (Bos taurus)	http://www.conceptwiki.org/concept/11f33abd-0488-4661-b9ea-048b093a89fa	Bos taurus	http://rdf.ebi.ac.uk/resource/chembl/assay/CHEMBL818869	Bos taurus	Binding affinity for bovine thymus Vitamin D3 receptor (VDR)	C[C@H](CCCC(C)(C)O)C1CCC\2C1(CCC/C2=C\C=C/3\C[C@H](C[C@@H](C3=C)O)O)C	InChI=1S/C27H44O3/c1-18(8-6-14-26(3,4)30)23-12-13-24-20(9-7-15-27(23,24)5)10-11-21-16-22(28)17-25(29)19(21)2/h10-11,18,22-25,28-30H,2,6-9,12-17H2,1,3-5H3/b20-10+,21-11-/t18-,22-,23?,24?,25+,27?/m1/s1	http://rdf.ebi.ac.uk/resource/chembl/molecule/CHEMBL267223	Relative potency	=	100				http://identifiers.org/pubmed/9871644		8
(1S,3R,5Z,7E,13xi,14xi,17xi)-9,10-secocholesta-5,7,10-triene-1,3,25-triol	http://rdf.ebi.ac.uk/resource/chembl/activity/CHEMBL_ACT_1176164	Vitamin D receptor	http://rdf.ebi.ac.uk/terms/chembl#SingleProtein	http://rdf.ebi.ac.uk/resource/chembl/target/CHEMBL3452	Vitamin D3 receptor (Bos taurus)	http://www.conceptwiki.org/concept/11f33abd-0488-4661-b9ea-048b093a89fa	Bos taurus	http://rdf.ebi.ac.uk/resource/chembl/assay/CHEMBL848090	Bos taurus	Binding affinity for bovine thymus vitamin D receptor (VDR)	C[C@H](CCCC(C)(C)O)C1CCC\2C1(CCC/C2=C\C=C/3\C[C@H](C[C@@H](C3=C)O)O)C	InChI=1S/C27H44O3/c1-18(8-6-14-26(3,4)30)23-12-13-24-20(9-7-15-27(23,24)5)10-11-21-16-22(28)17-25(29)19(21)2/h10-11,18,22-25,28-30H,2,6-9,12-17H2,1,3-5H3/b20-10+,21-11-/t18-,22-,23?,24?,25+,27?/m1/s1	http://rdf.ebi.ac.uk/resource/chembl/molecule/CHEMBL267223	Activity	=	100				http://identifiers.org/pubmed/10843234		8
(1S,3R,5Z,7E,13xi,14xi,17xi)-9,10-secocholesta-5,7,10-triene-1,3,25-triol	http://rdf.ebi.ac.uk/resource/chembl/activity/CHEMBL_ACT_1287419	Vitamin D receptor	http://rdf.ebi.ac.uk/terms/chembl#SingleProtein	http://rdf.ebi.ac.uk/resource/chembl/target/CHEMBL3452	Vitamin D3 receptor (Bos taurus)	http://www.conceptwiki.org/concept/11f33abd-0488-4661-b9ea-048b093a89fa	Bos taurus	http://rdf.ebi.ac.uk/resource/chembl/assay/CHEMBL820140	Bos taurus	Percent inhibition of binding to bovine thymus VDR, vitamin D receptor	C[C@H](CCCC(C)(C)O)C1CCC\2C1(CCC/C2=C\C=C/3\C[C@H](C[C@@H](C3=C)O)O)C	InChI=1S/C27H44O3/c1-18(8-6-14-26(3,4)30)23-12-13-24-20(9-7-15-27(23,24)5)10-11-21-16-22(28)17-25(29)19(21)2/h10-11,18,22-25,28-30H,2,6-9,12-17H2,1,3-5H3/b20-10+,21-11-/t18-,22-,23?,24?,25+,27?/m1/s1	http://rdf.ebi.ac.uk/resource/chembl/molecule/CHEMBL267223	Inhibition	=	1	%			http://identifiers.org/pubmed/8709103		8
(1S,3R,5Z,7E,13xi,14xi,17xi)-9,10-secocholesta-5,7,10-triene-1,3,25-triol	http://rdf.ebi.ac.uk/resource/chembl/activity/CHEMBL_ACT_316837	Vitamin D receptor	http://rdf.ebi.ac.uk/terms/chembl#SingleProtein	http://rdf.ebi.ac.uk/resource/chembl/target/CHEMBL3452	Vitamin D3 receptor (Bos taurus)	http://www.conceptwiki.org/concept/11f33abd-0488-4661-b9ea-048b093a89fa	Bos taurus	http://rdf.ebi.ac.uk/resource/chembl/assay/CHEMBL818871		Binding affinity for bovine thymus vitamin D3 receptor	C[C@H](CCCC(C)(C)O)C1CCC\2C1(CCC/C2=C\C=C/3\C[C@H](C[C@@H](C3=C)O)O)C	InChI=1S/C27H44O3/c1-18(8-6-14-26(3,4)30)23-12-13-24-20(9-7-15-27(23,24)5)10-11-21-16-22(28)17-25(29)19(21)2/h10-11,18,22-25,28-30H,2,6-9,12-17H2,1,3-5H3/b20-10+,21-11-/t18-,22-,23?,24?,25+,27?/m1/s1	http://rdf.ebi.ac.uk/resource/chembl/molecule/CHEMBL267223	Relative potency	=	100				http://identifiers.org/pubmed/11063621		8
(1S,3R,5Z,7E,13xi,14xi,17xi)-9,10-secocholesta-5,7,10-triene-1,3,25-triol	http://rdf.ebi.ac.uk/resource/chembl/activity/CHEMBL_ACT_402609	Vitamin D receptor	http://rdf.ebi.ac.uk/terms/chembl#SingleProtein	http://rdf.ebi.ac.uk/resource/chembl/target/CHEMBL3452	Vitamin D3 receptor (Bos taurus)	http://www.conceptwiki.org/concept/11f33abd-0488-4661-b9ea-048b093a89fa	Bos taurus	http://rdf.ebi.ac.uk/resource/chembl/assay/CHEMBL820136	Bos taurus	Affinity for bovine Vitamin D3 receptor	C[C@H](CCCC(C)(C)O)C1CCC\2C1(CCC/C2=C\C=C/3\C[C@H](C[C@@H](C3=C)O)O)C	InChI=1S/C27H44O3/c1-18(8-6-14-26(3,4)30)23-12-13-24-20(9-7-15-27(23,24)5)10-11-21-16-22(28)17-25(29)19(21)2/h10-11,18,22-25,28-30H,2,6-9,12-17H2,1,3-5H3/b20-10+,21-11-/t18-,22-,23?,24?,25+,27?/m1/s1	http://rdf.ebi.ac.uk/resource/chembl/molecule/CHEMBL267223	Activity	=	100				http://identifiers.org/pubmed/10230636		8
(1S,3R,5Z,7E,13xi,14xi,17xi)-9,10-secocholesta-5,7,10-triene-1,3,25-triol	http://rdf.ebi.ac.uk/resource/chembl/activity/CHEMBL_ACT_1056662	Vitamin D receptor	http://rdf.ebi.ac.uk/terms/chembl#SingleProtein	http://rdf.ebi.ac.uk/resource/chembl/target/CHEMBL1977	Vitamin D3 receptor (Homo sapiens)	http://www.conceptwiki.org/concept/ed59335f-d0ca-4de1-9bbc-53d9c503cfdd	Homo sapiens	http://rdf.ebi.ac.uk/resource/chembl/assay/CHEMBL665906		Evaluated for its binding affinity towards cytosol receptor in human myeloid leukemia cells (HL-60), by using 1-alpha,25-(OH)2D3 as radioligand	C[C@H](CCCC(C)(C)O)C1CCC\2C1(CCC/C2=C\C=C/3\C[C@H](C[C@@H](C3=C)O)O)C	InChI=1S/C27H44O3/c1-18(8-6-14-26(3,4)30)23-12-13-24-20(9-7-15-27(23,24)5)10-11-21-16-22(28)17-25(29)19(21)2/h10-11,18,22-25,28-30H,2,6-9,12-17H2,1,3-5H3/b20-10+,21-11-/t18-,22-,23?,24?,25+,27?/m1/s1	http://rdf.ebi.ac.uk/resource/chembl/molecule/CHEMBL267223	Binding activity	=	1				http://identifiers.org/pubmed/2993611		11
(1S,3R,5Z,7E,13xi,14xi,17xi,20S,22R)-22-methyl-9,10-secocholesta-5,7,10-triene-1,3,25-triol	http://rdf.ebi.ac.uk/resource/chembl/activity/CHEMBL_ACT_1303848	Vitamin D receptor	http://rdf.ebi.ac.uk/terms/chembl#SingleProtein	http://rdf.ebi.ac.uk/resource/chembl/target/CHEMBL3452	Vitamin D3 receptor (Bos taurus)	http://www.conceptwiki.org/concept/11f33abd-0488-4661-b9ea-048b093a89fa	Bos taurus	http://rdf.ebi.ac.uk/resource/chembl/assay/CHEMBL818867	Bos taurus	Percent inhibition of binding to bovine thymus vitamin D receptor	C[C@H](CCC(C)(C)O)[C@H](C)C1CCC\2C1(CCC/C2=C\C=C/3\C[C@H](C[C@@H](C3=C)O)O)C	InChI=1S/C28H46O3/c1-18(13-15-27(4,5)31)19(2)24-11-12-25-21(8-7-14-28(24,25)6)9-10-22-16-23(29)17-26(30)20(22)3/h9-10,18-19,23-26,29-31H,3,7-8,11-17H2,1-2,4-6H3/b21-9+,22-10-/t18-,19+,23-,24?,25?,26+,28?/m1/s1	http://rdf.ebi.ac.uk/resource/chembl/molecule/CHEMBL8904	Inhibition	=	11	%			http://identifiers.org/pubmed/8709103		8
(1S,3R,5Z,7E,13xi,14xi,17xi,20S,22R)-22-methyl-9,10-secocholesta-5,7,10-triene-1,3,25-triol	http://rdf.ebi.ac.uk/resource/chembl/activity/CHEMBL_ACT_396134	Vitamin D receptor	http://rdf.ebi.ac.uk/terms/chembl#SingleProtein	http://rdf.ebi.ac.uk/resource/chembl/target/CHEMBL3452	Vitamin D3 receptor (Bos taurus)	http://www.conceptwiki.org/concept/11f33abd-0488-4661-b9ea-048b093a89fa	Bos taurus	http://rdf.ebi.ac.uk/resource/chembl/assay/CHEMBL820136	Bos taurus	Affinity for bovine Vitamin D3 receptor	C[C@H](CCC(C)(C)O)[C@H](C)C1CCC\2C1(CCC/C2=C\C=C/3\C[C@H](C[C@@H](C3=C)O)O)C	InChI=1S/C28H46O3/c1-18(13-15-27(4,5)31)19(2)24-11-12-25-21(8-7-14-28(24,25)6)9-10-22-16-23(29)17-26(30)20(22)3/h9-10,18-19,23-26,29-31H,3,7-8,11-17H2,1-2,4-6H3/b21-9+,22-10-/t18-,19+,23-,24?,25?,26+,28?/m1/s1	http://rdf.ebi.ac.uk/resource/chembl/molecule/CHEMBL8904	Activity	=	1100				http://identifiers.org/pubmed/10230636		8
(1S,3R,5Z,7E,13xi,14xi,17xi,20S,22S)-22-methyl-9,10-secocholesta-5,7,10-triene-1,3,25-triol	http://rdf.ebi.ac.uk/resource/chembl/activity/CHEMBL_ACT_392327	Vitamin D receptor	http://rdf.ebi.ac.uk/terms/chembl#SingleProtein	http://rdf.ebi.ac.uk/resource/chembl/target/CHEMBL3452	Vitamin D3 receptor (Bos taurus)	http://www.conceptwiki.org/concept/11f33abd-0488-4661-b9ea-048b093a89fa	Bos taurus	http://rdf.ebi.ac.uk/resource/chembl/assay/CHEMBL820136	Bos taurus	Affinity for bovine Vitamin D3 receptor	C[C@@H](CCC(C)(C)O)[C@H](C)C1CCC\2C1(CCC/C2=C\C=C/3\C[C@H](C[C@@H](C3=C)O)O)C	InChI=1S/C28H46O3/c1-18(13-15-27(4,5)31)19(2)24-11-12-25-21(8-7-14-28(24,25)6)9-10-22-16-23(29)17-26(30)20(22)3/h9-10,18-19,23-26,29-31H,3,7-8,11-17H2,1-2,4-6H3/b21-9+,22-10-/t18-,19-,23+,24?,25?,26-,28?/m0/s1	http://rdf.ebi.ac.uk/resource/chembl/molecule/CHEMBL9163	Activity	=	0.4				http://identifiers.org/pubmed/10230636		8
(1S,3R,5Z,7E,13xi,14xi,17xi,22R)-22-methyl-9,10-secocholesta-5,7,10-triene-1,3,25-triol	http://rdf.ebi.ac.uk/resource/chembl/activity/CHEMBL_ACT_394662	Vitamin D receptor	http://rdf.ebi.ac.uk/terms/chembl#SingleProtein	http://rdf.ebi.ac.uk/resource/chembl/target/CHEMBL3452	Vitamin D3 receptor (Bos taurus)	http://www.conceptwiki.org/concept/11f33abd-0488-4661-b9ea-048b093a89fa	Bos taurus	http://rdf.ebi.ac.uk/resource/chembl/assay/CHEMBL820136	Bos taurus	Affinity for bovine Vitamin D3 receptor	C[C@H](CCC(C)(C)O)[C@@H](C)C1CCC\2C1(CCC/C2=C\C=C/3\C[C@H](C[C@@H](C3=C)O)O)C	InChI=1S/C28H46O3/c1-18(13-15-27(4,5)31)19(2)24-11-12-25-21(8-7-14-28(24,25)6)9-10-22-16-23(29)17-26(30)20(22)3/h9-10,18-19,23-26,29-31H,3,7-8,11-17H2,1-2,4-6H3/b21-9+,22-10-/t18-,19-,23-,24?,25?,26+,28?/m1/s1	http://rdf.ebi.ac.uk/resource/chembl/molecule/CHEMBL8852	Activity	=	2				http://identifiers.org/pubmed/10230636		8
(1S,3R,5Z,7E,13xi,14xi,17xi,22S)-22-methyl-9,10-secocholesta-5,7,10-triene-1,3,25-triol	http://rdf.ebi.ac.uk/resource/chembl/activity/CHEMBL_ACT_422807	Vitamin D receptor	http://rdf.ebi.ac.uk/terms/chembl#SingleProtein	http://rdf.ebi.ac.uk/resource/chembl/target/CHEMBL3452	Vitamin D3 receptor (Bos taurus)	http://www.conceptwiki.org/concept/11f33abd-0488-4661-b9ea-048b093a89fa	Bos taurus	http://rdf.ebi.ac.uk/resource/chembl/assay/CHEMBL820136	Bos taurus	Affinity for bovine Vitamin D3 receptor	C[C@@H](CCC(C)(C)O)[C@@H](C)C1CCC\2C1(CCC/C2=C\C=C/3\C[C@H](C[C@@H](C3=C)O)O)C	InChI=1S/C28H46O3/c1-18(13-15-27(4,5)31)19(2)24-11-12-25-21(8-7-14-28(24,25)6)9-10-22-16-23(29)17-26(30)20(22)3/h9-10,18-19,23-26,29-31H,3,7-8,11-17H2,1-2,4-6H3/b21-9+,22-10-/t18-,19+,23+,24?,25?,26-,28?/m0/s1	http://rdf.ebi.ac.uk/resource/chembl/molecule/CHEMBL9051	Activity	=	33				http://identifiers.org/pubmed/10230636		8
(1S,3R,5Z,7E,20S)-9,10-Secocholesta-5,7,10-triene-1,3,25-triol	http://rdf.ebi.ac.uk/resource/chembl/activity/CHEMBL_ACT_1194918	Vitamin D-binding protein	http://rdf.ebi.ac.uk/terms/chembl#SingleProtein	http://rdf.ebi.ac.uk/resource/chembl/target/CHEMBL2259	Vitamin D-binding protein (Homo sapiens)	http://www.conceptwiki.org/concept/03a0166a-43fe-4994-8654-e5394d1de901	Homo sapiens	http://rdf.ebi.ac.uk/resource/chembl/assay/CHEMBL818848	Homo sapiens	Percentage binding to Human Vitamin D binding protein, relative competitive index (RCI)	C[C@@H](CCCC(C)(C)O)[C@H]1CC[C@@H]\2[C@@]1(CCC/C2=C\C=C/3\C[C@H](C[C@@H](C3=C)O)O)C	InChI=1S/C27H44O3/c1-18(8-6-14-26(3,4)30)23-12-13-24-20(9-7-15-27(23,24)5)10-11-21-16-22(28)17-25(29)19(21)2/h10-11,18,22-25,28-30H,2,6-9,12-17H2,1,3-5H3/b20-10+,21-11-/t18-,22+,23+,24-,25-,27+/m0/s1	http://rdf.ebi.ac.uk/resource/chembl/molecule/CHEMBL442191	RCI	=	2.6	%			http://identifiers.org/pubmed/10893309		1
(1S,3R,5Z,7E,20S)-9,10-Secocholesta-5,7,10-triene-1,3,25-triol	http://rdf.ebi.ac.uk/resource/chembl/activity/CHEMBL_ACT_906441	Vitamin D-binding protein	http://rdf.ebi.ac.uk/terms/chembl#SingleProtein	http://rdf.ebi.ac.uk/resource/chembl/target/CHEMBL2259	Vitamin D-binding protein (Homo sapiens)	http://www.conceptwiki.org/concept/03a0166a-43fe-4994-8654-e5394d1de901	Homo sapiens	http://rdf.ebi.ac.uk/resource/chembl/assay/CHEMBL823904	Homo sapiens	Binding affinity for human vitamin D binding protein (hDBP) relative to 1,25(OH)2D3 (100)	C[C@@H](CCCC(C)(C)O)[C@H]1CC[C@@H]\2[C@@]1(CCC/C2=C\C=C/3\C[C@H](C[C@@H](C3=C)O)O)C	InChI=1S/C27H44O3/c1-18(8-6-14-26(3,4)30)23-12-13-24-20(9-7-15-27(23,24)5)10-11-21-16-22(28)17-25(29)19(21)2/h10-11,18,22-25,28-30H,2,6-9,12-17H2,1,3-5H3/b20-10+,21-11-/t18-,22+,23+,24-,25-,27+/m0/s1	http://rdf.ebi.ac.uk/resource/chembl/molecule/CHEMBL442191	Relative binding affinity	=	0.2				http://identifiers.org/pubmed/10479287		1
(1S,3Z)-3-[(2E)-2-[1-[(1R)-5-hydroxy-1,5-dimethyl-hexyl]-7a-methyl-2,3,3a,5,6,7-hexahydro-1H-inden-4-ylidene]ethylidene]-4-methylene-cyclohexanol	http://rdf.ebi.ac.uk/resource/chembl/activity/CHEMBL_ACT_1065537	Vitamin D receptor	http://rdf.ebi.ac.uk/terms/chembl#SingleProtein	http://rdf.ebi.ac.uk/resource/chembl/target/CHEMBL1977	Vitamin D3 receptor (Homo sapiens)	http://www.conceptwiki.org/concept/ed59335f-d0ca-4de1-9bbc-53d9c503cfdd	Homo sapiens	http://rdf.ebi.ac.uk/resource/chembl/assay/CHEMBL665906		Evaluated for its binding affinity towards cytosol receptor in human myeloid leukemia cells (HL-60), by using 1-alpha,25-(OH)2D3 as radioligand	C[C@H](CCCC(C)(C)O)C1CCC\2C1(CCC/C2=C\C=C/3\C[C@H](CCC3=C)O)C	InChI=1S/C27H44O2/c1-19-10-13-23(28)18-22(19)12-11-21-9-7-17-27(5)24(14-15-25(21)27)20(2)8-6-16-26(3,4)29/h11-12,20,23-25,28-29H,1,6-10,13-18H2,2-5H3/b21-11+,22-12-/t20-,23+,24?,25?,27?/m1/s1	http://rdf.ebi.ac.uk/resource/chembl/molecule/CHEMBL15596	Binding activity	=	600				http://identifiers.org/pubmed/2993611		11
1,3-cyclohexanediol, 4-methylene-5-[(2E)-2-[(1R,3aS,7aR)-octahydro-1-[5-hydroxy-1-(4-hydroxy-4-methylpentyl)-5-methylhexyl]-7a-methyl-4H-inden-4-ylidene]ethylidene]-, (1R,3S,5Z)-	http://rdf.ebi.ac.uk/resource/chembl/activity/CHEMBL_ACT_1197372	Vitamin D-binding protein	http://rdf.ebi.ac.uk/terms/chembl#SingleProtein	http://rdf.ebi.ac.uk/resource/chembl/target/CHEMBL2259	Vitamin D-binding protein (Homo sapiens)	http://www.conceptwiki.org/concept/03a0166a-43fe-4994-8654-e5394d1de901	Homo sapiens	http://rdf.ebi.ac.uk/resource/chembl/assay/CHEMBL818848	Homo sapiens	Percentage binding to Human Vitamin D binding protein, relative competitive index (RCI)	C[C@@]12[C@H](CC[C@H]1/C(=C/C=C/3\C(=C)[C@H](C[C@@H](C3)O)O)/CCC2)[C@@H](CCCC(O)(C)C)CCCC(O)(C)C	InChI=1S/C32H54O4/c1-22-25(20-26(33)21-29(22)34)14-13-24-12-9-19-32(6)27(15-16-28(24)32)23(10-7-17-30(2,3)35)11-8-18-31(4,5)36/h13-14,23,26-29,33-36H,1,7-12,15-21H2,2-6H3/b24-13+,25-14-/t26-,27-,28+,29+,32-/m1/s1	http://rdf.ebi.ac.uk/resource/chembl/molecule/CHEMBL94219	RCI	=	2.5	%			http://identifiers.org/pubmed/10893309		1
Calcitriol	http://rdf.ebi.ac.uk/resource/chembl/activity/CHEMBL_ACT_1210692	Vitamin D-binding protein	http://rdf.ebi.ac.uk/terms/chembl#SingleProtein	http://rdf.ebi.ac.uk/resource/chembl/target/CHEMBL2259	Vitamin D-binding protein (Homo sapiens)	http://www.conceptwiki.org/concept/03a0166a-43fe-4994-8654-e5394d1de901	Homo sapiens	http://rdf.ebi.ac.uk/resource/chembl/assay/CHEMBL818848	Homo sapiens	Percentage binding to Human Vitamin D binding protein, relative competitive index (RCI)	C[C@H](CCCC(C)(C)O)[C@H]1CC[C@@H]\2[C@@]1(CCC/C2=C\C=C/3\C[C@H](C[C@@H](C3=C)O)O)C	InChI=1S/C27H44O3/c1-18(8-6-14-26(3,4)30)23-12-13-24-20(9-7-15-27(23,24)5)10-11-21-16-22(28)17-25(29)19(21)2/h10-11,18,22-25,28-30H,2,6-9,12-17H2,1,3-5H3/b20-10+,21-11-/t18-,22-,23-,24+,25+,27-/m1/s1	http://rdf.ebi.ac.uk/resource/chembl/molecule/CHEMBL846	RCI	=	100	%			http://identifiers.org/pubmed/10893309		1
Calcitriol	http://rdf.ebi.ac.uk/resource/chembl/activity/CHEMBL_ACT_3220469	Vitamin D-binding protein	http://rdf.ebi.ac.uk/terms/chembl#SingleProtein	http://rdf.ebi.ac.uk/resource/chembl/target/CHEMBL2259	Vitamin D-binding protein (Homo sapiens)	http://www.conceptwiki.org/concept/03a0166a-43fe-4994-8654-e5394d1de901	Homo sapiens	http://rdf.ebi.ac.uk/resource/chembl/assay/CHEMBL1116619	Homo sapiens	Binding affinity to human vitamin D binding protein	C[C@H](CCCC(C)(C)O)[C@H]1CC[C@@H]\2[C@@]1(CCC/C2=C\C=C/3\C[C@H](C[C@@H](C3=C)O)O)C	InChI=1S/C27H44O3/c1-18(8-6-14-26(3,4)30)23-12-13-24-20(9-7-15-27(23,24)5)10-11-21-16-22(28)17-25(29)19(21)2/h10-11,18,22-25,28-30H,2,6-9,12-17H2,1,3-5H3/b20-10+,21-11-/t18-,22-,23-,24+,25+,27-/m1/s1	http://rdf.ebi.ac.uk/resource/chembl/molecule/CHEMBL846	Kd	=	24	nM		7.62	http://identifiers.org/pubmed/19739672		1
Calcitriol	http://rdf.ebi.ac.uk/resource/chembl/activity/CHEMBL_ACT_892212	Vitamin D-binding protein	http://rdf.ebi.ac.uk/terms/chembl#SingleProtein	http://rdf.ebi.ac.uk/resource/chembl/target/CHEMBL2259	Vitamin D-binding protein (Homo sapiens)	http://www.conceptwiki.org/concept/03a0166a-43fe-4994-8654-e5394d1de901	Homo sapiens	http://rdf.ebi.ac.uk/resource/chembl/assay/CHEMBL818849	Homo sapiens	Relative competitive index for binding to vitamin D binding protein	C[C@H](CCCC(C)(C)O)[C@H]1CC[C@@H]\2[C@@]1(CCC/C2=C\C=C/3\C[C@H](C[C@@H](C3=C)O)O)C	InChI=1S/C27H44O3/c1-18(8-6-14-26(3,4)30)23-12-13-24-20(9-7-15-27(23,24)5)10-11-21-16-22(28)17-25(29)19(21)2/h10-11,18,22-25,28-30H,2,6-9,12-17H2,1,3-5H3/b20-10+,21-11-/t18-,22-,23-,24+,25+,27-/m1/s1	http://rdf.ebi.ac.uk/resource/chembl/molecule/CHEMBL846	RCI	=	100				http://identifiers.org/pubmed/1652020		1
Calcitriol	http://rdf.ebi.ac.uk/resource/chembl/activity/CHEMBL_ACT_931142	Vitamin D-binding protein	http://rdf.ebi.ac.uk/terms/chembl#SingleProtein	http://rdf.ebi.ac.uk/resource/chembl/target/CHEMBL2259	Vitamin D-binding protein (Homo sapiens)	http://www.conceptwiki.org/concept/03a0166a-43fe-4994-8654-e5394d1de901	Homo sapiens	http://rdf.ebi.ac.uk/resource/chembl/assay/CHEMBL818847	Homo sapiens	Binding affinity for human vitamin D binding protein (hDBP) relative to 1,25(OH)2D3 (100)	C[C@H](CCCC(C)(C)O)[C@H]1CC[C@@H]\2[C@@]1(CCC/C2=C\C=C/3\C[C@H](C[C@@H](C3=C)O)O)C	InChI=1S/C27H44O3/c1-18(8-6-14-26(3,4)30)23-12-13-24-20(9-7-15-27(23,24)5)10-11-21-16-22(28)17-25(29)19(21)2/h10-11,18,22-25,28-30H,2,6-9,12-17H2,1,3-5H3/b20-10+,21-11-/t18-,22-,23-,24+,25+,27-/m1/s1	http://rdf.ebi.ac.uk/resource/chembl/molecule/CHEMBL846	Binding affinity	=	100				http://identifiers.org/pubmed/10479287		1
Calcitriol	http://rdf.ebi.ac.uk/resource/chembl/activity/CHEMBL_ACT_1098708	Vitamin D receptor	http://rdf.ebi.ac.uk/terms/chembl#SingleProtein	http://rdf.ebi.ac.uk/resource/chembl/target/CHEMBL3452	Vitamin D3 receptor (Bos taurus)	http://www.conceptwiki.org/concept/11f33abd-0488-4661-b9ea-048b093a89fa	Bos taurus	http://rdf.ebi.ac.uk/resource/chembl/assay/CHEMBL848091	Bos taurus	Relative binding for bovine thymus vitamin D receptor (VDR) by displacement with [3H]1-alpha,25(OH)2D3	C[C@H](CCCC(C)(C)O)[C@H]1CC[C@@H]\2[C@@]1(CCC/C2=C\C=C/3\C[C@H](C[C@@H](C3=C)O)O)C	InChI=1S/C27H44O3/c1-18(8-6-14-26(3,4)30)23-12-13-24-20(9-7-15-27(23,24)5)10-11-21-16-22(28)17-25(29)19(21)2/h10-11,18,22-25,28-30H,2,6-9,12-17H2,1,3-5H3/b20-10+,21-11-/t18-,22-,23-,24+,25+,27-/m1/s1	http://rdf.ebi.ac.uk/resource/chembl/molecule/CHEMBL846	Relative binding potency	=	1					http://dx.doi.org/10.1016/S0960-894X(01)80525-4	8
Calcitriol	http://rdf.ebi.ac.uk/resource/chembl/activity/CHEMBL_ACT_1819145	Vitamin D receptor	http://rdf.ebi.ac.uk/terms/chembl#SingleProtein	http://rdf.ebi.ac.uk/resource/chembl/target/CHEMBL3452	Vitamin D3 receptor (Bos taurus)	http://www.conceptwiki.org/concept/11f33abd-0488-4661-b9ea-048b093a89fa	Bos taurus	http://rdf.ebi.ac.uk/resource/chembl/assay/CHEMBL915778	Bos taurus	Displacement of [3H]1,25-(OH)2D3 from vitamin D receptor in bovine thymus	C[C@H](CCCC(C)(C)O)[C@H]1CC[C@@H]\2[C@@]1(CCC/C2=C\C=C/3\C[C@H](C[C@@H](C3=C)O)O)C	InChI=1S/C27H44O3/c1-18(8-6-14-26(3,4)30)23-12-13-24-20(9-7-15-27(23,24)5)10-11-21-16-22(28)17-25(29)19(21)2/h10-11,18,22-25,28-30H,2,6-9,12-17H2,1,3-5H3/b20-10+,21-11-/t18-,22-,23-,24+,25+,27-/m1/s1	http://rdf.ebi.ac.uk/resource/chembl/molecule/CHEMBL846	EC50	=	0.071	nM		10.15	http://identifiers.org/pubmed/17298045		8
Calcitriol	http://rdf.ebi.ac.uk/resource/chembl/activity/CHEMBL_ACT_2391484	Vitamin D receptor	http://rdf.ebi.ac.uk/terms/chembl#SingleProtein	http://rdf.ebi.ac.uk/resource/chembl/target/CHEMBL3452	Vitamin D3 receptor (Bos taurus)	http://www.conceptwiki.org/concept/11f33abd-0488-4661-b9ea-048b093a89fa	Bos taurus	http://rdf.ebi.ac.uk/resource/chembl/assay/CHEMBL972705	Bos taurus	Displacement of [3H]1,25-(OH)2D3 from bovine thymus vitamin D receptor	C[C@H](CCCC(C)(C)O)[C@H]1CC[C@@H]\2[C@@]1(CCC/C2=C\C=C/3\C[C@H](C[C@@H](C3=C)O)O)C	InChI=1S/C27H44O3/c1-18(8-6-14-26(3,4)30)23-12-13-24-20(9-7-15-27(23,24)5)10-11-21-16-22(28)17-25(29)19(21)2/h10-11,18,22-25,28-30H,2,6-9,12-17H2,1,3-5H3/b20-10+,21-11-/t18-,22-,23-,24+,25+,27-/m1/s1	http://rdf.ebi.ac.uk/resource/chembl/molecule/CHEMBL846	EC50	=	0.05	nM		10.3	http://identifiers.org/pubmed/19193059	http://dx.doi.org/10.1021/jm8014348	8
Calcitriol	http://rdf.ebi.ac.uk/resource/chembl/activity/CHEMBL_ACT_613892	Vitamin D receptor	http://rdf.ebi.ac.uk/terms/chembl#SingleProtein	http://rdf.ebi.ac.uk/resource/chembl/target/CHEMBL3452	Vitamin D3 receptor (Bos taurus)	http://www.conceptwiki.org/concept/11f33abd-0488-4661-b9ea-048b093a89fa	Bos taurus	http://rdf.ebi.ac.uk/resource/chembl/assay/CHEMBL818836	Bos taurus	Affinity for bovine thymus vitamin D receptor	C[C@H](CCCC(C)(C)O)[C@H]1CC[C@@H]\2[C@@]1(CCC/C2=C\C=C/3\C[C@H](C[C@@H](C3=C)O)O)C	InChI=1S/C27H44O3/c1-18(8-6-14-26(3,4)30)23-12-13-24-20(9-7-15-27(23,24)5)10-11-21-16-22(28)17-25(29)19(21)2/h10-11,18,22-25,28-30H,2,6-9,12-17H2,1,3-5H3/b20-10+,21-11-/t18-,22-,23-,24+,25+,27-/m1/s1	http://rdf.ebi.ac.uk/resource/chembl/molecule/CHEMBL846	Activity	=	100				http://identifiers.org/pubmed/12392726		8
Calcitriol	http://rdf.ebi.ac.uk/resource/chembl/activity/CHEMBL_ACT_764510	Vitamin D receptor	http://rdf.ebi.ac.uk/terms/chembl#SingleProtein	http://rdf.ebi.ac.uk/resource/chembl/target/CHEMBL3452	Vitamin D3 receptor (Bos taurus)	http://www.conceptwiki.org/concept/11f33abd-0488-4661-b9ea-048b093a89fa	Bos taurus	http://rdf.ebi.ac.uk/resource/chembl/assay/CHEMBL818868		Binding affinity at bovine thymus Vitamin D3 receptor relative to 1-alpha,25-Dihydroxyvitamin D3.	C[C@H](CCCC(C)(C)O)[C@H]1CC[C@@H]\2[C@@]1(CCC/C2=C\C=C/3\C[C@H](C[C@@H](C3=C)O)O)C	InChI=1S/C27H44O3/c1-18(8-6-14-26(3,4)30)23-12-13-24-20(9-7-15-27(23,24)5)10-11-21-16-22(28)17-25(29)19(21)2/h10-11,18,22-25,28-30H,2,6-9,12-17H2,1,3-5H3/b20-10+,21-11-/t18-,22-,23-,24+,25+,27-/m1/s1	http://rdf.ebi.ac.uk/resource/chembl/molecule/CHEMBL846	RBA	=	100				http://identifiers.org/pubmed/14505658		8
Calcitriol	http://rdf.ebi.ac.uk/resource/chembl/activity/CHEMBL_ACT_3220470	Vitamin D3 receptor	http://rdf.ebi.ac.uk/terms/chembl#SingleProtein	http://rdf.ebi.ac.uk/resource/chembl/target/CHEMBL5304	Vitamin D3 receptor (Sus scrofa)	http://www.conceptwiki.org/concept/d91b8e8e-6b0b-4633-8508-1b25296e035a	Sus scrofa	http://rdf.ebi.ac.uk/resource/chembl/assay/CHEMBL1116617	Sus scrofa	Displacement of [3H]1-alpha,25-(OH)2D3 from VDR in pig intestinal mucosa	C[C@H](CCCC(C)(C)O)[C@H]1CC[C@@H]\2[C@@]1(CCC/C2=C\C=C/3\C[C@H](C[C@@H](C3=C)O)O)C	InChI=1S/C27H44O3/c1-18(8-6-14-26(3,4)30)23-12-13-24-20(9-7-15-27(23,24)5)10-11-21-16-22(28)17-25(29)19(21)2/h10-11,18,22-25,28-30H,2,6-9,12-17H2,1,3-5H3/b20-10+,21-11-/t18-,22-,23-,24+,25+,27-/m1/s1	http://rdf.ebi.ac.uk/resource/chembl/molecule/CHEMBL846	Kd	=	0.07	nM		10.15	http://identifiers.org/pubmed/19739672		9
Calcitriol	http://rdf.ebi.ac.uk/resource/chembl/activity/CHEMBL_ACT_10936658	Vitamin D receptor	http://rdf.ebi.ac.uk/terms/chembl#SingleProtein	http://rdf.ebi.ac.uk/resource/chembl/target/CHEMBL1977	Vitamin D3 receptor (Homo sapiens)	http://www.conceptwiki.org/concept/ed59335f-d0ca-4de1-9bbc-53d9c503cfdd	Homo sapiens	http://rdf.ebi.ac.uk/resource/chembl/assay/CHEMBL2051482	Homo sapiens	Agonist activity at VDR expressed in human MG63 cells assessed as stimulation of VDRE-mediated luciferase reporter gene activity after 3 days by luminescence analysis relative to 1,25(OH)2D3	C[C@H](CCCC(C)(C)O)[C@H]1CC[C@@H]\2[C@@]1(CCC/C2=C\C=C/3\C[C@H](C[C@@H](C3=C)O)O)C	InChI=1S/C27H44O3/c1-18(8-6-14-26(3,4)30)23-12-13-24-20(9-7-15-27(23,24)5)10-11-21-16-22(28)17-25(29)19(21)2/h10-11,18,22-25,28-30H,2,6-9,12-17H2,1,3-5H3/b20-10+,21-11-/t18-,22-,23-,24+,25+,27-/m1/s1	http://rdf.ebi.ac.uk/resource/chembl/molecule/CHEMBL846	Activity	=	100	%			http://identifiers.org/pubmed/22677528		11
Calcitriol	http://rdf.ebi.ac.uk/resource/chembl/activity/CHEMBL_ACT_12102217	Vitamin D receptor	http://rdf.ebi.ac.uk/terms/chembl#SingleProtein	http://rdf.ebi.ac.uk/resource/chembl/target/CHEMBL1977	Vitamin D3 receptor (Homo sapiens)	http://www.conceptwiki.org/concept/ed59335f-d0ca-4de1-9bbc-53d9c503cfdd	Homo sapiens	http://rdf.ebi.ac.uk/resource/chembl/assay/CHEMBL2174783	Homo sapiens	Transactivation of GAL4-fused VDR ligand binding domain expressed in human HeLa cells after 16 hrs by luciferase reporter gene assay	C[C@H](CCCC(C)(C)O)[C@H]1CC[C@@H]\2[C@@]1(CCC/C2=C\C=C/3\C[C@H](C[C@@H](C3=C)O)O)C	InChI=1S/C27H44O3/c1-18(8-6-14-26(3,4)30)23-12-13-24-20(9-7-15-27(23,24)5)10-11-21-16-22(28)17-25(29)19(21)2/h10-11,18,22-25,28-30H,2,6-9,12-17H2,1,3-5H3/b20-10+,21-11-/t18-,22-,23-,24+,25+,27-/m1/s1	http://rdf.ebi.ac.uk/resource/chembl/molecule/CHEMBL846	EC50	=	1	nM		9	http://identifiers.org/pubmed/22957834		11
Calcitriol	http://rdf.ebi.ac.uk/resource/chembl/activity/CHEMBL_ACT_12102218	Vitamin D receptor	http://rdf.ebi.ac.uk/terms/chembl#SingleProtein	http://rdf.ebi.ac.uk/resource/chembl/target/CHEMBL1977	Vitamin D3 receptor (Homo sapiens)	http://www.conceptwiki.org/concept/ed59335f-d0ca-4de1-9bbc-53d9c503cfdd	Homo sapiens	http://rdf.ebi.ac.uk/resource/chembl/assay/CHEMBL2174782	Homo sapiens	Transactivation of full length human VDR expressed in human HeLa cells assessed as increase in CYP24 transcription after 18 hrs by luciferase reporter gene assay	C[C@H](CCCC(C)(C)O)[C@H]1CC[C@@H]\2[C@@]1(CCC/C2=C\C=C/3\C[C@H](C[C@@H](C3=C)O)O)C	InChI=1S/C27H44O3/c1-18(8-6-14-26(3,4)30)23-12-13-24-20(9-7-15-27(23,24)5)10-11-21-16-22(28)17-25(29)19(21)2/h10-11,18,22-25,28-30H,2,6-9,12-17H2,1,3-5H3/b20-10+,21-11-/t18-,22-,23-,24+,25+,27-/m1/s1	http://rdf.ebi.ac.uk/resource/chembl/molecule/CHEMBL846	EC50	=	2.5	nM		8.6	http://identifiers.org/pubmed/22957834		11
Calcitriol	http://rdf.ebi.ac.uk/resource/chembl/activity/CHEMBL_ACT_12109525	Vitamin D receptor	http://rdf.ebi.ac.uk/terms/chembl#SingleProtein	http://rdf.ebi.ac.uk/resource/chembl/target/CHEMBL1977	Vitamin D3 receptor (Homo sapiens)	http://www.conceptwiki.org/concept/ed59335f-d0ca-4de1-9bbc-53d9c503cfdd	Homo sapiens	http://rdf.ebi.ac.uk/resource/chembl/assay/CHEMBL2175846	Homo sapiens	Agonist activity at VDR in human SW480-ADH cells assessed as repression of c-Myc expression at 10 '-7 M after 24 hrs by Western blot analysis relative to control	C[C@H](CCCC(C)(C)O)[C@H]1CC[C@@H]\2[C@@]1(CCC/C2=C\C=C/3\C[C@H](C[C@@H](C3=C)O)O)C	InChI=1S/C27H44O3/c1-18(8-6-14-26(3,4)30)23-12-13-24-20(9-7-15-27(23,24)5)10-11-21-16-22(28)17-25(29)19(21)2/h10-11,18,22-25,28-30H,2,6-9,12-17H2,1,3-5H3/b20-10+,21-11-/t18-,22-,23-,24+,25+,27-/m1/s1	http://rdf.ebi.ac.uk/resource/chembl/molecule/CHEMBL846	FC	=	0.8				http://identifiers.org/pubmed/22989379		11
Calcitriol	http://rdf.ebi.ac.uk/resource/chembl/activity/CHEMBL_ACT_12109537	Vitamin D receptor	http://rdf.ebi.ac.uk/terms/chembl#SingleProtein	http://rdf.ebi.ac.uk/resource/chembl/target/CHEMBL1977	Vitamin D3 receptor (Homo sapiens)	http://www.conceptwiki.org/concept/ed59335f-d0ca-4de1-9bbc-53d9c503cfdd	Homo sapiens	http://rdf.ebi.ac.uk/resource/chembl/assay/CHEMBL2175847	Homo sapiens	Agonist activity at VDR in human SW480-ADH cells assessed as induction of cystatin-D expression at 10 '-7 M after 24 hrs by Western blot analysis relative to control	C[C@H](CCCC(C)(C)O)[C@H]1CC[C@@H]\2[C@@]1(CCC/C2=C\C=C/3\C[C@H](C[C@@H](C3=C)O)O)C	InChI=1S/C27H44O3/c1-18(8-6-14-26(3,4)30)23-12-13-24-20(9-7-15-27(23,24)5)10-11-21-16-22(28)17-25(29)19(21)2/h10-11,18,22-25,28-30H,2,6-9,12-17H2,1,3-5H3/b20-10+,21-11-/t18-,22-,23-,24+,25+,27-/m1/s1	http://rdf.ebi.ac.uk/resource/chembl/molecule/CHEMBL846	FC	=	18.7				http://identifiers.org/pubmed/22989379		11
Calcitriol	http://rdf.ebi.ac.uk/resource/chembl/activity/CHEMBL_ACT_12109541	Vitamin D receptor	http://rdf.ebi.ac.uk/terms/chembl#SingleProtein	http://rdf.ebi.ac.uk/resource/chembl/target/CHEMBL1977	Vitamin D3 receptor (Homo sapiens)	http://www.conceptwiki.org/concept/ed59335f-d0ca-4de1-9bbc-53d9c503cfdd	Homo sapiens	http://rdf.ebi.ac.uk/resource/chembl/assay/CHEMBL2175848	Homo sapiens	Agonist activity at VDR in human SW480-ADH cells assessed as induction of E-cadherin at 10 '-7 M after 24 hrs by Western blot analysis relative to control	C[C@H](CCCC(C)(C)O)[C@H]1CC[C@@H]\2[C@@]1(CCC/C2=C\C=C/3\C[C@H](C[C@@H](C3=C)O)O)C	InChI=1S/C27H44O3/c1-18(8-6-14-26(3,4)30)23-12-13-24-20(9-7-15-27(23,24)5)10-11-21-16-22(28)17-25(29)19(21)2/h10-11,18,22-25,28-30H,2,6-9,12-17H2,1,3-5H3/b20-10+,21-11-/t18-,22-,23-,24+,25+,27-/m1/s1	http://rdf.ebi.ac.uk/resource/chembl/molecule/CHEMBL846	FC	=	3.7				http://identifiers.org/pubmed/22989379		11
Calcitriol	http://rdf.ebi.ac.uk/resource/chembl/activity/CHEMBL_ACT_12109545	Vitamin D receptor	http://rdf.ebi.ac.uk/terms/chembl#SingleProtein	http://rdf.ebi.ac.uk/resource/chembl/target/CHEMBL1977	Vitamin D3 receptor (Homo sapiens)	http://www.conceptwiki.org/concept/ed59335f-d0ca-4de1-9bbc-53d9c503cfdd	Homo sapiens	http://rdf.ebi.ac.uk/resource/chembl/assay/CHEMBL2175849	Homo sapiens	Agonist activity at VDR in human SW480-ADH cells assessed as repression of c-Myc expression at 10 '-8 M after 24 hrs by Western blot analysis relative to control	C[C@H](CCCC(C)(C)O)[C@H]1CC[C@@H]\2[C@@]1(CCC/C2=C\C=C/3\C[C@H](C[C@@H](C3=C)O)O)C	InChI=1S/C27H44O3/c1-18(8-6-14-26(3,4)30)23-12-13-24-20(9-7-15-27(23,24)5)10-11-21-16-22(28)17-25(29)19(21)2/h10-11,18,22-25,28-30H,2,6-9,12-17H2,1,3-5H3/b20-10+,21-11-/t18-,22-,23-,24+,25+,27-/m1/s1	http://rdf.ebi.ac.uk/resource/chembl/molecule/CHEMBL846	FC	=	1				http://identifiers.org/pubmed/22989379		11
Calcitriol	http://rdf.ebi.ac.uk/resource/chembl/activity/CHEMBL_ACT_12109549	Vitamin D receptor	http://rdf.ebi.ac.uk/terms/chembl#SingleProtein	http://rdf.ebi.ac.uk/resource/chembl/target/CHEMBL1977	Vitamin D3 receptor (Homo sapiens)	http://www.conceptwiki.org/concept/ed59335f-d0ca-4de1-9bbc-53d9c503cfdd	Homo sapiens	http://rdf.ebi.ac.uk/resource/chembl/assay/CHEMBL2175850	Homo sapiens	Agonist activity at VDR in human SW480-ADH cells assessed as induction of cystatin-D expression at 10 '-8 M after 24 hrs by Western blot analysis relative to control	C[C@H](CCCC(C)(C)O)[C@H]1CC[C@@H]\2[C@@]1(CCC/C2=C\C=C/3\C[C@H](C[C@@H](C3=C)O)O)C	InChI=1S/C27H44O3/c1-18(8-6-14-26(3,4)30)23-12-13-24-20(9-7-15-27(23,24)5)10-11-21-16-22(28)17-25(29)19(21)2/h10-11,18,22-25,28-30H,2,6-9,12-17H2,1,3-5H3/b20-10+,21-11-/t18-,22-,23-,24+,25+,27-/m1/s1	http://rdf.ebi.ac.uk/resource/chembl/molecule/CHEMBL846	FC	=	7				http://identifiers.org/pubmed/22989379		11
Calcitriol	http://rdf.ebi.ac.uk/resource/chembl/activity/CHEMBL_ACT_12109553	Vitamin D receptor	http://rdf.ebi.ac.uk/terms/chembl#SingleProtein	http://rdf.ebi.ac.uk/resource/chembl/target/CHEMBL1977	Vitamin D3 receptor (Homo sapiens)	http://www.conceptwiki.org/concept/ed59335f-d0ca-4de1-9bbc-53d9c503cfdd	Homo sapiens	http://rdf.ebi.ac.uk/resource/chembl/assay/CHEMBL2175851	Homo sapiens	Agonist activity at VDR in human SW480-ADH cells assessed as induction of E-cadherin at 10 '-8 M after 24 hrs by Western blot analysis relative to control	C[C@H](CCCC(C)(C)O)[C@H]1CC[C@@H]\2[C@@]1(CCC/C2=C\C=C/3\C[C@H](C[C@@H](C3=C)O)O)C	InChI=1S/C27H44O3/c1-18(8-6-14-26(3,4)30)23-12-13-24-20(9-7-15-27(23,24)5)10-11-21-16-22(28)17-25(29)19(21)2/h10-11,18,22-25,28-30H,2,6-9,12-17H2,1,3-5H3/b20-10+,21-11-/t18-,22-,23-,24+,25+,27-/m1/s1	http://rdf.ebi.ac.uk/resource/chembl/molecule/CHEMBL846	FC	=	3.1				http://identifiers.org/pubmed/22989379		11
Calcitriol	http://rdf.ebi.ac.uk/resource/chembl/activity/CHEMBL_ACT_12109557	Vitamin D receptor	http://rdf.ebi.ac.uk/terms/chembl#SingleProtein	http://rdf.ebi.ac.uk/resource/chembl/target/CHEMBL1977	Vitamin D3 receptor (Homo sapiens)	http://www.conceptwiki.org/concept/ed59335f-d0ca-4de1-9bbc-53d9c503cfdd	Homo sapiens	http://rdf.ebi.ac.uk/resource/chembl/assay/CHEMBL2175856	Homo sapiens	Agonist activity at VDR in human SW480-ADH cells assessed as repression of c-Myc expression at 10 '-9 M after 24 hrs by Western blot analysis relative to control	C[C@H](CCCC(C)(C)O)[C@H]1CC[C@@H]\2[C@@]1(CCC/C2=C\C=C/3\C[C@H](C[C@@H](C3=C)O)O)C	InChI=1S/C27H44O3/c1-18(8-6-14-26(3,4)30)23-12-13-24-20(9-7-15-27(23,24)5)10-11-21-16-22(28)17-25(29)19(21)2/h10-11,18,22-25,28-30H,2,6-9,12-17H2,1,3-5H3/b20-10+,21-11-/t18-,22-,23-,24+,25+,27-/m1/s1	http://rdf.ebi.ac.uk/resource/chembl/molecule/CHEMBL846	FC	=	0.9				http://identifiers.org/pubmed/22989379		11
Calcitriol	http://rdf.ebi.ac.uk/resource/chembl/activity/CHEMBL_ACT_12109561	Vitamin D receptor	http://rdf.ebi.ac.uk/terms/chembl#SingleProtein	http://rdf.ebi.ac.uk/resource/chembl/target/CHEMBL1977	Vitamin D3 receptor (Homo sapiens)	http://www.conceptwiki.org/concept/ed59335f-d0ca-4de1-9bbc-53d9c503cfdd	Homo sapiens	http://rdf.ebi.ac.uk/resource/chembl/assay/CHEMBL2175852	Homo sapiens	Agonist activity at VDR in human SW480-ADH cells assessed as induction of cystatin-D expression at 10 '-9 M after 24 hrs by Western blot analysis relative to control	C[C@H](CCCC(C)(C)O)[C@H]1CC[C@@H]\2[C@@]1(CCC/C2=C\C=C/3\C[C@H](C[C@@H](C3=C)O)O)C	InChI=1S/C27H44O3/c1-18(8-6-14-26(3,4)30)23-12-13-24-20(9-7-15-27(23,24)5)10-11-21-16-22(28)17-25(29)19(21)2/h10-11,18,22-25,28-30H,2,6-9,12-17H2,1,3-5H3/b20-10+,21-11-/t18-,22-,23-,24+,25+,27-/m1/s1	http://rdf.ebi.ac.uk/resource/chembl/molecule/CHEMBL846	FC	=	5				http://identifiers.org/pubmed/22989379		11
Calcitriol	http://rdf.ebi.ac.uk/resource/chembl/activity/CHEMBL_ACT_12109565	Vitamin D receptor	http://rdf.ebi.ac.uk/terms/chembl#SingleProtein	http://rdf.ebi.ac.uk/resource/chembl/target/CHEMBL1977	Vitamin D3 receptor (Homo sapiens)	http://www.conceptwiki.org/concept/ed59335f-d0ca-4de1-9bbc-53d9c503cfdd	Homo sapiens	http://rdf.ebi.ac.uk/resource/chembl/assay/CHEMBL2175853	Homo sapiens	Agonist activity at VDR in human SW480-ADH cells assessed as induction of E-cadherin at 10 '-9 M after 24 hrs by Western blot analysis relative to control	C[C@H](CCCC(C)(C)O)[C@H]1CC[C@@H]\2[C@@]1(CCC/C2=C\C=C/3\C[C@H](C[C@@H](C3=C)O)O)C	InChI=1S/C27H44O3/c1-18(8-6-14-26(3,4)30)23-12-13-24-20(9-7-15-27(23,24)5)10-11-21-16-22(28)17-25(29)19(21)2/h10-11,18,22-25,28-30H,2,6-9,12-17H2,1,3-5H3/b20-10+,21-11-/t18-,22-,23-,24+,25+,27-/m1/s1	http://rdf.ebi.ac.uk/resource/chembl/molecule/CHEMBL846	FC	=	2.7				http://identifiers.org/pubmed/22989379		11
Calcitriol	http://rdf.ebi.ac.uk/resource/chembl/activity/CHEMBL_ACT_12109576	Vitamin D receptor	http://rdf.ebi.ac.uk/terms/chembl#SingleProtein	http://rdf.ebi.ac.uk/resource/chembl/target/CHEMBL1977	Vitamin D3 receptor (Homo sapiens)	http://www.conceptwiki.org/concept/ed59335f-d0ca-4de1-9bbc-53d9c503cfdd	Homo sapiens	http://rdf.ebi.ac.uk/resource/chembl/assay/CHEMBL2175859		Binding affinity to VDR assessed as inhibition of fluorescent ligand by fluorescence polarization competition assay	C[C@H](CCCC(C)(C)O)[C@H]1CC[C@@H]\2[C@@]1(CCC/C2=C\C=C/3\C[C@H](C[C@@H](C3=C)O)O)C	InChI=1S/C27H44O3/c1-18(8-6-14-26(3,4)30)23-12-13-24-20(9-7-15-27(23,24)5)10-11-21-16-22(28)17-25(29)19(21)2/h10-11,18,22-25,28-30H,2,6-9,12-17H2,1,3-5H3/b20-10+,21-11-/t18-,22-,23-,24+,25+,27-/m1/s1	http://rdf.ebi.ac.uk/resource/chembl/molecule/CHEMBL846	IC50	=	1.24	nM		8.91	http://identifiers.org/pubmed/22989379		11
Calcitriol	http://rdf.ebi.ac.uk/resource/chembl/activity/CHEMBL_ACT_12109583	Vitamin D receptor	http://rdf.ebi.ac.uk/terms/chembl#SingleProtein	http://rdf.ebi.ac.uk/resource/chembl/target/CHEMBL1977	Vitamin D3 receptor (Homo sapiens)	http://www.conceptwiki.org/concept/ed59335f-d0ca-4de1-9bbc-53d9c503cfdd	Homo sapiens	http://rdf.ebi.ac.uk/resource/chembl/assay/CHEMBL2175861	Homo sapiens	Agonist activity at VDR in human MCF7 cells assessed as transcription of CYP24A1 gene after 24 hrs by luciferase reporter gene assay	C[C@H](CCCC(C)(C)O)[C@H]1CC[C@@H]\2[C@@]1(CCC/C2=C\C=C/3\C[C@H](C[C@@H](C3=C)O)O)C	InChI=1S/C27H44O3/c1-18(8-6-14-26(3,4)30)23-12-13-24-20(9-7-15-27(23,24)5)10-11-21-16-22(28)17-25(29)19(21)2/h10-11,18,22-25,28-30H,2,6-9,12-17H2,1,3-5H3/b20-10+,21-11-/t18-,22-,23-,24+,25+,27-/m1/s1	http://rdf.ebi.ac.uk/resource/chembl/molecule/CHEMBL846	EC50	=	3.28	nM		8.48	http://identifiers.org/pubmed/22989379		11
Calcitriol	http://rdf.ebi.ac.uk/resource/chembl/activity/CHEMBL_ACT_1796471	Vitamin D receptor	http://rdf.ebi.ac.uk/terms/chembl#SingleProtein	http://rdf.ebi.ac.uk/resource/chembl/target/CHEMBL1977	Vitamin D3 receptor (Homo sapiens)	http://www.conceptwiki.org/concept/ed59335f-d0ca-4de1-9bbc-53d9c503cfdd	Homo sapiens	http://rdf.ebi.ac.uk/resource/chembl/assay/CHEMBL912253	Homo sapiens	Activity on human VDR-mediated transcription of osteocalcin VDRE fused to thymidine kinase promoter/growth hormone reporter gene in CV1 cells	C[C@H](CCCC(C)(C)O)[C@H]1CC[C@@H]\2[C@@]1(CCC/C2=C\C=C/3\C[C@H](C[C@@H](C3=C)O)O)C	InChI=1S/C27H44O3/c1-18(8-6-14-26(3,4)30)23-12-13-24-20(9-7-15-27(23,24)5)10-11-21-16-22(28)17-25(29)19(21)2/h10-11,18,22-25,28-30H,2,6-9,12-17H2,1,3-5H3/b20-10+,21-11-/t18-,22-,23-,24+,25+,27-/m1/s1	http://rdf.ebi.ac.uk/resource/chembl/molecule/CHEMBL846	ED50	=	0.7	nM			http://identifiers.org/pubmed/17149880		11
Calcitriol	http://rdf.ebi.ac.uk/resource/chembl/activity/CHEMBL_ACT_1796472	Vitamin D receptor	http://rdf.ebi.ac.uk/terms/chembl#SingleProtein	http://rdf.ebi.ac.uk/resource/chembl/target/CHEMBL1977	Vitamin D3 receptor (Homo sapiens)	http://www.conceptwiki.org/concept/ed59335f-d0ca-4de1-9bbc-53d9c503cfdd	Homo sapiens	http://rdf.ebi.ac.uk/resource/chembl/assay/CHEMBL912214	Homo sapiens	Displacement of [3H]1,25-dihydroxyvitamin D3 from human VDR by HAP assay	C[C@H](CCCC(C)(C)O)[C@H]1CC[C@@H]\2[C@@]1(CCC/C2=C\C=C/3\C[C@H](C[C@@H](C3=C)O)O)C	InChI=1S/C27H44O3/c1-18(8-6-14-26(3,4)30)23-12-13-24-20(9-7-15-27(23,24)5)10-11-21-16-22(28)17-25(29)19(21)2/h10-11,18,22-25,28-30H,2,6-9,12-17H2,1,3-5H3/b20-10+,21-11-/t18-,22-,23-,24+,25+,27-/m1/s1	http://rdf.ebi.ac.uk/resource/chembl/molecule/CHEMBL846	IC50	=	0.7	nM		9.16	http://identifiers.org/pubmed/17149880		11
Calcitriol	http://rdf.ebi.ac.uk/resource/chembl/activity/CHEMBL_ACT_1796473	Vitamin D receptor	http://rdf.ebi.ac.uk/terms/chembl#SingleProtein	http://rdf.ebi.ac.uk/resource/chembl/target/CHEMBL1977	Vitamin D3 receptor (Homo sapiens)	http://www.conceptwiki.org/concept/ed59335f-d0ca-4de1-9bbc-53d9c503cfdd	Homo sapiens	http://rdf.ebi.ac.uk/resource/chembl/assay/CHEMBL912252	Homo sapiens	Stabilization of human [35S]VDR against trypsin digestion by protease assay	C[C@H](CCCC(C)(C)O)[C@H]1CC[C@@H]\2[C@@]1(CCC/C2=C\C=C/3\C[C@H](C[C@@H](C3=C)O)O)C	InChI=1S/C27H44O3/c1-18(8-6-14-26(3,4)30)23-12-13-24-20(9-7-15-27(23,24)5)10-11-21-16-22(28)17-25(29)19(21)2/h10-11,18,22-25,28-30H,2,6-9,12-17H2,1,3-5H3/b20-10+,21-11-/t18-,22-,23-,24+,25+,27-/m1/s1	http://rdf.ebi.ac.uk/resource/chembl/molecule/CHEMBL846	ED50	=	0.5	nM			http://identifiers.org/pubmed/17149880		11
Calcitriol	http://rdf.ebi.ac.uk/resource/chembl/activity/CHEMBL_ACT_1819146	Vitamin D receptor	http://rdf.ebi.ac.uk/terms/chembl#SingleProtein	http://rdf.ebi.ac.uk/resource/chembl/target/CHEMBL1977	Vitamin D3 receptor (Homo sapiens)	http://www.conceptwiki.org/concept/ed59335f-d0ca-4de1-9bbc-53d9c503cfdd	Homo sapiens	http://rdf.ebi.ac.uk/resource/chembl/assay/CHEMBL915777	Homo sapiens	Induction of transactivation of human VDR responsive gene in COS7 cells by rat osteopontin luciferase reporter gene assay	C[C@H](CCCC(C)(C)O)[C@H]1CC[C@@H]\2[C@@]1(CCC/C2=C\C=C/3\C[C@H](C[C@@H](C3=C)O)O)C	InChI=1S/C27H44O3/c1-18(8-6-14-26(3,4)30)23-12-13-24-20(9-7-15-27(23,24)5)10-11-21-16-22(28)17-25(29)19(21)2/h10-11,18,22-25,28-30H,2,6-9,12-17H2,1,3-5H3/b20-10+,21-11-/t18-,22-,23-,24+,25+,27-/m1/s1	http://rdf.ebi.ac.uk/resource/chembl/molecule/CHEMBL846	EC50	=	0.5	nM		9.3	http://identifiers.org/pubmed/17298045		11
Calcitriol	http://rdf.ebi.ac.uk/resource/chembl/activity/CHEMBL_ACT_1842927	Vitamin D receptor	http://rdf.ebi.ac.uk/terms/chembl#SingleProtein	http://rdf.ebi.ac.uk/resource/chembl/target/CHEMBL1977	Vitamin D3 receptor (Homo sapiens)	http://www.conceptwiki.org/concept/ed59335f-d0ca-4de1-9bbc-53d9c503cfdd	Homo sapiens	http://rdf.ebi.ac.uk/resource/chembl/assay/CHEMBL917758	Homo sapiens	Effect on VDR-mediated transcriptional activity in CV1 cells transfected with human recombinant VDR	C[C@H](CCCC(C)(C)O)[C@H]1CC[C@@H]\2[C@@]1(CCC/C2=C\C=C/3\C[C@H](C[C@@H](C3=C)O)O)C	InChI=1S/C27H44O3/c1-18(8-6-14-26(3,4)30)23-12-13-24-20(9-7-15-27(23,24)5)10-11-21-16-22(28)17-25(29)19(21)2/h10-11,18,22-25,28-30H,2,6-9,12-17H2,1,3-5H3/b20-10+,21-11-/t18-,22-,23-,24+,25+,27-/m1/s1	http://rdf.ebi.ac.uk/resource/chembl/molecule/CHEMBL846	ED50	=	400	nM			http://identifiers.org/pubmed/15615534		11
Calcitriol	http://rdf.ebi.ac.uk/resource/chembl/activity/CHEMBL_ACT_1995469	Vitamin D receptor	http://rdf.ebi.ac.uk/terms/chembl#SingleProtein	http://rdf.ebi.ac.uk/resource/chembl/target/CHEMBL1977	Vitamin D3 receptor (Homo sapiens)	http://www.conceptwiki.org/concept/ed59335f-d0ca-4de1-9bbc-53d9c503cfdd	Homo sapiens	http://rdf.ebi.ac.uk/resource/chembl/assay/CHEMBL900973	Homo sapiens	Activity at human recombinant VDR in ROS 17/2.8 cells transfected with growth hormone fusion gene VDRE assessed as growth hormone level by transcriptional assay	C[C@H](CCCC(C)(C)O)[C@H]1CC[C@@H]\2[C@@]1(CCC/C2=C\C=C/3\C[C@H](C[C@@H](C3=C)O)O)C	InChI=1S/C27H44O3/c1-18(8-6-14-26(3,4)30)23-12-13-24-20(9-7-15-27(23,24)5)10-11-21-16-22(28)17-25(29)19(21)2/h10-11,18,22-25,28-30H,2,6-9,12-17H2,1,3-5H3/b20-10+,21-11-/t18-,22-,23-,24+,25+,27-/m1/s1	http://rdf.ebi.ac.uk/resource/chembl/molecule/CHEMBL846	ED50	=	1.5	nM			http://identifiers.org/pubmed/17924616		11
Calcitriol	http://rdf.ebi.ac.uk/resource/chembl/activity/CHEMBL_ACT_1995470	Vitamin D receptor	http://rdf.ebi.ac.uk/terms/chembl#SingleProtein	http://rdf.ebi.ac.uk/resource/chembl/target/CHEMBL1977	Vitamin D3 receptor (Homo sapiens)	http://www.conceptwiki.org/concept/ed59335f-d0ca-4de1-9bbc-53d9c503cfdd	Homo sapiens	http://rdf.ebi.ac.uk/resource/chembl/assay/CHEMBL900974	Homo sapiens	Displacement of 1-alpha, 25-(OH)[3H]D3 from human VDR expressed in COS1 cells	C[C@H](CCCC(C)(C)O)[C@H]1CC[C@@H]\2[C@@]1(CCC/C2=C\C=C/3\C[C@H](C[C@@H](C3=C)O)O)C	InChI=1S/C27H44O3/c1-18(8-6-14-26(3,4)30)23-12-13-24-20(9-7-15-27(23,24)5)10-11-21-16-22(28)17-25(29)19(21)2/h10-11,18,22-25,28-30H,2,6-9,12-17H2,1,3-5H3/b20-10+,21-11-/t18-,22-,23-,24+,25+,27-/m1/s1	http://rdf.ebi.ac.uk/resource/chembl/molecule/CHEMBL846	IC50	=	0.8	nM		9.1	http://identifiers.org/pubmed/17924616		11
Calcitriol	http://rdf.ebi.ac.uk/resource/chembl/activity/CHEMBL_ACT_2092255	Vitamin D receptor	http://rdf.ebi.ac.uk/terms/chembl#SingleProtein	http://rdf.ebi.ac.uk/resource/chembl/target/CHEMBL1977	Vitamin D3 receptor (Homo sapiens)	http://www.conceptwiki.org/concept/ed59335f-d0ca-4de1-9bbc-53d9c503cfdd	Homo sapiens	http://rdf.ebi.ac.uk/resource/chembl/assay/CHEMBL948043	Homo sapiens	Effect on VDR transcriptional activity in human osteosarcoma cells in presence of 5% fetal calf serum	C[C@H](CCCC(C)(C)O)[C@H]1CC[C@@H]\2[C@@]1(CCC/C2=C\C=C/3\C[C@H](C[C@@H](C3=C)O)O)C	InChI=1S/C27H44O3/c1-18(8-6-14-26(3,4)30)23-12-13-24-20(9-7-15-27(23,24)5)10-11-21-16-22(28)17-25(29)19(21)2/h10-11,18,22-25,28-30H,2,6-9,12-17H2,1,3-5H3/b20-10+,21-11-/t18-,22-,23-,24+,25+,27-/m1/s1	http://rdf.ebi.ac.uk/resource/chembl/molecule/CHEMBL846	EC50	=	0.555	nM		9.26	http://identifiers.org/pubmed/18054230		11
Calcitriol	http://rdf.ebi.ac.uk/resource/chembl/activity/CHEMBL_ACT_2092256	Vitamin D receptor	http://rdf.ebi.ac.uk/terms/chembl#SingleProtein	http://rdf.ebi.ac.uk/resource/chembl/target/CHEMBL1977	Vitamin D3 receptor (Homo sapiens)	http://www.conceptwiki.org/concept/ed59335f-d0ca-4de1-9bbc-53d9c503cfdd	Homo sapiens	http://rdf.ebi.ac.uk/resource/chembl/assay/CHEMBL948042	Homo sapiens	Effect on VDR transcriptional activity in human osteosarcoma cells	C[C@H](CCCC(C)(C)O)[C@H]1CC[C@@H]\2[C@@]1(CCC/C2=C\C=C/3\C[C@H](C[C@@H](C3=C)O)O)C	InChI=1S/C27H44O3/c1-18(8-6-14-26(3,4)30)23-12-13-24-20(9-7-15-27(23,24)5)10-11-21-16-22(28)17-25(29)19(21)2/h10-11,18,22-25,28-30H,2,6-9,12-17H2,1,3-5H3/b20-10+,21-11-/t18-,22-,23-,24+,25+,27-/m1/s1	http://rdf.ebi.ac.uk/resource/chembl/molecule/CHEMBL846	EC50	=	0.0106	nM		10.97	http://identifiers.org/pubmed/18054230		11
Calcitriol	http://rdf.ebi.ac.uk/resource/chembl/activity/CHEMBL_ACT_2092265	Vitamin D receptor	http://rdf.ebi.ac.uk/terms/chembl#SingleProtein	http://rdf.ebi.ac.uk/resource/chembl/target/CHEMBL1977	Vitamin D3 receptor (Homo sapiens)	http://www.conceptwiki.org/concept/ed59335f-d0ca-4de1-9bbc-53d9c503cfdd	Homo sapiens	http://rdf.ebi.ac.uk/resource/chembl/assay/CHEMBL948044	Homo sapiens	Effect on VDR transcriptional activity in human Caco-2 cells in presence of 5% fetal calf serum	C[C@H](CCCC(C)(C)O)[C@H]1CC[C@@H]\2[C@@]1(CCC/C2=C\C=C/3\C[C@H](C[C@@H](C3=C)O)O)C	InChI=1S/C27H44O3/c1-18(8-6-14-26(3,4)30)23-12-13-24-20(9-7-15-27(23,24)5)10-11-21-16-22(28)17-25(29)19(21)2/h10-11,18,22-25,28-30H,2,6-9,12-17H2,1,3-5H3/b20-10+,21-11-/t18-,22-,23-,24+,25+,27-/m1/s1	http://rdf.ebi.ac.uk/resource/chembl/molecule/CHEMBL846	EC50	=	3.52	nM		8.45	http://identifiers.org/pubmed/18054230		11
Calcitriol	http://rdf.ebi.ac.uk/resource/chembl/activity/CHEMBL_ACT_2129984	Vitamin D receptor	http://rdf.ebi.ac.uk/terms/chembl#SingleProtein	http://rdf.ebi.ac.uk/resource/chembl/target/CHEMBL1977	Vitamin D3 receptor (Homo sapiens)	http://www.conceptwiki.org/concept/ed59335f-d0ca-4de1-9bbc-53d9c503cfdd	Homo sapiens	http://rdf.ebi.ac.uk/resource/chembl/assay/CHEMBL921912	Homo sapiens	Agonist activity at human VDR in COS7 cells assessed as induction of transcriptional transactivation after 24 hrs by mouse osteopontin luciferase reporter gene assay	C[C@H](CCCC(C)(C)O)[C@H]1CC[C@@H]\2[C@@]1(CCC/C2=C\C=C/3\C[C@H](C[C@@H](C3=C)O)O)C	InChI=1S/C27H44O3/c1-18(8-6-14-26(3,4)30)23-12-13-24-20(9-7-15-27(23,24)5)10-11-21-16-22(28)17-25(29)19(21)2/h10-11,18,22-25,28-30H,2,6-9,12-17H2,1,3-5H3/b20-10+,21-11-/t18-,22-,23-,24+,25+,27-/m1/s1	http://rdf.ebi.ac.uk/resource/chembl/molecule/CHEMBL846	EC50	=	0.5	nM		9.3	http://identifiers.org/pubmed/17904370		11
Calcitriol	http://rdf.ebi.ac.uk/resource/chembl/activity/CHEMBL_ACT_2129997	Vitamin D receptor	http://rdf.ebi.ac.uk/terms/chembl#SingleProtein	http://rdf.ebi.ac.uk/resource/chembl/target/CHEMBL1977	Vitamin D3 receptor (Homo sapiens)	http://www.conceptwiki.org/concept/ed59335f-d0ca-4de1-9bbc-53d9c503cfdd	Homo sapiens	http://rdf.ebi.ac.uk/resource/chembl/assay/CHEMBL921914	Homo sapiens	Agonist activity at human VDR in HEK293 cells assessed as induction of transcriptional transactivation after 24 hrs by mouse osteopontin luciferase reporter gene assay	C[C@H](CCCC(C)(C)O)[C@H]1CC[C@@H]\2[C@@]1(CCC/C2=C\C=C/3\C[C@H](C[C@@H](C3=C)O)O)C	InChI=1S/C27H44O3/c1-18(8-6-14-26(3,4)30)23-12-13-24-20(9-7-15-27(23,24)5)10-11-21-16-22(28)17-25(29)19(21)2/h10-11,18,22-25,28-30H,2,6-9,12-17H2,1,3-5H3/b20-10+,21-11-/t18-,22-,23-,24+,25+,27-/m1/s1	http://rdf.ebi.ac.uk/resource/chembl/molecule/CHEMBL846	EC50	=	1	nM		9	http://identifiers.org/pubmed/17904370		11
Calcitriol	http://rdf.ebi.ac.uk/resource/chembl/activity/CHEMBL_ACT_2419351	Vitamin D receptor	http://rdf.ebi.ac.uk/terms/chembl#SingleProtein	http://rdf.ebi.ac.uk/resource/chembl/target/CHEMBL1977	Vitamin D3 receptor (Homo sapiens)	http://www.conceptwiki.org/concept/ed59335f-d0ca-4de1-9bbc-53d9c503cfdd	Homo sapiens	http://rdf.ebi.ac.uk/resource/chembl/assay/CHEMBL1019666	Homo sapiens	Activation of VDR in human THP1 cells assessed as increase in 25-hydroxyvitamin D-24-hydroxylase mRNA expression by RT-PCR	C[C@H](CCCC(C)(C)O)[C@H]1CC[C@@H]\2[C@@]1(CCC/C2=C\C=C/3\C[C@H](C[C@@H](C3=C)O)O)C	InChI=1S/C27H44O3/c1-18(8-6-14-26(3,4)30)23-12-13-24-20(9-7-15-27(23,24)5)10-11-21-16-22(28)17-25(29)19(21)2/h10-11,18,22-25,28-30H,2,6-9,12-17H2,1,3-5H3/b20-10+,21-11-/t18-,22-,23-,24+,25+,27-/m1/s1	http://rdf.ebi.ac.uk/resource/chembl/molecule/CHEMBL846	EC50	=	10	nM		8	http://identifiers.org/pubmed/19309155		11
Calcitriol	http://rdf.ebi.ac.uk/resource/chembl/activity/CHEMBL_ACT_2419352	Vitamin D receptor	http://rdf.ebi.ac.uk/terms/chembl#SingleProtein	http://rdf.ebi.ac.uk/resource/chembl/target/CHEMBL1977	Vitamin D3 receptor (Homo sapiens)	http://www.conceptwiki.org/concept/ed59335f-d0ca-4de1-9bbc-53d9c503cfdd	Homo sapiens	http://rdf.ebi.ac.uk/resource/chembl/assay/CHEMBL1018831	Homo sapiens	Activation of VDR in human THP1 cells assessed as increase in cathelicidin antimicrobial peptide mRNA expression by RT-PCR	C[C@H](CCCC(C)(C)O)[C@H]1CC[C@@H]\2[C@@]1(CCC/C2=C\C=C/3\C[C@H](C[C@@H](C3=C)O)O)C	InChI=1S/C27H44O3/c1-18(8-6-14-26(3,4)30)23-12-13-24-20(9-7-15-27(23,24)5)10-11-21-16-22(28)17-25(29)19(21)2/h10-11,18,22-25,28-30H,2,6-9,12-17H2,1,3-5H3/b20-10+,21-11-/t18-,22-,23-,24+,25+,27-/m1/s1	http://rdf.ebi.ac.uk/resource/chembl/molecule/CHEMBL846	EC50	=	10	nM		8	http://identifiers.org/pubmed/19309155		11
Calcitriol	http://rdf.ebi.ac.uk/resource/chembl/activity/CHEMBL_ACT_296379	Vitamin D receptor	http://rdf.ebi.ac.uk/terms/chembl#SingleProtein	http://rdf.ebi.ac.uk/resource/chembl/target/CHEMBL1977	Vitamin D3 receptor (Homo sapiens)	http://www.conceptwiki.org/concept/ed59335f-d0ca-4de1-9bbc-53d9c503cfdd	Homo sapiens	http://rdf.ebi.ac.uk/resource/chembl/assay/CHEMBL818393		Binding affinity to VDR receptor	C[C@H](CCCC(C)(C)O)[C@H]1CC[C@@H]\2[C@@]1(CCC/C2=C\C=C/3\C[C@H](C[C@@H](C3=C)O)O)C	InChI=1S/C27H44O3/c1-18(8-6-14-26(3,4)30)23-12-13-24-20(9-7-15-27(23,24)5)10-11-21-16-22(28)17-25(29)19(21)2/h10-11,18,22-25,28-30H,2,6-9,12-17H2,1,3-5H3/b20-10+,21-11-/t18-,22-,23-,24+,25+,27-/m1/s1	http://rdf.ebi.ac.uk/resource/chembl/molecule/CHEMBL846	Kd	=	0.065	nM		10.19	http://identifiers.org/pubmed/11462969		11
Calcitriol	http://rdf.ebi.ac.uk/resource/chembl/activity/CHEMBL_ACT_3341160	Vitamin D receptor	http://rdf.ebi.ac.uk/terms/chembl#SingleProtein	http://rdf.ebi.ac.uk/resource/chembl/target/CHEMBL1977	Vitamin D3 receptor (Homo sapiens)	http://www.conceptwiki.org/concept/ed59335f-d0ca-4de1-9bbc-53d9c503cfdd	Homo sapiens	http://rdf.ebi.ac.uk/resource/chembl/assay/CHEMBL1167400		Binding affinity to VDR ligand binding domain by fluorescence polarization competition assay	C[C@H](CCCC(C)(C)O)[C@H]1CC[C@@H]\2[C@@]1(CCC/C2=C\C=C/3\C[C@H](C[C@@H](C3=C)O)O)C	InChI=1S/C27H44O3/c1-18(8-6-14-26(3,4)30)23-12-13-24-20(9-7-15-27(23,24)5)10-11-21-16-22(28)17-25(29)19(21)2/h10-11,18,22-25,28-30H,2,6-9,12-17H2,1,3-5H3/b20-10+,21-11-/t18-,22-,23-,24+,25+,27-/m1/s1	http://rdf.ebi.ac.uk/resource/chembl/molecule/CHEMBL846	IC50	=	13	nM		7.89	http://identifiers.org/pubmed/20452225		11
Calcitriol	http://rdf.ebi.ac.uk/resource/chembl/activity/CHEMBL_ACT_6376673	Vitamin D receptor	http://rdf.ebi.ac.uk/terms/chembl#SingleProtein	http://rdf.ebi.ac.uk/resource/chembl/target/CHEMBL1977	Vitamin D3 receptor (Homo sapiens)	http://www.conceptwiki.org/concept/ed59335f-d0ca-4de1-9bbc-53d9c503cfdd	Homo sapiens	http://rdf.ebi.ac.uk/resource/chembl/assay/CHEMBL1837875	Homo sapiens	Activity at human VDR expressed in human HOS cells transfected with pGL3-hOc, pCDNA-hVDR and phRL-TK assessed as assessed as transcriptional activation measured 24 hrs post infection by luciferase reporter gene assay	C[C@H](CCCC(C)(C)O)[C@H]1CC[C@@H]\2[C@@]1(CCC/C2=C\C=C/3\C[C@H](C[C@@H](C3=C)O)O)C	InChI=1S/C27H44O3/c1-18(8-6-14-26(3,4)30)23-12-13-24-20(9-7-15-27(23,24)5)10-11-21-16-22(28)17-25(29)19(21)2/h10-11,18,22-25,28-30H,2,6-9,12-17H2,1,3-5H3/b20-10+,21-11-/t18-,22-,23-,24+,25+,27-/m1/s1	http://rdf.ebi.ac.uk/resource/chembl/molecule/CHEMBL846	EC50	=	0.01	nM			http://identifiers.org/pubmed/21889334		11
Calcitriol	http://rdf.ebi.ac.uk/resource/chembl/activity/CHEMBL_ACT_8044750	Vitamin D receptor	http://rdf.ebi.ac.uk/terms/chembl#SingleProtein	http://rdf.ebi.ac.uk/resource/chembl/target/CHEMBL1977	Vitamin D3 receptor (Homo sapiens)	http://www.conceptwiki.org/concept/ed59335f-d0ca-4de1-9bbc-53d9c503cfdd	Homo sapiens	http://rdf.ebi.ac.uk/resource/chembl/assay/CHEMBL1953633	Homo sapiens	Activation of VDR in human HT-29 cells assessed as up-regulation of CYP24A1 at 0.1 uM by RT-PCR analysis relative to control	C[C@H](CCCC(C)(C)O)[C@H]1CC[C@@H]\2[C@@]1(CCC/C2=C\C=C/3\C[C@H](C[C@@H](C3=C)O)O)C	InChI=1S/C27H44O3/c1-18(8-6-14-26(3,4)30)23-12-13-24-20(9-7-15-27(23,24)5)10-11-21-16-22(28)17-25(29)19(21)2/h10-11,18,22-25,28-30H,2,6-9,12-17H2,1,3-5H3/b20-10+,21-11-/t18-,22-,23-,24+,25+,27-/m1/s1	http://rdf.ebi.ac.uk/resource/chembl/molecule/CHEMBL846	FC	=	14160				http://identifiers.org/pubmed/22226657		11
Vitamin D3 (Cholecalciferol)	http://rdf.ebi.ac.uk/resource/chembl/activity/CHEMBL_ACT_10970819	Vitamin D receptor	http://rdf.ebi.ac.uk/terms/chembl#SingleProtein	http://rdf.ebi.ac.uk/resource/chembl/target/CHEMBL1977	Vitamin D3 receptor (Homo sapiens)	http://www.conceptwiki.org/concept/ed59335f-d0ca-4de1-9bbc-53d9c503cfdd	Homo sapiens	http://rdf.ebi.ac.uk/resource/chembl/assay/CHEMBL2066209	Homo sapiens	Binding affinity to full length human VDR by fluorescence polarization-based competitive assay	C[C@H](CCCC(C)C)[C@H]1CC[C@@H]\2[C@@]1(CCC/C2=C\C=C/3\C[C@H](CCC3=C)O)C	InChI=1S/C27H44O/c1-19(2)8-6-9-21(4)25-15-16-26-22(10-7-17-27(25,26)5)12-13-23-18-24(28)14-11-20(23)3/h12-13,19,21,24-26,28H,3,6-11,14-18H2,1-2,4-5H3/b22-12+,23-13-/t21-,24+,25-,26+,27-/m1/s1	http://rdf.ebi.ac.uk/resource/chembl/molecule/CHEMBL1042	Activity	>	100	uM			http://identifiers.org/pubmed/22687748		11
Vitamin D3 (Cholecalciferol)	http://rdf.ebi.ac.uk/resource/chembl/activity/CHEMBL_ACT_10971703	Vitamin D receptor	http://rdf.ebi.ac.uk/terms/chembl#SingleProtein	http://rdf.ebi.ac.uk/resource/chembl/target/CHEMBL1977	Vitamin D3 receptor (Homo sapiens)	http://www.conceptwiki.org/concept/ed59335f-d0ca-4de1-9bbc-53d9c503cfdd	Homo sapiens	http://rdf.ebi.ac.uk/resource/chembl/assay/CHEMBL2066210	Homo sapiens	Binding affinity to full length human VDR expressed in mouse C3H10T1/2 cells assessed as upregulation of CYP24A1 mRNA expression at 5 uM after 24 hrs by RT-PCR analysis relative to control	C[C@H](CCCC(C)C)[C@H]1CC[C@@H]\2[C@@]1(CCC/C2=C\C=C/3\C[C@H](CCC3=C)O)C	InChI=1S/C27H44O/c1-19(2)8-6-9-21(4)25-15-16-26-22(10-7-17-27(25,26)5)12-13-23-18-24(28)14-11-20(23)3/h12-13,19,21,24-26,28H,3,6-11,14-18H2,1-2,4-5H3/b22-12+,23-13-/t21-,24+,25-,26+,27-/m1/s1	http://rdf.ebi.ac.uk/resource/chembl/molecule/CHEMBL1042	Activity	=	8336	uM			http://identifiers.org/pubmed/22687748		11
Vitamin D3 (Cholecalciferol)	http://rdf.ebi.ac.uk/resource/chembl/activity/CHEMBL_ACT_8044730	Vitamin D receptor	http://rdf.ebi.ac.uk/terms/chembl#SingleProtein	http://rdf.ebi.ac.uk/resource/chembl/target/CHEMBL1977	Vitamin D3 receptor (Homo sapiens)	http://www.conceptwiki.org/concept/ed59335f-d0ca-4de1-9bbc-53d9c503cfdd	Homo sapiens	http://rdf.ebi.ac.uk/resource/chembl/assay/CHEMBL1953630	Homo sapiens	Activation of VDR in human U87MG cells assessed as up-regulation of CYP24A1 at 10 uM by RT-PCR analysis relative to control	C[C@H](CCCC(C)C)[C@H]1CC[C@@H]\2[C@@]1(CCC/C2=C\C=C/3\C[C@H](CCC3=C)O)C	InChI=1S/C27H44O/c1-19(2)8-6-9-21(4)25-15-16-26-22(10-7-17-27(25,26)5)12-13-23-18-24(28)14-11-20(23)3/h12-13,19,21,24-26,28H,3,6-11,14-18H2,1-2,4-5H3/b22-12+,23-13-/t21-,24+,25-,26+,27-/m1/s1	http://rdf.ebi.ac.uk/resource/chembl/molecule/CHEMBL1042	FC	=	4.9				http://identifiers.org/pubmed/22226657		11
Vitamin D3 (Cholecalciferol)	http://rdf.ebi.ac.uk/resource/chembl/activity/CHEMBL_ACT_8044737	Vitamin D receptor	http://rdf.ebi.ac.uk/terms/chembl#SingleProtein	http://rdf.ebi.ac.uk/resource/chembl/target/CHEMBL1977	Vitamin D3 receptor (Homo sapiens)	http://www.conceptwiki.org/concept/ed59335f-d0ca-4de1-9bbc-53d9c503cfdd	Homo sapiens	http://rdf.ebi.ac.uk/resource/chembl/assay/CHEMBL1953631	Homo sapiens	Activation of VDR in human HT-29 cells assessed as up-regulation of CYP24A1 at 10 uM by RT-PCR analysis relative to control	C[C@H](CCCC(C)C)[C@H]1CC[C@@H]\2[C@@]1(CCC/C2=C\C=C/3\C[C@H](CCC3=C)O)C	InChI=1S/C27H44O/c1-19(2)8-6-9-21(4)25-15-16-26-22(10-7-17-27(25,26)5)12-13-23-18-24(28)14-11-20(23)3/h12-13,19,21,24-26,28H,3,6-11,14-18H2,1-2,4-5H3/b22-12+,23-13-/t21-,24+,25-,26+,27-/m1/s1	http://rdf.ebi.ac.uk/resource/chembl/molecule/CHEMBL1042	FC	=	1063				http://identifiers.org/pubmed/22226657		11
